# Supplementary material for: The recent escalation in strength of pyrethroid resistance in Anopheles coluzzi in West Africa is linked to increased expression of multiple gene families
Source: BMC Genomics. 2015 Mar 1;16(1):146. doi: 10.1186/s12864-015-1342-6 (PMC4352231; doi:10.1186/s12864-015-1342-6)
Supplement: Additional file 1: — List of 605 probes up-regulated in field resistant populations versus laboratory susceptible strains (steps A, B & C of Figure 2 schema). Probes listed in order of fold change between the VK7/MAL comparison in 2012 (highlighted in grey). [file 12864_2015_1342_MOESM1_ESM.xlsx]

## Sheet: Sheet1
					2011 microarray analysis										2012 microarray analysis
					VKR vs. Mali			VKC vs. Mali			VKR vs. VKC				Mali vs. Ngousso			Tengrela vs. Mali			VK7 vs. Mali			Tengrela vs. Ngousso			VK7 vs. Ngousso			VK7 vs. Tengrela
ProbeName	Description	Chromosome Name	AGAP		logFC.1	Pval.1	logQval.1	logFC.2	Pval.2	logQval.2	logFC.3	Pval.3	logQval.3		logFC.1	Pval.1	logQval.1	logFC.2	Pval.2	logQval.2	logFC.3	Pval.3	logQval.3	logFC.4	Pval.4	logQval.4	logFC.5	Pval.5	logQval.5	logFC.6	Pval.6	logQval.6
CUST_2394_PI422575199	h+ transporting atp synthase subunit e	2L	AGAP006879-RA		3.38355	1.42454e-09	7.45422	3.03026	5.50586e-09	7.03188	0.353294	0.142236	0.832307		0.682476	0.0591336	1.53696	3.74751	9.918e-11	8.59228	4.479	7.72482e-12	9.39823	4.42999	1.18477e-09	7.81575	5.16148	1.3897e-10	8.48759	0.731492	0.00412877	2.52871
CUST_6791_PI422575199	protein takeout	2R	AGAP004262-RA		2.63319	1.19916e-05	4.35637	2.64448	1.14717e-05	4.37283	-0.0112875	0.977075	0.271592		-0.515241	0.325543	0.928187	2.67837	1.2107e-08	7.06221	3.52101	2.78049e-10	8.27328	2.16313	0.000698643	3.19406	3.00577	2.88635e-05	4.36926	0.842642	0.00115553	3.00592
DETOX_617_PI422610884	GSTE2 - Glutathion S-transferase; target probed by LSTM-AGAM-DETOX V3 probe agam-detox-1D1	3R	AGAP009194-RA		2.91823	1.70517e-11	8.73696	2.97673	1.32604e-11	8.78586	-0.0585048	0.676233	0.352764		-1.91167	1.99308e-06	5.32243	3.02149	5.42943e-09	7.31983	3.32181	1.47699e-09	7.74675	1.10982	0.000589255	3.25765	1.41014	6.01831e-05	4.10026	0.300321	0.259095	1.00789
DETOX_362_PI422610884	CYP4G16 - Cytochrome P450 monooxygenase; target probed by LSTM-AGAM-DETOX V3 probe agam-detox-1C11	X	AGAP001076-RA		2.46547	4.42379e-12	9.02344	2.39713	6.32494e-12	8.95002	0.0683388	0.522731	0.421052		-2.70811	1.46588e-11	9.1916	3.11831	2.04281e-14	11.2743	3.27538	9.88098e-15	11.4908	0.410204	0.0161684	2.01586	0.567275	0.00194631	2.81079	0.157071	0.140152	1.22705
CUST_12342_PI422575199	AGAP009110-PA [Anopheles gambiae str. PEST]	3R	AGAP009110-RA		3.54507	2.20557e-10	8.04642	4.1748	2.82407e-11	8.61115	-0.629722	0.00863701	1.85854		-1.50214	3.70143e-05	4.27884	4.0489	1.14353e-14	11.4496	3.24911	2.91323e-13	10.4764	2.54675	7.0924e-08	6.47515	1.74696	7.36788e-06	4.85996	-0.799787	8.65014e-06	4.80249
DETOX_618_PI422610884	GSTE2 - Glutathion S-transferase; target probed by LSTM-AGAM-DETOX V3 probe agam-detox-1D1; alternative detox probe for AG_DETOX_P206	3R	AGAP009194-RA		2.87188	1.19875e-11	8.80224	2.92736	9.40403e-12	8.86033	-0.0554791	0.679038	0.351655		-1.85833	3.34234e-06	5.1408	2.93775	9.76606e-09	7.13161	3.24573	2.5067e-09	7.57342	1.07942	0.000850686	3.12005	1.3874	8.29532e-05	3.98344	0.307977	0.254531	1.01406
CUST_8277_PI422575199	cuticular protein analogous to peritrophins 3-a1	X	AGAP000987-RA		2.0921	4.71811e-12	9.00565	1.73556	5.02908e-11	8.45625	0.356542	0.00146109	2.53487		-1.20712	0.000854942	3.11821	2.0844	1.96494e-08	6.90484	3.22449	4.61592e-11	8.8304	0.877284	0.00898482	2.23712	2.01737	5.08539e-06	4.99263	1.14008	9.70959e-06	4.76129
CUST_12422_PI422575199	glutathione-s-transferase gst	3R	AGAP009194-RA		2.8364	1.69924e-11	8.73696	2.91072	1.22441e-11	8.79814	-0.0743202	0.58601	0.390055		-1.84066	3.57399e-06	5.11718	2.91419	1.03345e-08	7.11217	3.21911	2.66204e-09	7.55469	1.07353	0.000862242	3.11508	1.37845	8.51688e-05	3.97367	0.304917	0.257317	1.01023
DETOX_616_PI422610884	GSTE2 - Glutathion S-transferase; target probed by LSTM-AGAM-DETOX V3 probe agam-detox-1D1	3R	AGAP009194-RA		2.7896	2.74991e-11	8.62088	2.9088	1.61966e-11	8.73715	-0.119202	0.396531	0.50093		-1.82872	3.88559e-06	5.08858	2.89298	1.14992e-08	7.07808	3.19117	3.02597e-09	7.51398	1.06426	0.000931794	3.08622	1.36245	9.63707e-05	3.92764	0.298188	0.267799	0.996166
DETOX_361_PI422610884	CYP4G16 - Cytochrome P450 monooxygenase; target probed by LSTM-AGAM-DETOX V3 probe agam-detox-1C11	X	AGAP001076-RA		2.45142	5.00422e-12	9.00298	2.3851	7.09177e-12	8.92677	0.0663194	0.536496	0.413979		-2.5691	4.80879e-11	8.82093	2.99242	4.89608e-14	10.9941	3.16669	2.13163e-14	11.2717	0.423324	0.0160651	2.01828	0.597596	0.00164439	2.87379	0.174272	0.109642	1.31481
CUST_7774_PI422575199	succinate dehydrogenase	X	AGAP000618-RA		3.56333	1.64313e-14	10.2128	3.49188	2.13163e-14	10.2128	0.0714479	0.475255	0.448069		-0.878772	0.00854105	2.25598	2.7656	2.01283e-13	10.5705	3.07023	1.34226e-13	10.6756	1.88683	1.21178e-05	4.68109	2.19146	1.83486e-06	5.35073	0.304624	0.00559204	2.41437
CUST_11562_PI422575199	d7 protein	3R	AGAP008279-RA		2.09309	1.19691e-10	8.21933	1.75568	1.06948e-09	7.555	0.337415	0.0114246	1.75294		0.0127028	0.961203	0.569098	1.43581	2.48425e-07	6.04618	2.99501	1.02881e-11	9.29978	1.44851	4.97678e-05	4.17011	3.00771	6.48922e-09	7.26286	1.5592	1.97137e-08	6.90376
CUST_8439_PI422575199	CYP4G16 - cytochrome p450	X	AGAP001076-RC		2.08882	1.83898e-11	8.7336	2.00617	3.06392e-11	8.59228	0.0826499	0.417119	0.485729		-1.66276	2.24595e-10	8.33975	2.68043	2.77556e-14	11.1733	2.81434	2.29816e-14	11.2456	1.01767	2.55539e-07	6.03688	1.15159	3.60975e-08	6.70418	0.133919	0.164066	1.17043
CUST_8440_PI422575199	CYP4G16 - cytochrome p450	X	AGAP001076-RA		2.07069	1.24012e-11	8.79814	1.97502	2.25744e-11	8.67078	0.0956731	0.331124	0.555121		-1.62518	6.86315e-10	7.99487	2.71228	1.38778e-14	11.402	2.79226	1.96509e-14	11.2799	1.08709	2.50363e-07	6.04387	1.16708	6.51961e-08	6.50229	0.0799869	0.36662	0.887236
CUST_8438_PI422575199	CYP4G16 - cytochrome p450	X	AGAP001076-RB		2.01928	1.75735e-11	8.73696	1.97795	2.28302e-11	8.66927	0.0413313	0.670622	0.354771		-1.57935	6.7593e-08	6.49106	2.77786	5.55112e-16	12.3228	2.78435	1.88738e-15	11.9821	1.1985	2.89062e-06	5.19151	1.20499	2.13072e-06	5.29853	0.00649061	0.920751	0.582486
DETOX_648_PI422610884	GSTS1_1 - Glutathion S-transferase; target probed by LSTM-AGAM-DETOX V3 probe agam-detox-1B1; alternative detox probe for AG_DETOX_P216	3L	AGAP010404-RA		1.79899	1.85279e-07	5.86301	1.767	2.28031e-07	5.79053	0.0319828	0.86198	0.297729		-2.13617	8.36226e-08	6.41807	3.23613	1.3466e-10	8.49672	2.66618	2.02338e-09	7.64213	1.09996	0.000175883	3.70612	0.530011	0.0308209	1.7768	-0.569954	0.0140387	2.06883
CUST_8992_PI422575199	aquaporin	3L	AGAP010326-RA		1.17952	0.0154228	1.64018	1.52942	0.00315176	2.24028	-0.349902	0.423369	0.481262		0.393406	0.450842	0.816696	1.66495	3.943e-06	5.08307	2.55868	1.72634e-08	6.94585	2.05836	0.00107982	3.03154	2.95208	3.586e-05	4.29008	0.893724	0.000592517	3.25549
DETOX_363_PI422610884	CYP4G16 - Cytochrome P450 monooxygenase; target probed by LSTM-AGAM-DETOX V3 probe agam-detox-1C11; alternative detox probe for AG_DETOX_P121	X	AGAP001076-RA		1.7132	6.92306e-09	6.9594	1.59071	1.69739e-08	6.66945	0.122484	0.364292	0.526239		-1.71261	1.88968e-07	6.13931	2.42926	5.07194e-12	9.51767	2.51874	3.0046e-12	9.69755	0.716642	0.00190713	2.8184	0.806123	0.000734789	3.17514	0.0894804	0.440192	0.824802
CUST_5303_PI422575199	elongase	2R	AGAP003196-RA		1.89748	1.58595e-12	9.22878	1.91593	1.40166e-12	9.26886	-0.0184492	0.806704	0.311448		-1.29166	1.90441e-09	7.66274	2.1052	4.44089e-16	12.3553	2.46512	2.22045e-16	12.5136	0.813546	1.31398e-06	5.47037	1.17346	7.58642e-09	7.21235	0.359913	2.12659e-06	5.29921
CUST_7539_PI422575199	membrane glycoprotein lig-1	2R	AGAP001706-RA		2.4325	8.48099e-13	9.38668	2.37522	1.15008e-12	9.29117	0.0572785	0.536353	0.414054		-1.61058	2.60217e-05	4.40728	2.42799	1.27676e-14	11.4178	2.42443	1.33227e-14	11.4045	0.817413	0.00861799	2.25255	0.813851	0.00884353	2.24303	-0.00356289	0.961033	0.569139
CUST_13071_PI422575199	ribonuclease t2	3R	AGAP009842-RA		2.04096	4.9969e-10	7.79483	1.78657	2.58794e-09	7.26106	0.254385	0.0633985	1.11613		0.458384	0.0651036	1.50176	2.19568	2.38761e-10	8.32245	2.39609	6.929e-11	8.70164	2.65406	8.08541e-09	7.1925	2.85448	2.99476e-09	7.51634	0.200419	0.153034	1.1952
CUST_2692_PI422575199	lethal essential for life l2efl	2L	AGAP007160-RA		1.57888	1.57757e-10	8.13915	1.49439	3.13698e-10	7.94476	0.0844874	0.356695	0.532488		-0.238989	0.551344	0.749213	2.66019	3.55049e-13	10.4105	2.37198	3.57414e-12	9.63595	2.4212	1.89467e-05	4.52122	2.13299	6.97117e-05	4.04684	-0.28821	0.00892804	2.23951
CUST_2218_PI422575199	chymotrypsin 1	2L	AGAP006709-RA		0.502416	0.00134692	2.56589	0.841506	1.25727e-05	4.33887	-0.33909	0.0168181	1.60797		1.69866	0.0418373	1.66357	0.729294	0.0954965	1.36407	2.36765	3.6603e-05	4.28286	2.42795	0.00640103	2.36399	4.06631	8.8806e-05	3.95805	1.63836	0.000394828	3.40673
CUST_8441_PI422575199	CYP4G16 - cytochrome p450	X	AGAP001076-RD		1.96661	6.5449e-11	8.37734	1.9425	7.64364e-11	8.33821	0.024112	0.817983	0.308611		-2.1197	2.07834e-13	10.5658	2.28807	6.77236e-14	10.8979	2.35054	2.19491e-13	10.5467	0.168373	0.105947	1.32706	0.230839	0.0191229	1.95389	0.0624663	0.488394	0.789385
CUST_2693_PI422575199	lethal essential for life l2efl	2L	AGAP007160-RB		1.6062	6.61147e-11	8.37463	1.52774	1.24034e-10	8.20836	0.0784571	0.366887	0.524176		-0.219177	0.552497	0.748509	2.58005	1.03584e-12	10.0504	2.34833	6.41065e-12	9.4482	2.36088	9.90227e-06	4.75437	2.12915	2.97235e-05	4.3584	-0.231729	0.0372596	1.70657
CUST_2694_PI422575199	lethal essential for life l2efl	2L	AGAP007160-RC		1.60925	1.10906e-10	8.23865	1.52558	2.16482e-10	8.04895	0.0836733	0.356988	0.53222		-0.237105	0.529443	0.762627	2.57206	6.0596e-13	10.2323	2.3442	2.83595e-12	9.71676	2.33495	1.37782e-05	4.6356	2.10709	4.13558e-05	4.23802	-0.227861	0.0349506	1.73013
CUST_13097_PI422575199	CPR75 pupal cuticle protein	3R	AGAP009871-RA		1.79863	1.063e-10	8.25013	1.89902	5.36926e-11	8.44013	-0.100389	0.322409	0.56334		-1.69472	4.52521e-06	5.03459	2.39962	2.87381e-12	9.71336	2.2412	9.44744e-12	9.32496	0.704894	0.0115501	2.14223	0.546474	0.0409003	1.67202	-0.15842	0.148001	1.20739
CUST_5304_PI422575199	elongation of very long chain fatty acids protein 4	2R	AGAP003197-RA		1.75268	5.31502e-11	8.44332	1.82251	3.2472e-11	8.58032	-0.0698278	0.451718	0.462527		-1.30649	7.2881e-08	6.46572	1.98208	1.69864e-14	11.3241	2.15871	1.4988e-14	11.3735	0.675591	0.00019414	3.66988	0.852217	1.40162e-05	4.62942	0.176626	0.00866657	2.25046
CUST_1888_PI422575199	isoform b	2L	AGAP006410-RA		2.20926	1.12721e-10	8.23605	2.18459	1.29766e-10	8.19638	0.0246636	0.840911	0.303066		-0.616398	0.0133769	2.08671	2.27116	2.22045e-16	12.5136	2.14925	2.22045e-15	11.9396	1.65476	2.01516e-06	5.31856	1.53286	4.58392e-06	5.02969	-0.121902	0.0218478	1.90453
CUST_5305_PI422575199	elongase	2R	AGAP013219-RA		1.58625	6.98619e-12	8.92725	1.62281	5.22926e-12	8.99211	-0.0365602	0.607133	0.380352		-0.486701	0.00424318	2.51832	1.69887	5.93525e-13	10.2396	2.14731	5.89528e-14	10.9449	1.21217	6.71336e-07	5.70326	1.66061	8.36692e-09	7.1814	0.44844	4.27833e-06	5.05375
CUST_1889_PI422575199	isoform b	2L	AGAP006410-RB		2.12138	2.26647e-10	8.03932	2.14807	1.93841e-10	8.07999	-0.0266943	0.83058	0.305537		-0.589547	0.0168084	2.00149	2.25339	1.77636e-15	11.9821	2.0984	1.77636e-14	11.3163	1.66384	1.86218e-06	5.34558	1.50886	5.33123e-06	4.97547	-0.154984	0.0118372	2.13288
CUST_8910_PI422575199	protease s51 alpha-aspartyl dipeptidase	X	AGAP000513-RB		1.12882	5.26608e-07	5.49149	1.40773	4.03267e-08	6.38348	-0.278917	0.0423881	1.26203		0.31895	0.105817	1.32747	1.12898	6.93142e-08	6.48264	2.07797	3.11611e-11	8.95254	1.44793	1.57464e-06	5.40581	2.39692	1.66438e-09	7.70823	0.948986	1.22915e-07	6.28663
CUST_3687_PI422575199	ov-16 antigen	2R	AGAP013036-RA		1.21203	9.16454e-06	4.45613	1.38714	2.15823e-06	4.98509	-0.175105	0.329472	0.556659		-0.455636	0.186441	1.12489	1.31352	1.74279e-08	6.94322	2.07162	3.08066e-11	8.95688	0.857882	0.0201059	1.93523	1.61599	0.000193367	3.67133	0.758106	2.97517e-06	5.18155
CUST_5735_PI422575199	AGAP013362-PA [Anopheles gambiae str. PEST]	2R	AGAP013362-RA		1.80047	7.55327e-09	6.93309	1.81311	6.93811e-09	6.95909	-0.0126378	0.928381	0.282272		-1.10982	6.04906e-05	4.0983	2.33542	1.50076e-10	8.46551	2.00245	2.20083e-09	7.61478	1.2256	2.83567e-05	4.37553	0.892632	0.000511767	3.31036	-0.332968	0.0305218	1.78036
CUST_157_PI422575199	protease m1 zinc metalloprotease	2L	AGAP004809-RA		1.37816	7.22725e-07	5.37871	1.60646	1.24308e-07	6.00118	-0.228298	0.166151	0.779064		-0.762558	0.0258958	1.84098	1.3828	1.93799e-06	5.33209	2.0009	1.73479e-08	6.94499	0.620246	0.0639342	1.50833	1.23834	0.00117534	2.99955	0.618096	0.00188697	2.82236
CUST_1941_PI422575199	translation initiation factor 1	2L	AGAP006459-RA		2.00561	6.27209e-11	8.39068	2.16706	2.36147e-11	8.66128	-0.161449	0.145817	0.823823		-0.552946	0.064409	1.50558	1.88022	1.39905e-11	9.20404	1.99899	1.06207e-11	9.2896	1.32727	0.00025886	3.56333	1.44605	0.000106694	3.89041	0.118777	0.198401	1.10289
CUST_933_PI422575199	serine 3-dehydrogenase	2L	AGAP005499-RA		1.32921	2.58019e-05	4.06937	1.56573	4.71783e-06	4.69722	-0.236521	0.279724	0.608049		-0.778736	0.000110014	3.87906	1.52777	6.8429e-10	7.99573	1.9979	1.52433e-11	9.17987	0.749036	0.000169657	3.71926	1.21916	7.61109e-07	5.65916	0.470125	0.000337548	3.46538
CUST_11322_PI422575199	isoform b	3R	AGAP008027-RA		1.45542	4.72153e-08	6.33371	1.66511	9.40115e-09	6.86335	-0.209692	0.130367	0.862453		-1.13509	0.00095463	3.07736	1.98912	5.45791e-09	7.31817	1.98203	5.73002e-09	7.3024	0.854029	0.00785755	2.28726	0.846937	0.0082763	2.26776	-0.0070922	0.962961	0.568525
CUST_6528_PI422575199	tetratricopeptide repeat protein 35	2R	AGAP001136-RA		1.64445	1.41974e-08	6.72664	1.59404	2.06439e-08	6.60586	0.050407	0.710189	0.340825		0.134868	0.773828	0.63808	2.25586	4.65187e-10	8.11145	1.96894	3.07065e-09	7.50973	2.39073	0.000113184	3.8688	2.10381	0.000380666	3.42057	-0.286919	0.0555723	1.55956
DETOX_533_PI422610884	Flightin - Flightin, matches also transcript ens|AGAP007249-RB; target probed by LSTM-AGAM-DETOX V3 probe agam-detox-2C1	2L	AGAP007249-RA		1.57344	2.58904e-09	7.26106	1.23927	4.63173e-08	6.34029	0.334174	0.00972015	1.8136		0.599527	0.00162284	2.87872	1.55123	3.93818e-08	6.6747	1.94777	1.80953e-09	7.67886	2.15076	6.55922e-10	8.00808	2.54729	6.02435e-11	8.74605	0.396539	0.0187458	1.96133
CUST_5732_PI422575199	elongation factor 1 alpha	2R	AGAP003541-RA		1.77101	1.0416e-10	8.25551	1.97493	2.63901e-11	8.63322	-0.20392	0.053285	1.17923		-1.0707	0.000337987	3.46492	2.25681	7.02139e-11	8.69689	1.94508	5.71947e-10	8.04829	1.1861	0.000134792	3.8041	0.874371	0.0019413	2.81175	-0.311731	0.0244519	1.8626
CUST_5730_PI422575199	elongation factor 1 alpha	2R	AGAP003541-RC		1.83414	7.70077e-11	8.33708	2.01729	2.3187e-11	8.66421	-0.18315	0.0815261	1.02619		-1.06539	0.000307796	3.49966	2.23063	8.37351e-11	8.64331	1.91614	7.12216e-10	7.9834	1.16524	0.000138321	3.79428	0.85075	0.00213184	2.77649	-0.314487	0.0236765	1.87436
CUST_5731_PI422575199	elongation factor 1 alpha	2R	AGAP003541-RB		1.78015	1.80882e-10	8.09754	1.9931	4.3739e-11	8.49267	-0.212947	0.0545027	1.17107		-1.04958	0.000335482	3.46774	2.22143	1.20906e-10	8.53137	1.91092	1.0016e-09	7.87221	1.17184	0.000124002	3.83509	0.861334	0.00186002	2.82784	-0.31051	0.0283946	1.80697
DETOX_532_PI422610884	Flightin - Flightin, matches also transcript ens|AGAP007249-RB; target probed by LSTM-AGAM-DETOX V3 probe agam-detox-2C1	2L	AGAP007249-RA		1.49097	7.20596e-08	6.18923	1.29183	3.81018e-07	5.60901	0.199146	0.172301	0.767152		0.628639	0.00739352	2.30986	1.48207	1.99662e-07	6.12047	1.8663	9.58213e-09	7.13791	2.11071	3.19289e-08	6.74386	2.49494	3.34084e-09	7.48234	0.384227	0.0243812	1.86373
CUST_11925_PI422575199	juvenile hormone epoxide hydrolase 1	3R	AGAP008684-RA		2.14867	2.36458e-09	7.29162	2.43523	5.03282e-10	7.79287	-0.286556	0.0777701	1.04326		0.717223	0.069843	1.4765	1.64051	6.09935e-10	8.02983	1.83844	1.22747e-10	8.52735	2.35773	1.18667e-05	4.68868	2.55567	4.72265e-06	5.01885	0.197935	0.0721498	1.46456
CUST_8911_PI422575199	protease s51 alpha-aspartyl dipeptidase	X	AGAP000513-RA		0.810073	5.4111e-06	4.64802	1.13921	1.18266e-07	6.01853	-0.329139	0.0103345	1.7906		0.318869	0.114117	1.30063	0.987454	8.73403e-08	6.40228	1.81052	3.44803e-11	8.91848	1.30632	6.3529e-06	4.91284	2.12939	1.17286e-08	7.07248	0.823062	1.51267e-07	6.2166
CUST_5628_PI422575199	centrosomal protein	2R	AGAP003449-RA		0.314585	0.0106507	1.77908	0.422149	0.00151709	2.52034	-0.107563	0.326907	0.559144		-1.24063	0.00023298	3.60251	1.8377	6.50369e-13	10.2099	1.80732	8.29337e-13	10.1332	0.597073	0.0357932	1.72125	0.566689	0.0448403	1.63795	-0.0303841	0.675036	0.682464
CUST_5302_PI422575199	elongation of very long chain fatty acids protein 4	2R	AGAP003195-RA		1.48481	2.60853e-09	7.25894	1.58848	1.13625e-09	7.53565	-0.10367	0.338124	0.548774		-1.11776	9.49502e-07	5.58385	1.59885	3.5375e-12	9.6393	1.80636	1.66189e-12	9.88388	0.48109	0.00467477	2.48191	0.688598	0.000206129	3.64787	0.207508	0.00905651	2.23396
CUST_12279_PI422575199	isoform a	3R	AGAP009045-RA		1.42674	3.85853e-10	7.88099	1.33365	8.91918e-10	7.61376	0.0930939	0.297747	0.588246		-1.26174	1.20959e-08	7.06242	1.9996	9.70812e-12	9.31489	1.79657	4.50884e-11	8.83835	0.737866	1.00264e-05	4.74974	0.534828	0.000278302	3.5368	-0.203038	0.074002	1.45549
CUST_1859_PI422575199	dolichyl-diphosphooligosaccharide protein glycotransferase	2L	AGAP006383-RA		1.56675	1.36646e-08	6.74015	1.37414	6.53913e-08	6.22227	0.192609	0.150406	0.812777		0.382811	0.0241124	1.86776	1.55497	2.76227e-10	8.27546	1.75818	1.13181e-10	8.55189	1.93778	3.22374e-09	7.49507	2.14099	5.37664e-10	8.06489	0.203209	0.0488015	1.60711
CUST_6164_PI422575199	acyl-coa thioesterase	2R	AGAP003848-RA		1.90849	1.19925e-09	7.51861	1.62989	8.28019e-09	6.90447	0.2786	0.0452495	1.23838		-0.66985	1.00692e-05	4.74827	1.048	8.74368e-10	7.91762	1.73133	1.80211e-12	9.85956	0.378147	0.00317304	2.62843	1.06148	3.63085e-08	6.70218	0.683333	7.37487e-08	6.46172
CUST_2236_PI422575199	alpha-esterase	2L	AGAP006724-RA		0.628128	0.0211547	1.52135	0.763481	0.00716453	1.92894	-0.135353	0.581864	0.391766		-0.400327	0.0776473	1.43843	1.39438	6.99476e-09	7.23931	1.72717	3.62899e-10	8.18958	0.994051	0.000296303	3.51377	1.32684	1.565e-05	4.59006	0.332792	0.0069886	2.33096
CUST_5642_PI422575199	AGAP003473-PA [Anopheles gambiae str. PEST]	2R	AGAP003473-RA		1.81897	6.98525e-07	5.39065	2.27204	5.32113e-08	6.29327	-0.453064	0.0454474	1.23681		1.52924	0.00397118	2.54349	1.79328	1.64802e-11	9.15437	1.72311	4.11983e-11	8.86265	3.32252	2.34321e-06	5.26498	3.25235	2.97649e-06	5.18139	-0.0701758	0.422266	0.83897
CUST_5856_PI422575199	alcohol dehydrogenase	2R	AGAP003581-RA		2.585	2.48701e-08	6.53917	2.26805	1.16941e-07	6.02284	0.316949	0.170723	0.769953		-0.126808	0.600901	0.720683	1.16582	9.23471e-06	4.77912	1.71534	8.14304e-08	6.42704	1.03901	0.00056525	3.27325	1.58853	7.62341e-06	4.84791	0.549521	0.00422295	2.52017
CUST_3332_PI422575199	phospholipid scramblase	2L	AGAP005498-RB		1.35995	0.000356788	3.07519	1.63743	6.59489e-05	3.71713	-0.277474	0.34681	0.541209		-0.146547	0.72081	0.660792	1.17296	6.5056e-06	4.90394	1.70931	6.18405e-08	6.52121	1.02641	0.0225628	1.89255	1.56276	0.00151103	2.90551	0.536349	0.00292825	2.65837
DETOX_148_PI422610884	COEAE3G - Carboxylesterase; target probed by LSTM-AGAM-DETOX V3 probe agam-detox-1K21	2L	AGAP006724-RA		0.656691	0.0144068	1.66568	0.853897	0.00282951	2.28165	-0.197205	0.412058	0.489269		-0.371896	0.102849	1.33781	1.34	2.61032e-09	7.55972	1.69804	1.40815e-10	8.48349	0.968108	0.000449142	3.35954	1.32614	1.80229e-05	4.53913	0.358031	0.00162728	2.87774
CUST_936_PI422575199	acetoin reductase	2L	AGAP005502-RA		1.50016	4.51038e-08	6.34972	1.25679	3.55851e-07	5.63286	0.243372	0.0910224	0.987463		-0.613577	0.0124673	2.1133	1.2746	9.33077e-08	6.38026	1.65629	2.79282e-09	7.53842	0.661025	0.00825495	2.26869	1.04271	0.000235361	3.59881	0.381687	0.00596673	2.39033
CUST_8006_PI422575199	isoform b	X	AGAP000793-RA		1.04805	5.06346e-10	7.79081	1.01228	7.79217e-10	7.65795	0.0357733	0.588194	0.389001		-0.95707	5.91336e-09	7.2928	1.36599	3.63788e-11	8.90248	1.61051	3.40006e-12	9.65537	0.408925	0.000155146	3.75203	0.653441	8.52255e-07	5.62077	0.244516	0.00838765	2.26274
CUST_5003_PI422575199	methionine-r-sulfoxide reductase	2R	AGAP013286-RC		1.42935	7.5332e-12	8.91746	1.41228	8.7752e-12	8.87973	0.0170743	0.790291	0.315988		-0.833416	1.95388e-09	7.65355	1.13739	3.7671e-12	9.6165	1.60214	1.45217e-13	10.6496	0.303971	0.000754903	3.16489	0.768723	6.10362e-09	7.28242	0.464751	3.67851e-07	5.91127
CUST_2929_PI422575199	glucosyl glucuronosyl transferases	2L	AGAP007374-RA		1.14719	1.54524e-08	6.69923	0.876207	3.67717e-07	5.62177	0.270983	0.0122498	1.7269		-0.951259	1.39491e-06	5.44858	1.64639	7.62782e-10	7.96119	1.59966	4.1151e-09	7.413	0.695127	0.000121401	3.84316	0.6484	9.95829e-05	3.91583	-0.0467272	0.701772	0.669603
CUST_5004_PI422575199	methionine-r-sulfoxide reductase	2R	AGAP013286-RD		1.42338	2.83243e-11	8.61115	1.39562	3.63226e-11	8.54734	0.0277608	0.696198	0.345551		-0.842186	2.37093e-09	7.58998	1.16052	3.9545e-12	9.60145	1.59911	1.93179e-13	10.5789	0.318332	0.000600982	3.25034	0.756921	1.05023e-08	7.10648	0.438589	1.01422e-06	5.5607
DETOX_502_PI422610884	CYP9J5 - Cytochrome P450 monooxygenase; target probed by LSTM-AGAM-DETOX V3 probe agam-detox-1I22	3L	AGAP012296-RA		1.31175	6.16602e-07	5.43596	0.848145	6.10395e-05	3.74626	0.463601	0.0073232	1.92101		2.33269	2.53021e-05	4.41725	0.46727	0.110037	1.3135	1.59858	3.43051e-05	4.3061	2.79996	3.41502e-06	5.13319	3.93127	4.87189e-08	6.60311	1.13131	0.000395332	3.40631
CUST_1623_PI422575199	ganglioside-induced differentiation-associated protein 1	2L	AGAP006132-RA		0.623597	0.0051495	2.05435	0.85821	0.000479774	2.96186	-0.234613	0.228757	0.673417		0.442564	0.293844	0.963904	0.706659	0.00407265	2.53383	1.59822	1.46833e-06	5.43013	1.14922	0.0131328	2.09364	2.04079	0.000160263	3.74019	0.891564	0.000206848	3.64664
CUST_11818_PI422575199	amp dependent coa ligase	3R	AGAP008557-RA		1.00048	5.84196e-07	5.45469	0.873885	2.62942e-06	4.91263	0.126596	0.274108	0.614588		-0.549055	0.0312712	1.7714	0.951883	3.57481e-05	4.29102	1.59492	7.45881e-08	6.45755	0.402828	0.103525	1.33548	1.04586	0.00042295	3.38156	0.643033	0.000624803	3.23602
CUST_5005_PI422575199	methionine-r-sulfoxide reductase	2R	AGAP013286-RA		1.44808	1.74422e-11	8.73696	1.406	2.5329e-11	8.63905	0.0420775	0.547214	0.408379		-0.782565	2.79105e-09	7.53843	1.15552	1.40477e-12	9.94149	1.58752	7.59393e-14	10.8642	0.372954	7.65875e-05	4.01292	0.804953	1.96263e-09	7.6518	0.431999	4.43318e-07	5.84878
CUST_2818_PI422575199	elongation of very long chain fatty acids	2L	AGAP007264-RA		1.40738	1.3697e-10	8.17937	1.53795	4.48958e-11	8.4877	-0.130568	0.11769	0.897484		-1.24497	1.3447e-07	6.25576	1.66899	2.04281e-14	11.2743	1.57561	1.63425e-13	10.6194	0.424016	0.00745082	2.30716	0.330635	0.0269162	1.82667	-0.0933809	0.074438	1.45345
CUST_5002_PI422575199	methionine-r-sulfoxide reductase	2R	AGAP013286-RB		1.42102	1.47997e-11	8.75741	1.4065	1.68559e-11	8.73696	0.0145203	0.829151	0.305896		-0.797523	3.15301e-08	6.74853	1.15029	4.163e-12	9.58418	1.57008	2.21934e-13	10.5464	0.352771	0.000673653	3.20758	0.772557	5.10266e-08	6.58781	0.419787	8.71235e-07	5.6132
CUST_6343_PI422575199	cg5783 cg5783-pa	2R	AGAP003999-RA		1.00511	1.84639e-07	5.86398	0.940789	3.95358e-07	5.59528	0.0643249	0.534203	0.415177		-0.62752	0.000139976	3.78996	1.47456	1.19006e-11	9.25549	1.56328	1.46816e-11	9.1916	0.847039	8.67743e-06	4.80134	0.935758	1.85871e-06	5.34631	0.0887192	0.229479	1.05119
DETOX_647_PI422610884	GSTS1_1 - Glutathion S-transferase; target probed by LSTM-AGAM-DETOX V3 probe agam-detox-1B1	3L	AGAP010404-RA		1.40426	1.79115e-07	5.87451	1.36037	2.58584e-07	5.7475	0.0438895	0.759494	0.324819		-0.978175	0.00025658	3.56662	2.34469	8.76213e-09	7.16747	1.54708	1.83781e-06	5.35016	1.36652	7.87837e-06	4.83611	0.568907	0.0144652	2.0574	-0.797612	0.00149405	2.90956
CUST_12984_PI422575199	kunitz domain-containing	3R	AGAP009766-RA		1.39931	1.41806e-07	5.95415	1.41738	1.22081e-07	6.0075	-0.0180783	0.897108	0.289468		0.0849392	0.756037	0.645487	1.76269	2.31965e-09	7.59731	1.50917	1.91181e-08	6.91375	1.84763	5.4913e-06	4.96473	1.59411	2.85598e-05	4.37301	-0.25352	0.0579318	1.54442
CUST_7558_PI422575199	AGAP001717-PA [Anopheles gambiae str. PEST]	2R	AGAP001717-RA		0.594942	0.000382904	3.04826	0.821128	1.8568e-05	4.19391	-0.226186	0.0944515	0.974368		0.145792	0.485663	0.791297	1.05215	6.2076e-07	5.73126	1.49823	6.97336e-09	7.24006	1.19794	3.37376e-05	4.31231	1.64402	8.38321e-07	5.62675	0.446085	0.00140043	2.93391
CUST_3331_PI422575199	phospholipid scramblase 1	2L	AGAP005498-RC		1.14855	0.000796748	2.7663	1.3848	0.000160509	3.38059	-0.236254	0.387877	0.507269		-0.0876755	0.808025	0.62419	1.02623	8.98656e-06	4.7889	1.49539	8.95441e-08	6.39414	0.938558	0.0186387	1.96346	1.40771	0.00126687	2.97129	0.469156	0.00361696	2.57915
CUST_3559_PI422575199	niemann-pick type c-	2R	AGAP001956-RA		1.44771	0.000208899	3.28026	1.78555	2.86683e-05	4.02994	-0.337839	0.256535	0.636438		0.469337	0.364819	0.88898	1.49825	5.71312e-08	6.54888	1.48799	6.25192e-08	6.51722	1.96759	0.00139112	2.93637	1.95732	0.00145021	2.9208	-0.010262	0.938282	0.576785
CUST_13464_PI422575199	serine protease	3R	AGAP010240-RA		1.51472	1.08955e-09	7.55111	1.34435	4.71788e-09	7.08449	0.17037	0.109171	0.923654		-0.150056	0.342439	0.91063	1.89542	3.42504e-13	10.4223	1.48656	1.16483e-11	9.26199	1.74536	9.21562e-09	7.15189	1.3365	3.05786e-07	5.97386	-0.408856	4.16159e-05	4.23578
CUST_3645_PI422575199	leucine rich	2R	AGAP002038-RA		1.76394	1.04792e-09	7.56244	1.80747	7.74962e-10	7.65795	-0.0435266	0.711176	0.340475		-0.90862	0.000103953	3.8999	1.90344	1.09374e-10	8.56028	1.48528	3.49015e-09	7.46985	0.994825	4.34913e-05	4.21975	0.576665	0.00492147	2.46238	-0.41816	0.0017875	2.84256
CUST_12010_PI422575199	acyl-coa dehydrogenase	3R	AGAP008769-RA		1.68428	8.65463e-12	8.88303	1.60691	1.57123e-11	8.7451	0.0773711	0.320612	0.564974		-0.882272	1.9697e-06	5.32701	1.38965	3.16402e-10	8.23424	1.48268	1.36624e-10	8.49252	0.507378	0.000679079	3.20463	0.600408	0.000140074	3.78972	0.0930291	0.313823	0.941045
CUST_9072_PI422575199	glutathione s-transferase	3L	AGAP010404-RA		1.59346	5.44093e-05	3.78913	1.07246	0.00164526	2.48884	0.521	0.0768727	1.04732		-0.90002	0.000449302	3.35944	2.185	1.38259e-08	7.01774	1.45256	2.51822e-06	5.23993	1.28498	1.23367e-05	4.67454	0.552538	0.0150666	2.0423	-0.732437	0.00205914	2.78972
CUST_4937_PI422575199	mitochondrial intermembrane space import and assembly protein 40	2R	AGAP002940-RA		1.46508	9.67547e-11	8.27196	1.47696	8.7415e-11	8.30527	-0.0118868	0.882562	0.292613		-0.202545	0.0998047	1.34847	1.66887	2.92089e-12	9.70748	1.45092	4.04866e-11	8.86836	1.46632	2.90848e-09	7.52548	1.24838	1.90681e-08	6.91468	-0.217948	0.0106988	2.17121
CUST_4837_PI422575199	cytochrome p450	2R	AGAP002868-RA		1.34134	5.3295e-09	7.04481	1.45943	1.8965e-09	7.36141	-0.11809	0.258053	0.63454		-0.682779	0.000398898	3.40298	1.4483	6.1563e-12	9.46188	1.43923	9.87554e-12	9.3092	0.765522	0.0001517	3.76031	0.756452	0.000159457	3.74192	-0.00906956	0.892277	0.592514
CUST_2484_PI422575199	multiple inositol polyphosphate phosphatase	2L	AGAP006962-RA		0.691376	1.03951e-05	4.40948	0.753947	4.15642e-06	4.74384	-0.0625717	0.541475	0.411334		-0.45599	0.0347448	1.73225	0.992515	2.00627e-09	7.64463	1.43227	1.39134e-11	9.20408	0.536524	0.0159148	2.02171	0.976275	0.00017281	3.71262	0.439751	9.63817e-06	4.76381
DETOX_455_PI422610884	CYP6P1 - Cytochrome P450 monooxygenase; target probed by LSTM-AGAM-DETOX V3 probe agam-detox-1M3	2R	AGAP002868-RA		1.27781	9.34949e-09	6.86495	1.3908	3.33163e-09	7.18797	-0.112993	0.277134	0.611018		-0.6637	0.00012894	3.8209	1.47172	9.43601e-12	9.32496	1.43017	2.53224e-11	9.01819	0.808019	2.06718e-05	4.48988	0.766469	3.10547e-05	4.34248	-0.0415504	0.560653	0.74361
DETOX_454_PI422610884	CYP6P1 - Cytochrome P450 monooxygenase; target probed by LSTM-AGAM-DETOX V3 probe agam-detox-1M3	2R	AGAP002868-RA		1.3371	7.08471e-09	6.95181	1.44227	2.81179e-09	7.23795	-0.105167	0.320756	0.564842		-0.62933	0.000894363	3.10158	1.46611	5.31242e-12	9.50275	1.42771	1.94689e-11	9.09793	0.836777	7.72029e-05	4.00995	0.798383	0.000104968	3.89646	-0.0383935	0.561068	0.743373
DETOX_642_PI422610884	GSTMS3 - Glutathion S-transferase; target probed by LSTM-AGAM-DETOX V3 probe agam-detox-1C10; alternative detox probe for AG_DETOX_P214	3R	AGAP009946-RA		1.07526	4.31978e-05	3.87728	1.24711	9.63215e-06	4.43827	-0.171852	0.353712	0.535026		0.155634	0.495659	0.78448	1.70201	3.55271e-15	11.8101	1.41322	1.86295e-13	10.585	1.85765	5.60957e-07	5.76718	1.56885	4.07028e-06	5.07166	-0.288792	6.35382e-06	4.91282
DETOX_456_PI422610884	CYP6P1 - Cytochrome P450 monooxygenase; target probed by LSTM-AGAM-DETOX V3 probe agam-detox-1M3; alternative detox probe for AG_DETOX_P152	2R	AGAP002868-RA		1.33748	5.84822e-09	7.01229	1.42249	2.75429e-09	7.24344	-0.0850154	0.412036	0.489279		-0.634083	0.000484383	3.33092	1.43477	1.08926e-11	9.28117	1.40851	2.85089e-11	8.97912	0.800683	6.24809e-05	4.0865	0.774431	7.54957e-05	4.01805	-0.0262521	0.703381	0.668814
DETOX_767_PI422610884	SOD3B - Superoxide dismutase; target probed by LSTM-AGAM-DETOX V3 probe agam-detox-1N9	3L	AGAP010347-RB		1.13283	5.09181e-10	7.78953	1.00529	2.22896e-09	7.30826	0.127542	0.090199	0.990759		-0.273015	0.0051255	2.44692	1.33802	7.47318e-11	8.67528	1.40709	3.64598e-11	8.90212	1.065	1.83664e-09	7.67482	1.13407	7.67921e-10	7.95953	0.0690727	0.42048	0.840343
CUST_2153_PI422575199	peroxisomal -trans-enoyl- isomerase	2L	AGAP006651-RA		1.24993	1.11371e-10	8.23777	1.35181	4.15536e-11	8.50943	-0.101881	0.158369	0.795013		-0.0733016	0.560707	0.743586	1.2633	4.33636e-11	8.85019	1.40395	2.09656e-11	9.07357	1.19	1.11164e-07	6.32076	1.33065	1.93039e-08	6.9108	0.14065	0.0510298	1.591
DETOX_77_PI422610884	CAT1 - Catalase; target probed by LSTM-AGAM-DETOX V3 probe agam-detox-1N13	2L	AGAP004904-RA		1.62205	9.62578e-10	7.59128	1.52369	2.08226e-09	7.33345	0.0983641	0.366055	0.524726		-0.705381	9.44054e-08	6.37628	1.31435	1.76743e-11	9.12904	1.39435	3.30063e-11	8.93439	0.608967	2.1454e-06	5.29604	0.688971	1.28063e-07	6.27218	0.080004	0.297057	0.96006
CUST_13005_PI422575199	isoform a	3R	AGAP009787-RA		1.21633	1.74143e-11	8.73696	1.21732	1.72361e-11	8.73696	-0.000988485	0.986469	0.269573		-0.814144	1.86606e-06	5.34493	1.27782	3.00574e-10	8.25037	1.39204	2.23946e-10	8.34048	0.463679	0.000989045	3.06453	0.577893	8.79665e-05	3.96159	0.114214	0.179403	1.13841
DETOX_491_PI422610884	CYP6Z3 - Cytochrome P450 monooxygenase; target probed by LSTM-AGAM-DETOX V3 probe agam-detox-1O18	3R	AGAP008217-RA		1.11026	5.77905e-06	4.62442	0.675118	0.000648752	2.84579	0.435137	0.0131093	1.70147		0.469105	0.255714	1.01244	2.70796	1.0957e-11	9.28096	1.38948	1.09817e-07	6.32462	3.17707	8.86116e-07	5.60738	1.85858	0.000302614	3.50601	-1.31848	3.29406e-08	6.73307
DETOX_627_PI422610884	GSTE5 - Glutathion S-transferase; target probed by LSTM-AGAM-DETOX V3 probe agam-detox-1N20; alternative detox probe for AG_DETOX_P209	3R	AGAP009192-RA		1.0024	4.39169e-08	6.35698	0.828771	4.03317e-07	5.58823	0.173629	0.0726667	1.06681		-0.547267	0.000834541	3.12714	0.90569	2.40082e-07	6.05771	1.38366	9.72665e-10	7.88141	0.358423	0.0167045	2.00384	0.836393	1.35224e-05	4.64244	0.47797	0.000136493	3.79939
DETOX_76_PI422610884	CAT1 - Catalase; target probed by LSTM-AGAM-DETOX V3 probe agam-detox-1N13	2L	AGAP004904-RA		1.57135	1.02319e-09	7.56951	1.46771	2.37215e-09	7.29062	0.103637	0.329269	0.556836		-0.660321	1.41946e-07	6.23836	1.27343	1.69612e-11	9.14545	1.38358	2.37926e-11	9.03589	0.613111	1.36658e-06	5.45619	0.723264	4.32966e-08	6.64256	0.110153	0.14447	1.21597
CUST_4431_PI422575199	eukaryotic peptide chain release factor gtp-binding subunit	2R	AGAP002603-RA		1.78277	3.11056e-08	6.46673	1.60362	1.08783e-07	6.04766	0.179144	0.264402	0.626604		0.407065	0.142818	1.22018	2.2996	4.69414e-10	8.10904	1.37597	5.46474e-07	5.77625	2.70667	4.01967e-08	6.66759	1.78304	6.66612e-06	4.8953	-0.923628	1.2629e-05	4.66641
CUST_4916_PI422575199	39s ribosomal protein mitochondrial-like	2R	AGAP002917-RA		0.849861	1.92522e-06	5.02584	0.669791	2.37463e-05	4.10114	0.180069	0.109443	0.922911		0.135757	0.633506	0.703169	1.49638	1.50275e-10	8.46533	1.35901	5.82212e-10	8.04519	1.63213	3.27262e-05	4.32345	1.49476	8.16776e-05	3.98894	-0.13737	0.125502	1.26644
CUST_3333_PI422575199	phospholipid scramblase 1	2L	AGAP005498-RA		1.11518	0.000759887	2.78494	1.32703	0.000171405	3.35611	-0.211847	0.421542	0.482664		-0.0145119	0.966711	0.567313	0.906857	6.61135e-06	4.89815	1.35717	4.43966e-08	6.6336	0.892345	0.020037	1.93644	1.34266	0.0013801	2.93938	0.450313	0.00154077	2.89812
CUST_9840_PI422575199	fbn8	3L	AGAP011230-RA		1.443	3.21495e-08	6.45573	1.32271	9.00792e-08	6.1124	0.120291	0.352175	0.536458		-0.60691	0.078287	1.43549	1.63913	6.58762e-12	9.44216	1.35679	1.0932e-10	8.56028	1.03222	0.00587534	2.396	0.74988	0.0340989	1.73913	-0.28234	0.001661	2.87002
DETOX_766_PI422610884	SOD3B - Superoxide dismutase; target probed by LSTM-AGAM-DETOX V3 probe agam-detox-1N9	3L	AGAP010347-RB		1.10932	3.02249e-10	7.95278	0.913367	3.34259e-09	7.18689	0.195955	0.0103437	1.7903		-0.415409	7.09463e-06	4.87292	1.2462	2.93043e-12	9.70724	1.35266	2.49234e-12	9.75964	0.830791	2.50994e-09	7.57305	0.937255	1.73674e-10	8.41967	0.106464	0.106484	1.3253
CUST_3696_PI422575199	heat shock protein cognate isoform a	2R	AGAP002076-RA		2.55515	6.85165e-10	7.69892	2.52941	7.768e-10	7.65795	0.0257374	0.875422	0.294244		-0.104114	0.779234	0.635831	1.4033	2.54607e-11	9.01723	1.34841	1.42502e-10	8.48076	1.29919	0.00295668	2.65472	1.24429	0.00390028	2.5505	-0.0548951	0.409168	0.849585
CUST_5192_PI422575199	bleomycin hydrolase	2R	AGAP001341-RA		1.07934	1.62466e-06	5.08654	0.81088	3.28478e-05	3.97846	0.268459	0.0612675	1.12848		-0.242289	0.0835396	1.41213	0.832725	1.25581e-05	4.6683	1.34678	7.2337e-08	6.46856	0.590436	0.000681929	3.20308	1.10449	4.35672e-07	5.85454	0.514058	0.00132839	2.95352
DETOX_534_PI422610884	Flightin - Flightin, matches also transcript ens|AGAP007249-RB; target probed by LSTM-AGAM-DETOX V3 probe agam-detox-2C1; alternative detox probe for AG_DETOX_P178	2L	AGAP007249-RA		0.919439	1.98033e-07	5.84056	0.747961	2.03813e-06	5.00537	0.171478	0.0872208	1.00232		-0.31566	0.151007	1.20008	1.08509	7.12758e-07	5.68244	1.34325	4.64173e-08	6.61981	0.769425	0.00228293	2.75122	1.02759	0.000192709	3.67253	0.258165	0.0475522	1.61658
CUST_12420_PI422575199	glutathione-s-transferase gst	3R	AGAP009192-RA		0.901031	3.35267e-08	6.44237	0.706524	5.69211e-07	5.46414	0.194508	0.027092	1.42893		-0.285006	0.102474	1.33909	0.856994	3.31664e-06	5.14327	1.33787	1.14694e-08	7.07852	0.571988	0.00341775	2.60047	1.05286	1.21529e-05	4.67998	0.480876	0.000516188	3.30711
DETOX_651_PI422610884	GSTS1_2 - Glutathion S-transferase; target probed by LSTM-AGAM-DETOX V3 probe agam-detox-1C14; alternative detox probe for AG_DETOX_P217	3L	AF513639		1.05348	3.1914e-09	7.1996	0.997663	6.20247e-09	6.99279	0.0558163	0.471066	0.450659		-0.865278	3.24488e-05	4.32669	1.61348	2.92938e-09	7.52355	1.33137	6.19121e-08	6.52101	0.748198	0.000191513	3.67472	0.466091	0.00676977	2.34295	-0.282107	0.0382251	1.69701
DETOX_641_PI422610884	GSTMS3 - Glutathion S-transferase; target probed by LSTM-AGAM-DETOX V3 probe agam-detox-1C10	3R	AGAP009946-RA		0.98074	0.000154352	3.39524	1.14719	3.47715e-05	3.95769	-0.166446	0.388306	0.506983		0.20669	0.282528	0.977624	1.59172	9.99201e-16	12.1366	1.33097	4.996e-14	10.989	1.79841	8.19411e-08	6.42473	1.53766	5.61335e-07	5.767	-0.260746	3.04939e-06	5.17291
DETOX_490_PI422610884	CYP6Z3 - Cytochrome P450 monooxygenase; target probed by LSTM-AGAM-DETOX V3 probe agam-detox-1O18	3R	AGAP008217-RA		1.13313	8.93158e-06	4.46568	0.575655	0.00341353	2.20967	0.557479	0.00423715	2.1278		0.736514	0.0705783	1.47264	2.66638	2.64694e-11	9.00487	1.33068	3.43631e-07	5.93386	3.40289	2.06339e-07	6.10883	2.0672	6.7604e-05	4.05769	-1.33569	5.31435e-08	6.57395
CUST_1_PI422575199	methylenetetrahydrofolate dehydrogenase	2L	AGAP004677-RB		1.89973	1.77691e-11	8.73696	1.91978	1.55573e-11	8.74644	-0.0200476	0.826139	0.306541		-0.881877	1.12868e-07	6.31625	1.56595	4.29007e-11	8.85019	1.32684	4.47577e-10	8.12419	0.684075	2.66272e-06	5.22043	0.444959	0.000263002	3.5578	-0.239116	0.0223142	1.89666
CUST_265_PI422575199	catalase	2L	AGAP004904-RA		1.54258	3.38363e-09	7.18264	1.47875	5.66843e-09	7.02226	0.0638358	0.573753	0.395493		-0.598155	4.51252e-07	5.84275	1.24755	2.03337e-11	9.08191	1.32613	5.00248e-11	8.80761	0.649393	7.59538e-07	5.6599	0.727976	3.57967e-08	6.70743	0.0785831	0.285687	0.973699
DETOX_803_PI422610884	TPX2 - Thioredoxin dependent peroxidase; target probed by LSTM-AGAM-DETOX V3 probe agam-detox-1B10	3L	AGAP011054-RA		1.08087	1.02536e-07	6.06703	1.28514	1.30707e-08	6.75441	-0.204277	0.0688664	1.08652		2.28622	0.000956871	3.07657	0.73164	0.000394091	3.40743	1.31946	6.53838e-07	5.71257	3.01786	7.4334e-05	4.02375	3.60568	1.1014e-05	4.71565	0.587818	0.000719238	3.18308
CUST_7866_PI422575199	AGAP013028-PA [Anopheles gambiae str. PEST]	X	AGAP013028-RA		0.995508	5.50531e-08	6.2814	0.939905	1.08295e-07	6.0491	0.0556027	0.547304	0.408332		-0.180152	0.0545802	1.56613	1.34514	1.84208e-12	9.8538	1.31819	1.13395e-11	9.26871	1.16498	2.16962e-09	7.61982	1.13804	1.2821e-09	7.79112	-0.0269481	0.648252	0.695852
DETOX_640_PI422610884	GSTMS3 - Glutathion S-transferase; target probed by LSTM-AGAM-DETOX V3 probe agam-detox-1C10	3R	AGAP009946-RA		0.946959	0.000224159	3.25282	1.13913	3.97107e-05	3.90873	-0.192167	0.324552	0.561315		0.146381	0.438742	0.82583	1.554	3.15303e-14	11.1395	1.31706	1.15785e-12	10.0095	1.70038	1.59595e-07	6.198	1.46344	9.49929e-07	5.58375	-0.236938	0.000112447	3.87122
CUST_4655_PI422575199		2R	AGAP002737-RB		0.813401	4.70671e-07	5.53205	0.910522	1.28182e-07	5.99049	-0.0971207	0.292049	0.594293		-0.616322	0.000584561	3.26062	1.49747	9.15875e-09	7.1531	1.31653	5.10767e-08	6.58756	0.881144	1.71867e-05	4.55656	0.700208	0.000184303	3.68875	-0.180936	0.176952	1.14333
CUST_4654_PI422575199		2R	AGAP002737-RA		1.13244	9.88739e-05	3.56358	0.941242	0.000509272	2.93896	0.191195	0.368407	0.522833		-0.617599	0.000230293	3.60663	1.50016	3.54195e-09	7.46464	1.31367	2.13537e-08	6.8776	0.882564	5.35554e-06	4.97384	0.696074	7.15583e-05	4.03751	-0.186489	0.143669	1.21804
CUST_11468_PI422575199	protein takeout	3R	AGAP008182-RA		0.751606	0.000133113	3.45136	0.728153	0.000177678	3.34224	0.0234523	0.870108	0.295625		0.449367	0.188079	1.12179	0.405616	0.0468037	1.62219	1.31132	4.25521e-06	5.05563	0.854984	0.0196779	1.9432	1.76069	7.70826e-05	4.01056	0.905707	6.59028e-05	4.06676
CUST_11501_PI422575199	CYP6Z3 - cytochrome p450	3R	AGAP008217-RA		1.06675	1.83097e-05	4.19905	0.579048	0.00349075	2.20099	0.487701	0.010275	1.79294		0.673171	0.0845353	1.40781	2.63497	2.83452e-11	8.98033	1.3105	3.81143e-07	5.89964	3.30814	1.83432e-07	6.14946	1.98367	7.02912e-05	4.04379	-1.32447	5.49799e-08	6.56234
CUST_2074_PI422575199	hexamerin a	2L	AGAP005766-RA		1.22903	4.85829e-07	5.52029	1.04588	2.92635e-06	4.87287	0.183148	0.194868	0.726437		0.56917	0.389496	0.866453	1.16863	3.8592e-05	4.26327	1.29356	1.278e-05	4.66238	1.7378	0.016453	2.00941	1.86273	0.0111226	2.15645	0.124933	0.48693	0.790462
DETOX_650_PI422610884	GSTS1_2 - Glutathion S-transferase; target probed by LSTM-AGAM-DETOX V3 probe agam-detox-1C14	3L	AF513639		0.978765	3.86031e-08	6.39689	0.901785	1.01567e-07	6.0703	0.0769802	0.386265	0.508635		-0.769518	0.000172361	3.71351	1.5799	4.24818e-09	7.40295	1.28747	6.58979e-08	6.49896	0.810379	0.000107771	3.8866	0.517953	0.00463012	2.48545	-0.292427	0.0320049	1.76275
CUST_4113_PI422575199	eukaryotic translation initiation factor theta subunit	2R	AGAP002340-RA		1.22864	1.68571e-09	7.39917	1.23987	1.50693e-09	7.43589	-0.0112294	0.894763	0.28977		-0.856545	1.6643e-05	4.56805	1.24702	7.14008e-11	8.6926	1.28409	1.7012e-10	8.42596	0.390475	0.0153657	2.03485	0.427548	0.00754056	2.30272	0.037073	0.579018	0.73307
CUST_2835_PI422575199	plasma alpha-l-fucosidase	2L	AGAP007285-RA		1.45247	2.28663e-10	8.03728	1.18399	2.87379e-09	7.23258	0.26848	0.00690701	1.94303		-0.218258	0.223911	1.05968	1.00686	2.49865e-06	5.24252	1.2813	1.24529e-07	6.28188	0.7886	0.000374055	3.42712	1.06304	1.85878e-05	4.52797	0.274438	0.0480226	1.61306
CUST_13171_PI422575199	microsomal glutathione s-transferase	3R	AGAP009946-RA		0.98229	0.000163921	3.37266	1.14857	3.72548e-05	3.93192	-0.166284	0.392526	0.50386		0.150601	0.42861	0.83377	1.4954	1.77081e-13	10.5997	1.2799	4.78628e-12	9.53905	1.64601	2.61803e-07	6.02862	1.43051	1.35308e-06	5.45993	-0.215499	0.000663768	3.21322
CUST_3112_PI422575199		2L	AGAP007563-RB		1.2942	3.26239e-09	7.19394	1.21087	7.34537e-09	6.94159	0.0833326	0.384196	0.510231		-0.701162	0.000100665	3.91189	1.22009	2.00443e-09	7.64483	1.27355	1.61797e-09	7.71721	0.518923	0.00174491	2.85167	0.572391	0.000697712	3.1945	0.0534677	0.547784	0.751308
CUST_11702_PI422575199	anopheles gambiae pest agap012637-pa	3R	AGAP008438-RA		1.54243	4.95476e-08	6.3173	1.0735	3.07948e-06	4.85498	0.46893	0.00480217	2.08078		0.750336	0.0620058	1.51956	1.13738	6.48322e-09	7.26286	1.26803	2.23934e-09	7.60859	1.88772	0.000142467	3.78352	2.01837	7.14401e-05	4.03809	0.130645	0.13384	1.24362
CUST_9667_PI422575199	aldo-keto reductase	3L	AGAP011052-RA		1.30497	3.61282e-08	6.41834	1.10001	2.67628e-07	5.73591	0.204965	0.0950345	0.972186		0.427291	0.0466548	1.62336	1.29848	1.85002e-08	6.92398	1.26752	2.55323e-08	6.81971	1.72578	2.97853e-07	5.98309	1.69481	3.74379e-07	5.90573	-0.0309623	0.777014	0.636741
CUST_12597_PI422575199	CYP9M1 - cytochrome p450	3R	AGAP009374-RA		0.741616	0.00492901	2.07101	0.702954	0.00691807	1.94242	0.0386622	0.86285	0.297536		0.0946633	0.721681	0.660389	0.643901	8.0443e-05	3.99441	1.25538	2.83615e-08	6.78363	0.738564	0.0128988	2.10047	1.35004	0.000117065	3.8568	0.611477	3.35879e-05	4.31396
CUST_9014_PI422575199	superoxide dismutase	3L	AGAP010347-RB		1.013	1.28467e-09	7.49234	0.811171	1.92633e-08	6.62831	0.201825	0.0101211	1.79834		-0.383772	1.9974e-05	4.50211	1.15904	1.01058e-11	9.30405	1.25412	5.11491e-12	9.51609	0.775272	4.53621e-09	7.38267	0.870345	5.9184e-10	8.04049	0.0950729	0.150924	1.20028
CUST_2_PI422575199	methylenetetrahydrofolate dehydrogenase	2L	AGAP004677-RA		1.803	1.57541e-11	8.7451	1.74682	2.3517e-11	8.66128	0.0561806	0.515747	0.425028		-0.843767	6.86386e-08	6.48606	1.42594	5.03815e-11	8.8068	1.24951	3.27082e-10	8.22336	0.582177	6.69592e-06	4.89363	0.405741	0.000288274	3.52389	-0.176436	0.0592485	1.53628
DETOX_768_PI422610884	SOD3B - Superoxide dismutase; target probed by LSTM-AGAM-DETOX V3 probe agam-detox-1N9; alternative detox probe for AG_DETOX_P257	3L	AGAP010347-RB		1.03684	6.29452e-10	7.72794	0.962446	1.58088e-09	7.41942	0.0743927	0.272151	0.616905		0.183415	0.118818	1.28599	1.21312	3.43627e-09	7.47422	1.24927	2.29526e-09	7.60056	1.39653	2.2968e-09	7.60046	1.43268	1.61403e-09	7.71765	0.0361539	0.709186	0.666065
CUST_7094_PI422575199	atp synthase subunit mitochondrial	2R	AGAP004478-RA		0.893866	1.86994e-08	6.63857	0.934526	1.094e-08	6.81338	-0.0406595	0.591029	0.387627		-0.955266	2.59515e-07	6.03162	1.17844	2.67009e-13	10.4963	1.23838	4.97935e-13	10.2968	0.223172	0.0631291	1.51296	0.283111	0.0201327	1.93476	0.0599384	0.160922	1.17723
CUST_13273_PI422575199	salivary cys-rich secreted peptide	3R	AGAP010047-RA		1.7355	2.6635e-10	7.99484	1.87372	1.02043e-10	8.25962	-0.138211	0.195758	0.724975		1.3093	0.021011	1.91884	1.13501	2.92233e-08	6.77397	1.23471	9.45269e-09	7.14227	2.4443	0.000230508	3.6063	2.54401	0.000157294	3.74688	0.0997029	0.302602	0.953628
DETOX_626_PI422610884	GSTE5 - Glutathion S-transferase; target probed by LSTM-AGAM-DETOX V3 probe agam-detox-1N20	3R	AGAP009192-RA		0.877331	1.85241e-07	5.86301	0.729174	1.51012e-06	5.11283	0.148157	0.115929	0.902872		-0.175016	0.319376	0.934963	0.83593	7.52678e-06	4.85269	1.22019	1.31297e-07	6.26368	0.660914	0.00185248	2.82927	1.04517	1.96754e-05	4.50741	0.38426	0.00407564	2.53356
DETOX_149_PI422610884	COEAE3G - Carboxylesterase; target probed by LSTM-AGAM-DETOX V3 probe agam-detox-1K21	2L	AGAP006724-RA		0.518852	0.0117502	1.74278	0.672906	0.00221643	2.37431	-0.154054	0.400359	0.498006		-0.141392	0.472385	0.80076	1.02465	4.85176e-09	7.35902	1.21909	5.44593e-10	8.06269	0.883262	0.000365737	3.43583	1.0777	5.08567e-05	4.16213	0.194436	0.0198473	1.93992
CUST_12603_PI422575199	cellular retinaldehyde-binding protein	3R	AGAP009380-RA		1.41105	3.63747e-06	4.79287	1.23923	1.4298e-05	4.29063	0.171812	0.368592	0.522675		-0.322332	0.169784	1.15809	1.17976	1.34374e-07	6.256	1.21239	1.41051e-07	6.24018	0.857432	0.00182191	2.83556	0.890062	0.00125169	2.97592	0.03263	0.773744	0.638112
DETOX_649_PI422610884	GSTS1_2 - Glutathion S-transferase; target probed by LSTM-AGAM-DETOX V3 probe agam-detox-1C14	3L	AF513639		0.936717	1.12377e-08	6.80472	0.872402	2.64296e-08	6.52019	0.0643151	0.401406	0.497128		-0.6658	0.00150057	2.908	1.50408	8.6679e-09	7.17053	1.20556	2.90376e-07	5.99186	0.838282	0.000273003	3.54385	0.53976	0.0069605	2.33246	-0.298521	0.0255654	1.84572
CUST_4474_PI422575199	isoform a	2R	AGAP002632-RA		1.29034	2.17036e-05	4.13429	1.60757	2.13381e-06	4.98865	-0.317228	0.136883	0.845465		-0.00553121	0.986974	0.560668	0.878038	1.85637e-05	4.52832	1.2053	6.07827e-07	5.73904	0.872506	0.0202171	1.93314	1.19976	0.00268935	2.6905	0.327258	0.0176416	1.98372
CUST_12072_PI422575199	isoform b	3R	AGAP008839-RA		1.10339	1.06848e-08	6.82044	0.964271	5.363e-08	6.29056	0.139121	0.133681	0.853565		-0.344412	0.0149435	2.04535	1.50445	2.03937e-10	8.36938	1.20398	4.5124e-09	7.38417	1.16004	1.45255e-07	6.23076	0.859568	5.72702e-06	4.94957	-0.300469	0.00579108	2.40137
CUST_12824_PI422575199	lethal 35di	3R	AGAP009602-RA		0.619692	0.000515566	2.93435	0.630357	0.00044681	2.98904	-0.0106651	0.938365	0.280047		-0.59007	0.0319405	1.7635	1.23929	4.76001e-07	5.8241	1.19263	7.67199e-07	5.6567	0.649216	0.0205698	1.92662	0.602556	0.0296892	1.79056	-0.0466599	0.727077	0.658032
CUST_8502_PI422575199	microsomal glutathione s-transferase	X	AGAP000165-RA		0.884309	6.43389e-10	7.72203	0.724529	7.44069e-09	6.93828	0.15978	0.012826	1.70982		-0.417791	0.00017581	3.70626	1.12948	3.18021e-10	8.23299	1.19164	4.69296e-10	8.10904	0.71169	1.09327e-06	5.53604	0.773852	1.5889e-07	6.19946	0.0621622	0.421364	0.839679
DETOX_636_PI422610884	GSTMS1 - Glutathion S-transferase; target probed by LSTM-AGAM-DETOX V3 probe agam-detox-1C2; alternative detox probe for AG_DETOX_P212	X	AGAP000165-RA		0.894421	4.71585e-09	7.08449	0.712356	7.24755e-08	6.18717	0.182066	0.0161486	1.62302		-0.43309	0.000123795	3.83572	1.14727	3.55441e-10	8.19642	1.18575	7.60086e-10	7.96248	0.714181	1.15555e-06	5.51638	0.752662	2.24845e-07	6.07963	0.0384816	0.627838	0.706143
CUST_12586_PI422575199	CYP9M1 - cytochrome p450	3R	AGAP009363-RA		0.810828	0.00331236	2.22098	0.747955	0.00564924	2.01899	0.0628735	0.785268	0.31745		0.166645	0.534794	0.759314	0.580431	0.000158448	3.74432	1.18042	5.87686e-08	6.5392	0.747076	0.0128929	2.10065	1.34706	0.000126447	3.82807	0.599988	2.39485e-05	4.43736
CUST_8765_PI422575199	f188a_drome ame: full=protein fam188a homolog ame: full=protein carp homolog	X	AGAP000412-RA		1.0636	8.72287e-08	6.12374	0.908515	5.3911e-07	5.48283	0.155088	0.144801	0.826268		-0.505716	2.14729e-06	5.29587	1.16821	2.91196e-11	8.97439	1.17622	7.09132e-11	8.69359	0.662491	1.77448e-07	6.16075	0.670503	6.19081e-08	6.52101	0.00801206	0.907976	0.586892
CUST_715_PI422575199	tubulin beta chain	2L	AGAP005293-RA		1.0864	1.22684e-08	6.77411	0.849106	2.26446e-07	5.79254	0.237295	0.0168671	1.60681		-0.549338	0.0277377	1.81564	1.12494	6.36333e-09	7.26925	1.17121	9.09168e-09	7.15481	0.575601	0.0239234	1.87048	0.621868	0.0149153	2.04602	0.0462665	0.57512	0.735317
DETOX_634_PI422610884	GSTMS1 - Glutathion S-transferase; target probed by LSTM-AGAM-DETOX V3 probe agam-detox-1C2	X	AGAP000165-RA		0.889763	6.03523e-10	7.73964	0.725221	7.44448e-09	6.93828	0.164543	0.0109367	1.76908		-0.39391	0.000266807	3.55257	1.08185	8.81769e-10	7.91495	1.16422	9.8734e-10	7.87632	0.687939	1.47368e-06	5.42885	0.770306	1.37549e-07	6.24824	0.0823671	0.313599	0.941272
CUST_10914_PI422575199	zinc finger	3L	AGAP012359-RB		1.15682	1.03529e-06	5.2514	1.07136	2.41791e-06	4.94334	0.0854637	0.537312	0.41347		0.0543528	0.887492	0.594252	1.16767	1.72781e-08	6.94569	1.16263	1.83095e-08	6.92735	1.22203	0.00560994	2.41313	1.21698	0.00576523	2.40307	-0.00504408	0.957335	0.570384
CUST_1235_PI422575199	upf0428 protein cxorf56 homolog	2L	AGAP005769-RA		0.931561	1.37854e-11	8.7734	0.87113	3.22046e-11	8.58102	0.0604312	0.183267	0.747227		-0.571767	5.11281e-05	4.1601	0.933064	1.32887e-09	7.7806	1.15707	2.28368e-10	8.33444	0.361297	0.0042807	2.51506	0.585301	4.2315e-05	4.22969	0.224003	0.00286337	2.66669
CUST_9928_PI422575199	acetyl- mitochondrial	3L	AGAP011330-RA		0.91274	8.35316e-09	6.9022	0.864249	1.61532e-08	6.68528	0.0484908	0.50362	0.431628		0.520919	2.26601e-06	5.27659	1.11121	4.11586e-11	8.86265	1.14813	2.57887e-11	9.01422	1.63213	3.82583e-13	10.3857	1.66904	2.7589e-13	10.4858	0.0369188	0.576538	0.73451
CUST_5507_PI422575199	venom allergen 5	2R	AGAP013192-RA		1.71913	4.74731e-13	9.45085	1.59958	1.19349e-12	9.29117	0.11955	0.0714347	1.07328		4.03038	1.50213e-13	10.6456	1.27542	1.10574e-08	7.08976	1.14674	4.56831e-08	6.62474	5.30581	2.88658e-15	11.8604	5.17713	4.10783e-15	11.762	-0.128681	0.231183	1.04862
CUST_4825_PI422575199	cytochrome p450	2R	AGAP002862-RA		1.32807	4.79275e-07	5.52496	1.09681	3.99339e-06	4.75825	0.231252	0.133838	0.853172		-0.213095	0.190336	1.11754	1.49203	1.28756e-09	7.79015	1.14477	4.65726e-08	6.61881	1.27894	6.46343e-07	5.71625	0.931673	2.59369e-05	4.40849	-0.347267	0.0044574	2.49969
DETOX_625_PI422610884	GSTE5 - Glutathion S-transferase; target probed by LSTM-AGAM-DETOX V3 probe agam-detox-1N20	3R	AGAP009192-RA		1.24275	2.48832e-09	7.2741	1.16402	5.5399e-09	7.03069	0.078739	0.381447	0.512391		-0.632619	7.48846e-05	4.02112	0.895306	6.64111e-08	6.4963	1.13973	3.10044e-09	7.50695	0.262687	0.0430612	1.65279	0.50711	0.00063125	3.23196	0.244423	0.0109979	2.16072
CUST_202_PI422575199	y6693_drome ame: full=j domain-containing protein cg6693	2L	AGAP004849-RA		1.0626	1.38803e-08	6.73462	0.902156	9.73338e-08	6.08487	0.160439	0.0834958	1.01774		0.0828001	0.549609	0.750225	0.344456	0.00688545	2.33656	1.12374	4.60941e-08	6.62194	0.427257	0.00710395	2.32476	1.20654	2.32566e-07	6.06826	0.779287	1.57532e-06	5.40577
CUST_11074_PI422575199	protein isoform b-like	3R	AGAP007779-RA		1.53563	7.62854e-10	7.66211	1.3668	3.20435e-09	7.19926	0.168829	0.107256	0.929872		-0.598483	0.0462174	1.62691	1.5247	1.49712e-10	8.46617	1.12072	1.06384e-08	7.10244	0.926219	0.00434893	2.50898	0.522242	0.0780749	1.43644	-0.403977	0.000296111	3.51398
DETOX_635_PI422610884	GSTMS1 - Glutathion S-transferase; target probed by LSTM-AGAM-DETOX V3 probe agam-detox-1C2	X	AGAP000165-RA		0.875075	8.3177e-10	7.63567	0.710335	1.07029e-08	6.82044	0.164741	0.0114458	1.75221		-0.311922	0.00114391	3.00962	1.08119	3.68194e-10	8.18516	1.11863	9.25519e-10	7.89824	0.769267	1.99298e-07	6.1212	0.806711	3.13496e-08	6.75014	0.037444	0.621538	0.709447
CUST_3142_PI422575199	glucosyl glucuronosyl transferases	2L	AGAP007589-RA		1.51237	6.89109e-09	6.96085	1.26352	5.95316e-08	6.2537	0.248852	0.0496208	1.20487		0.291315	0.0052745	2.43633	1.31329	1.4766e-13	10.6456	1.11479	6.51734e-12	9.44297	1.60461	2.6975e-11	8.99926	1.4061	1.06148e-10	8.57011	-0.198506	0.000519514	3.30466
CUST_12401_PI422575199	fructose- -bisphosphatase	3R	AGAP009173-RA		1.67709	3.99459e-10	7.86838	1.58751	7.89938e-10	7.65306	0.0895737	0.391999	0.504256		-0.830805	4.74665e-05	4.18767	1.08443	2.79619e-09	7.53808	1.09259	5.11862e-09	7.34015	0.253627	0.113738	1.30174	0.261785	0.0976946	1.35605	0.0081586	0.91633	0.58398
CUST_5514_PI422575199	sugar transporter sweet1-like	2R	AGAP003357-RA		1.21053	2.46738e-07	5.76475	1.2518	1.67375e-07	5.89857	-0.0412709	0.745365	0.32944		-0.418554	0.204001	1.09289	1.17916	5.20004e-05	4.15394	1.08814	0.000117515	3.85543	0.760609	0.0298232	1.78889	0.669591	0.0517888	1.5856	-0.0910187	0.638992	0.7005
CUST_5016_PI422575199	cg9427 cg9427-pa	2R	AGAP002989-RA		0.655966	0.000894755	2.72124	0.450303	0.0115221	1.74994	0.205663	0.202531	0.713762		0.750524	0.000188164	3.68111	0.49705	0.00535469	2.4306	1.08669	3.55861e-06	5.11865	1.24757	6.70198e-07	5.70385	1.83721	4.21408e-09	7.40546	0.589639	0.00154688	2.89669
CUST_5081_PI422575199	ecdysone-inducible gene e3	2R	AGAP003032-RA		1.17832	1.63242e-09	7.4085	1.1712	1.75904e-09	7.3875	0.00712548	0.930062	0.281846		-0.463644	0.0061141	2.38108	1.29932	4.58966e-13	10.325	1.07012	7.6853e-12	9.39823	0.835679	3.99115e-05	4.25104	0.606479	0.000842244	3.12376	-0.2292	0.000317261	3.48845
CUST_2933_PI422575199	3-hydroxyacyl-coa dehyrogenase	2L	AGAP013544-RA		0.831568	6.53388e-05	3.72048	0.657637	0.000535331	2.91939	0.173931	0.249304	0.6457		-0.379638	0.00787157	2.2866	0.757112	1.00922e-07	6.35238	1.06878	3.35251e-09	7.48162	0.377474	0.0106788	2.17187	0.689146	5.74441e-05	4.11748	0.311672	0.000420305	3.3837
CUST_9669_PI422575199	prx- prx- prx-3	3L	AGAP011054-RA		0.526752	4.43931e-05	3.86663	0.659055	4.44764e-06	4.71854	-0.132303	0.15566	0.801031		1.52686	0.00193961	2.81208	0.514066	0.0232725	1.88085	1.06761	9.8638e-05	3.91934	2.04092	0.000162084	3.73601	2.59447	1.32468e-05	4.64973	0.553549	0.00729513	2.31484
CUST_13740_PI422575199	proteasome subunit beta type	UNKN	AGAP012608-RA		0.84419	1.28583e-06	5.17237	0.747557	4.84324e-06	4.68801	0.0966333	0.353191	0.535459		2.18273	6.21836e-13	10.2244	0.83238	1.07915e-07	6.33032	1.05543	1.95668e-08	6.90623	3.01511	2.07612e-14	11.2743	3.23816	1.88738e-15	11.9821	0.223048	0.018366	1.96877
DETOX_802_PI422610884	TPX2 - Thioredoxin dependent peroxidase; target probed by LSTM-AGAM-DETOX V3 probe agam-detox-1B10	3L	AGAP011054-RA		0.509967	5.11967e-05	3.81195	0.663668	3.40837e-06	4.81721	-0.153701	0.0980484	0.961316		1.53394	0.00218808	2.76658	0.486878	0.0287078	1.80289	1.04483	0.000109364	3.88126	2.02082	0.000216364	3.62992	2.57878	1.77384e-05	4.54489	0.557956	0.00637598	2.36544
CUST_1280_PI422575199	iron-sulfur cluster assembly enzyme mitochondrial	2L	AGAP005813-RA		1.03635	4.97491e-13	9.45085	1.02811	5.51004e-13	9.44589	0.0082372	0.826607	0.306452		-0.738544	0.000119324	3.8496	1.00968	2.0018e-09	7.64501	1.04424	4.44985e-09	7.38816	0.271135	0.0879682	1.39346	0.305691	0.0511065	1.59048	0.0345565	0.612941	0.714031
CUST_4599_PI422575199	atp-binding cassette sub-family f member 2	2R	AGAP002693-RA		0.717626	1.83714e-10	8.09395	0.797267	4.89897e-11	8.46329	-0.0796405	0.0720541	1.06998		-0.413295	0.0174126	1.98839	0.885977	5.09308e-10	8.08279	1.03656	1.90595e-10	8.39081	0.472682	0.00899732	2.23658	0.623267	0.00112233	3.01671	0.150585	0.0104697	2.17934
CUST_8835_PI422575199	protein-l-isoaspartate o-methyltransferase	X	AGAP000457-RB		1.03551	8.29077e-09	6.90439	0.963172	1.9864e-08	6.6189	0.0723351	0.381917	0.512032		-0.785755	6.14412e-09	7.28071	1.02275	7.59348e-12	9.40135	1.02971	3.18201e-11	8.9447	0.236992	0.00516297	2.44417	0.24396	0.00253789	2.71198	0.00696719	0.890452	0.593127
CUST_5032_PI422575199	set and mynd domain protein 4	2R	AGAP002999-RA		1.02624	2.95924e-08	6.4836	1.04207	2.46428e-08	6.54169	-0.0158336	0.86005	0.298222		-0.291546	0.0228718	1.8874	1.41103	1.81993e-11	9.11779	1.02426	1.67417e-09	7.7063	1.11948	7.65861e-08	6.44827	0.732713	1.33792e-05	4.64609	-0.386768	7.84609e-05	4.00383
CUST_7480_PI422575199	hexamerin 2 beta	2R	AGAP001659-RA		0.706917	0.00121752	2.60388	0.417268	0.0303779	1.38577	0.289648	0.115589	0.903885		0.706046	0.290716	0.967659	1.00049	3.50578e-05	4.29838	1.02173	2.80015e-05	4.37994	1.70653	0.0184464	1.96722	1.72777	0.017272	1.99139	0.0212405	0.887974	0.594062
CUST_1215_PI422575199	glucosyl glucuronosyl transferases	2L	AGAP005752-RA		0.457575	0.00548346	2.03049	0.64845	0.000406867	3.02457	-0.190876	0.188827	0.737112		-0.0348906	0.946737	0.573886	1.47947	2.5733e-05	4.41123	1.00794	0.0010127	3.05568	1.44458	0.0134314	2.08519	0.97305	0.0787031	1.43371	-0.471526	0.0461714	1.62725
CUST_8836_PI422575199	protein-l-isoaspartate o-methyltransferase	X	AGAP000457-RA		0.991944	7.45531e-09	6.93793	0.959117	1.12077e-08	6.80519	0.0328266	0.672451	0.354084		-0.770843	3.12147e-08	6.75151	1.03044	4.09606e-12	9.59012	1.00775	2.35394e-11	9.03714	0.259598	0.00487663	2.46587	0.236904	0.00636567	2.3661	-0.0226936	0.630176	0.704879
CUST_2801_PI422575199	flightin	2L	AGAP007249-RB		0.385573	0.00682888	1.94738	0.46319	0.00198213	2.41652	-0.0776169	0.529348	0.41768		1.7557	0.000155686	3.75074	0.596317	9.26882e-05	3.94209	1.00362	2.31278e-07	6.07035	2.35202	7.15761e-06	4.86972	2.75932	1.07747e-06	5.54098	0.407302	0.000802447	3.14177
CUST_10556_PI422575199	fibrinogen and fibronectin	3L	AGAP012000-RA		0.625882	0.000222573	3.2555	0.434659	0.00386277	2.16264	0.191223	0.146863	0.821272		-0.0929299	0.679605	0.680314	0.680338	4.00982e-06	5.07692	1.00251	3.08169e-08	6.75649	0.587408	0.0180937	1.97424	0.909583	0.000931771	3.08622	0.322175	0.00164931	2.87266
CUST_4905_PI422575199	AGAP013394-PA [Anopheles gambiae str. PEST]	2R	AGAP013394-RA		0.620081	3.40188e-05	3.96582	0.789636	2.74402e-06	4.8966	-0.169555	0.115653	0.903713		-0.401732	2.10593e-05	4.48324	1.11163	6.66134e-16	12.2584	0.998857	1.25455e-14	11.4201	0.709897	2.74018e-08	6.7954	0.597125	1.96014e-07	6.12662	-0.112772	0.000494785	3.32296
CUST_264_PI422575199	transmembrane protein 70	2L	AGAP004903-RA		0.896579	2.62874e-07	5.74221	0.870494	3.68941e-07	5.62105	0.0260846	0.782721	0.318167		-0.775619	4.07487e-06	5.07121	1.00158	3.71286e-09	7.44855	0.995508	1.06045e-08	7.1037	0.22596	0.0693047	1.47932	0.219889	0.0660184	1.49683	-0.00607138	0.936121	0.577549
CUST_7967_PI422575199	cg14130 cg14130-pa	X	AGAP000760-RB		0.767014	3.55985e-10	7.90671	0.701737	1.07383e-09	7.5537	0.0652771	0.178002	0.756507		-0.526249	0.00567357	2.40908	0.915762	1.63152e-09	7.71483	0.984176	1.75976e-09	7.68854	0.389513	0.0334463	1.74625	0.457927	0.0135818	2.08119	0.0684142	0.264033	1.00104
CUST_10419_PI422575199	signal peptidase complex subunit 2	3L	AGAP011842-RA		1.02795	3.93866e-05	3.91189	0.447131	0.0203069	1.53699	0.58082	0.0044568	2.10855		0.20113	0.419931	0.840742	1.56224	2.46282e-06	5.24735	0.983756	0.000333977	3.46945	1.76337	2.83474e-06	5.19846	1.18489	0.000203493	3.65254	-0.578486	0.0119763	2.12862
CUST_8383_PI422575199	AGAP000132-PA [Anopheles gambiae str. PEST]	X	AGAP000132-RA		0.710238	7.59419e-09	6.93185	0.606604	5.04089e-08	6.31215	0.103634	0.079257	1.03616		-0.0163152	0.810002	0.623408	0.896931	1.62298e-10	8.4398	0.983481	2.04897e-10	8.36804	0.880616	3.93039e-09	7.42949	0.967166	3.20981e-10	8.22993	0.0865498	0.142322	1.2214
CUST_6758_PI422575199	lacb2_drome ame: full=beta-lactamase-like protein 2 homolog	2R	AGAP004236-RA		0.840398	8.80611e-11	8.30383	0.687131	1.08438e-09	7.55233	0.153267	0.00463544	2.0938		-0.37828	2.19471e-07	6.08787	0.769894	1.2744e-11	9.23429	0.980896	2.59182e-12	9.74628	0.391614	7.45608e-07	5.66633	0.602617	4.1487e-10	8.14735	0.211003	0.000165849	3.72764
CUST_9210_PI422575199	isoform b	3L	AGAP010552-RA		0.700889	6.76379e-07	5.40265	0.582974	5.12524e-06	4.66769	0.117914	0.157855	0.796168		-0.761537	1.63537e-08	6.963	0.941527	8.97899e-10	7.90901	0.975685	5.46101e-10	8.06258	0.17999	0.0213006	1.91391	0.214149	0.00796117	2.28222	0.0341587	0.632683	0.70359
CUST_4340_PI422575199	isoform b	2R	AGAP002526-RA		0.519345	7.05359e-06	4.55186	0.468987	2.02695e-05	4.161	0.0503577	0.497992	0.434967		-0.0832572	0.487109	0.790337	0.902305	2.35057e-10	8.32564	0.975074	2.85424e-10	8.26525	0.819048	6.0401e-06	4.93022	0.891817	1.61908e-06	5.39609	0.0727688	0.172536	1.15233
CUST_6539_PI422575199	rhodopsin	2R	AGAP012982-RA		1.11422	6.72969e-07	5.40453	1.11326	6.79522e-07	5.401	0.000956055	0.994015	0.26806		2.38784	1.63877e-08	6.96222	1.47745	5.20211e-08	6.58199	0.968361	1.54456e-05	4.59445	3.86528	2.87499e-11	8.97728	3.3562	1.60842e-10	8.44298	-0.509088	0.00155756	2.89411
CUST_6879_PI422575199	transmembrane protein 93	2R	AGAP004329-RA		0.604387	1.47772e-06	5.12078	0.683682	3.68628e-07	5.62105	-0.0792953	0.295575	0.590485		-0.827961	4.77822e-09	7.3647	0.996788	2.71726e-10	8.28058	0.965854	1.09193e-09	7.84398	0.168827	0.0380036	1.69913	0.137893	0.06591	1.49735	-0.0309342	0.652662	0.693581
CUST_3970_PI422575199	clipb7 protein	2R	AGAP002270-RA		1.86408	8.5194e-08	6.13213	1.90252	6.69892e-08	6.21372	-0.0384445	0.829386	0.305827		-0.186416	0.196509	1.10629	1.08831	1.51631e-09	7.73893	0.963002	8.10312e-09	7.19182	0.901896	9.94894e-06	4.75259	0.776586	5.05666e-05	4.16416	-0.12531	0.114922	1.29809
CUST_3452_PI422575199	protease m1 zinc metalloprotease	2R	AGAP001881-RA		0.507477	0.000783562	2.77285	0.660583	7.72663e-05	3.65745	-0.153106	0.211853	0.698831		0.412091	0.173553	1.15022	0.627554	0.000687517	3.19997	0.96045	9.74267e-06	4.76013	1.03965	0.00268749	2.69077	1.37254	0.000264318	3.55604	0.332896	0.0212624	1.91452
CUST_3971_PI422575199	clipb7 protein	2R	AGAP002270-RB		1.82625	1.24363e-07	6.00118	1.90268	7.68958e-08	6.16675	-0.0764267	0.672836	0.353989		-0.182257	0.191836	1.11488	1.08788	2.07024e-09	7.63415	0.952981	1.25874e-08	7.05016	0.905628	6.47971e-06	4.90544	0.770725	3.85213e-05	4.26396	-0.134903	0.100236	1.34694
CUST_1655_PI422575199	c-amp-dependent rap1 guanine-nucleotide exchange factor	2L	AGAP006157-RA		0.627532	0.000770308	2.77948	0.469842	0.00614112	1.98786	0.15769	0.292963	0.593279		0.634996	0.00174533	2.85161	0.629187	1.96925e-05	4.5072	0.951988	1.36802e-07	6.24967	1.26418	1.81918e-06	5.35377	1.58698	1.05416e-07	6.33814	0.322801	0.0030977	2.63736
CUST_10403_PI422575199	mitochondrial cytochrome c oxidase assembly protein cu2+ chaperone cox17	3L	AGAP011826-RA		0.519816	2.94292e-06	4.87075	0.575986	9.48588e-07	5.28214	-0.0561695	0.414496	0.487412		-0.483068	0.00019662	3.66508	0.817172	2.92047e-08	6.77412	0.948211	1.45879e-08	7.00059	0.334104	0.00644292	2.36156	0.465143	0.000292027	3.51913	0.131039	0.0869232	1.39781
CUST_13170_PI422575199	dimeric dihydrodiol dehydrogenase	3R	AGAP009945-RA		0.63887	0.00190913	2.43136	0.726835	0.000704211	2.81444	-0.0879643	0.602523	0.382468		0.121683	0.644589	0.697735	1.08899	4.67475e-08	6.61763	0.946217	2.87804e-07	5.99432	1.21067	0.000303226	3.50529	1.0679	0.000913078	3.09378	-0.142769	0.150382	1.2016
CUST_7969_PI422575199	cg14130 cg14130-pa	X	AGAP000760-RA		0.764762	5.0109e-11	8.45657	0.689841	1.82924e-10	8.09425	0.0749209	0.0775152	1.04429		-0.550647	0.0028295	2.67111	0.878426	1.1958e-09	7.81313	0.944833	1.28603e-09	7.79034	0.327779	0.0549498	1.56373	0.394185	0.0225608	1.89258	0.0664064	0.247767	1.02362
CUST_4901_PI422575199	ubiquinone biosynthesis protein coq-8	2R	AGAP002906-RA		0.763195	4.07639e-08	6.37998	0.746695	5.28311e-08	6.29622	0.0164997	0.810044	0.310435		-0.289134	0.000195982	3.66626	0.761334	1.6477e-10	8.43558	0.943212	3.69567e-11	8.89684	0.472201	2.41773e-06	5.25372	0.654079	1.35768e-08	7.02345	0.181878	0.0014375	2.92403
DETOX_492_PI422610884	CYP6Z3 - Cytochrome P450 monooxygenase; target probed by LSTM-AGAM-DETOX V3 probe agam-detox-1O18; alternative detox probe for AG_DETOX_P164	3R	AGAP008217-RA		0.903075	3.73935e-05	3.93058	0.3515	0.0335007	1.35	0.551575	0.00252242	2.3249		0.621745	0.102709	1.33828	2.35776	1.70796e-09	7.69851	0.935365	0.000132243	3.81129	2.9795	5.52976e-07	5.77249	1.55711	0.000591283	3.2563	-1.4224	2.55295e-07	6.03717
CUST_3669_PI422575199	beta-galactosidase	2R	AGAP002058-RA		0.835497	1.84007e-08	6.6426	0.71988	1.0776e-07	6.05056	0.115617	0.117158	0.899183		-0.118796	0.473805	0.799838	0.696237	6.75093e-07	5.70136	0.935005	1.86535e-08	6.92096	0.577441	0.00298194	2.65157	0.816209	0.000150905	3.76213	0.238768	0.00597732	2.38965
CUST_8185_PI422575199	39s ribosomal protein mitochondrial	X	AGAP000110-RA		0.720103	3.22443e-09	7.19824	0.756584	1.75758e-09	7.3875	-0.0364813	0.490698	0.439184		-0.551948	0.00181097	2.83767	0.921478	3.76037e-10	8.17971	0.93216	1.10283e-09	7.8405	0.369529	0.0256783	1.84408	0.380211	0.020295	1.93168	0.010682	0.842067	0.610925
CUST_8620_PI422575199	mitochondrial import inner membrane translocase subunit tim44	X	AGAP000291-RA		0.619883	4.49401e-09	7.09929	0.789265	2.26835e-10	8.03932	-0.169381	0.00255601	2.32008		0.150693	0.379909	0.874798	0.968314	2.08812e-08	6.88525	0.929517	5.77212e-08	6.5458	1.11901	8.23695e-06	4.82042	1.08021	1.08681e-05	4.72047	-0.0387974	0.630015	0.704946
CUST_4911_PI422575199	galactokinase 1	2R	AGAP002914-RC		1.19641	1.50159e-09	7.43655	1.09653	4.37642e-09	7.10703	0.0998861	0.23553	0.663669		0.416635	0.269076	0.994574	0.921695	1.13387e-08	7.08184	0.923724	1.10074e-08	7.09099	1.33833	0.00221716	2.76189	1.34036	0.00219195	2.76598	0.00202856	0.97749	0.563754
CUST_9560_PI422575199	c19l2_drome ame: full=cwf19-like protein 2 homolog	3L	AGAP010932-RA		0.771801	1.48576e-09	7.44005	0.533644	1.2614e-07	5.99603	0.238157	0.000496698	2.94854		0.415401	0.149578	1.20359	0.531261	1.02477e-05	4.74197	0.92303	1.01198e-08	7.11921	0.946662	0.00353537	2.58782	1.33843	0.000198123	3.66229	0.391769	5.48954e-05	4.13409
CUST_12119_PI422575199	cdc73 domain protein	3R	AGAP008885-RA		0.795427	2.12169e-06	4.99036	0.452309	0.000524708	2.92724	0.343119	0.0041658	2.13429		0.330897	0.00988154	2.2011	0.787475	2.01762e-06	5.31826	0.922217	6.60638e-07	5.7089	1.11837	1.12723e-07	6.31651	1.25311	1.14219e-08	7.07974	0.134741	0.209241	1.08393
CUST_1216_PI422575199	glucosyl glucuronosyl transferases	2L	AGAP005753-RA		0.420956	6.93009e-05	3.6983	0.266237	0.00308483	2.24847	0.154719	0.0551841	1.16647		0.0151986	0.957004	0.570519	0.83212	8.3713e-06	4.81455	0.919601	2.6146e-06	5.2266	0.847318	0.00818986	2.27159	0.934799	0.00430371	2.513	0.0874811	0.438568	0.825961
CUST_5660_PI422575199	serine-pyruvate aminotransferase	2R	AGAP003490-RA		0.787091	8.74665e-07	5.3112	0.73083	1.993e-06	5.01336	0.0562601	0.544475	0.409733		0.617979	7.13069e-05	4.03872	0.39992	0.00318524	2.62694	0.916761	1.03833e-06	5.55277	1.0179	2.81539e-07	6.0019	1.53474	8.92157e-10	7.91107	0.516841	0.000398119	3.40366
CUST_4913_PI422575199	galactokinase 1	2R	AGAP002914-RB		1.2536	7.86136e-09	6.92151	1.07663	4.8824e-08	6.32145	0.176965	0.0891782	0.994746		0.426417	0.257626	1.00982	0.873443	1.51068e-08	6.98934	0.91193	9.49154e-09	7.14107	1.29986	0.00272524	2.68558	1.33835	0.0021858	2.76697	0.0384862	0.580444	0.732248
CUST_4912_PI422575199	galactokinase 1	2R	AGAP002914-RA		1.19318	7.23135e-09	6.94699	1.08062	2.38936e-08	6.55385	0.11256	0.238309	0.659857		0.440431	0.244871	1.02788	0.919405	1.33781e-08	7.02936	0.909058	1.74895e-08	6.94255	1.35984	0.00200749	2.79921	1.34949	0.0021203	2.77856	-0.0103469	0.886216	0.594701
CUST_178_PI422575199	zinc finger	2L	AGAP004830-RA		0.377718	0.000154565	3.39473	0.301022	0.0010576	2.65786	0.0766959	0.305063	0.580431		0.0953836	0.125674	1.26598	0.713101	1.20592e-09	7.8115	0.907373	2.06544e-10	8.36568	0.808484	2.64617e-09	7.55619	1.00276	3.20076e-11	8.9434	0.194272	0.0020196	2.7969
CUST_179_PI422575199	zinc finger	2L	AGAP004830-RB		0.295742	0.00215144	2.38569	0.209586	0.018106	1.58006	0.0861567	0.286709	0.600325		0.120991	0.113945	1.30112	0.704645	2.05591e-09	7.63638	0.903498	2.59097e-10	8.29548	0.825636	1.9806e-08	6.90217	1.02449	4.41971e-10	8.12849	0.198854	0.00125882	2.97373
CUST_10760_PI422575199	nhp2	3L	AGAP012204-RA		0.899737	4.32477e-08	6.36203	0.905319	4.01829e-08	6.38448	-0.00558279	0.945214	0.278607		-0.461833	0.00107016	3.03493	0.936526	5.98455e-12	9.46762	0.903348	2.41818e-11	9.03114	0.474694	0.000967288	3.07253	0.441515	0.00158047	2.88851	-0.0331788	0.43293	0.830358
CUST_2498_PI422575199	ctlma3 protein	2L	AGAP007408-RA		1.37419	4.65555e-05	3.84812	1.70807	5.02741e-06	4.67501	-0.33388	0.170501	0.77034		0.382249	0.123574	1.27189	0.912649	1.7456e-05	4.55074	0.899621	2.04392e-05	4.49382	1.2949	6.13861e-05	4.093	1.28187	6.81052e-05	4.05516	-0.013028	0.922635	0.581891
CUST_11199_PI422575199	sodium-dependent excitatory amino acid transporter	3R	AGAP007903-RA		0.571091	0.00045744	2.97994	0.535463	0.000777473	2.77574	0.035628	0.776484	0.320074		-0.172605	0.342272	0.91076	0.639331	3.58504e-05	4.29015	0.897755	1.12364e-06	5.52683	0.466727	0.0201581	1.93428	0.72515	0.000950341	3.07895	0.258424	0.0182825	1.97043
CUST_9024_PI422575199	AGAP010357-PA [Anopheles gambiae str. PEST]	3L	AGAP010357-RA		0.236413	0.00465456	2.09223	0.212533	0.00902999	1.8414	0.0238798	0.736043	0.332463		0.875382	1.49749e-08	6.99184	0.714171	2.16001e-07	6.09285	0.894681	2.03948e-08	6.89297	1.58955	6.58185e-12	9.44216	1.77006	7.20535e-13	10.172	0.18051	0.0393029	1.68667
CUST_13086_PI422575199	AGAP009859-PA [Anopheles gambiae str. PEST]	3R	AGAP009859-RA		0.729784	0.0011596	2.62288	0.678745	0.00200066	2.41293	0.0510395	0.776657	0.320023		0.805201	0.0015068	2.90649	1.65531	1.12022e-08	7.08543	0.889639	2.37797e-05	4.43998	2.46051	5.66413e-09	7.30559	1.69484	7.34565e-07	5.67174	-0.76567	4.22526e-05	4.23014
CUST_12196_PI422575199	maltase 1	3R	AGAP008961-RA		0.38419	0.0229245	1.49123	0.360253	0.031034	1.37812	0.0239378	0.874835	0.294419		1.32289	6.80368e-08	6.489	0.525115	5.83911e-05	4.11147	0.884026	1.7881e-07	6.15838	1.848	9.43938e-10	7.89176	2.20692	6.49325e-11	8.72124	0.35891	0.000790122	3.14757
CUST_7302_PI422575199	chaperone atp11p	2R	AGAP004641-RA		0.808341	1.78873e-09	7.38106	0.775061	2.99777e-09	7.22044	0.0332799	0.555777	0.404126		-0.593134	3.94838e-05	4.25507	0.878898	1.02039e-09	7.86624	0.872536	4.52854e-09	7.38309	0.285764	0.0188429	1.95941	0.279402	0.0168928	1.99962	-0.00636205	0.911906	0.585524
CUST_11088_PI422575199	anterior fat body protein	3R	AGAP007793-RA		1.15638	3.84587e-08	6.39814	1.02902	1.51889e-07	5.93073	0.12736	0.231273	0.669852		2.28932	4.83859e-05	4.1807	0.614359	0.00236029	2.73895	0.87069	0.000112885	3.8698	2.90368	3.56019e-06	5.11849	3.16001	1.29334e-06	5.47567	0.256332	0.0998842	1.34819
CUST_10826_PI422575199	transmembrane protein 19	3L	AGAP012271-RA		0.814983	3.54463e-08	6.42414	0.808595	3.89266e-08	6.39419	0.006388	0.929666	0.281908		-0.609331	4.87881e-08	6.60258	0.758535	2.54883e-09	7.56748	0.867833	1.27399e-09	7.79351	0.149204	0.0395415	1.6845	0.258502	0.000698588	3.19407	0.109298	0.0924953	1.3756
CUST_3755_PI422575199	lck_aedae ame: full=leucokinins contains: ame: full=leucokinin-1 contains: ame: full=leucokinin-3 contains: ame: full=leucokinin-2 flags: precursor	2R	AGAP013518-RA		0.472581	2.45736e-06	4.93783	0.452222	3.961e-06	4.76144	0.0203593	0.738046	0.331804		-0.403747	0.0204326	1.9291	0.702388	1.20972e-11	9.25208	0.863324	1.50457e-12	9.92014	0.298642	0.0758981	1.44668	0.459578	0.0100131	2.19614	0.160936	0.000135099	3.80325
CUST_10509_PI422575199	tpa_inf: alsin	3L	AGAP011945-RA		0.783037	1.067e-08	6.82074	0.778687	1.14132e-08	6.7993	0.00434968	0.944881	0.278649		-0.523175	0.0065182	2.35713	0.845624	5.47726e-08	6.56346	0.862942	1.30341e-07	6.26619	0.322448	0.0781938	1.43589	0.339767	0.0592902	1.53605	0.0173187	0.811016	0.622996
CUST_12289_PI422575199	juvenile hormone-inducible	3R	AGAP009056-RA		0.78001	8.79546e-09	6.88568	0.612647	1.55474e-07	5.92295	0.167363	0.0160285	1.62574		0.0413449	0.7993	0.627721	1.05419	2.641e-09	7.55649	0.860557	6.70293e-08	6.49346	1.09554	6.50042e-06	4.90423	0.901902	4.88885e-05	4.17683	-0.193634	0.0187863	1.96049
DETOX_519_PI422610884	CYP9M1 - Cytochrome P450 monooxygenase; suspected Ensembl annotation error; target probed by LSTM-AGAM-DETOX V3 probe agam-detox-1I2; alternative detox probe for AG_DETOX_P173	3R	AGAP009374-RA		0.670715	0.00183573	2.44657	0.686234	0.00154835	2.5124	-0.0155193	0.929522	0.281951		0.206457	0.302873	0.953325	0.520885	1.06047e-05	4.72913	0.857212	2.18422e-08	6.87005	0.727341	0.00194523	2.81098	1.06367	6.35348e-05	4.08035	0.336328	0.00023147	3.60476
CUST_8424_PI422575199	AGAP001072-PA [Anopheles gambiae str. PEST]	X	AGAP001072-RA		0.629763	3.79516e-07	5.61061	0.585805	8.61621e-07	5.31673	0.0439576	0.524379	0.420296		-0.295619	0.0483847	1.61028	0.698508	3.59502e-10	8.19284	0.85327	2.09589e-11	9.07357	0.402889	0.0105325	2.17702	0.557651	0.00106169	3.03792	0.154762	0.00222683	2.76028
CUST_4719_PI422575199	hypothetical conserved protein	2R	AGAP002788-RA		0.622092	5.01503e-07	5.50917	0.530356	2.95726e-06	4.86881	0.0917357	0.200447	0.717278		-0.531001	7.70404e-07	5.65549	0.720875	1.47851e-08	6.99631	0.85193	7.74545e-09	7.20627	0.189874	0.0216607	1.90769	0.320929	0.000200427	3.65825	0.131055	0.0648562	1.50311
CUST_7306_PI422575199	sarcoplasmic calcium-binding protein 2	2R	AGAP004645-RA		0.910143	6.35114e-05	3.73113	1.18838	4.18441e-06	4.74155	-0.278235	0.100523	0.952115		-0.373009	0.0505686	1.59429	1.25968	7.34468e-12	9.41276	0.849425	1.93975e-09	7.6561	0.88667	0.000147137	3.77167	0.476416	0.0162304	2.01451	-0.410254	3.67037e-06	5.10771
CUST_2968_PI422575199	ctlma3 protein	2L	AGAP007409-RA		1.32469	7.54517e-05	3.66617	1.65919	7.88729e-06	4.51028	-0.334506	0.175127	0.761987		0.421282	0.0993957	1.34996	0.848919	3.61085e-05	4.28766	0.848877	3.61274e-05	4.28746	1.2702	9.47077e-05	3.93406	1.27016	9.4739e-05	3.93396	-4.18511e-05	0.999749	0.556607
CUST_2964_PI422575199	anopheles gambiae pest agap012431-pa	2L	AGAP007403-RA		0.816331	7.68128e-09	6.92938	0.835176	5.82039e-09	7.01317	-0.0188449	0.768195	0.322412		-0.210548	0.00201534	2.79773	0.772119	5.19347e-10	8.07629	0.846779	1.41648e-10	8.48215	0.56157	5.37894e-08	6.56993	0.63623	1.01893e-08	7.11674	0.0746602	0.191776	1.11499
CUST_435_PI422575199	40s ribosomal protein s9	2L	AGAP005061-RB		0.919499	1.01845e-08	6.83481	0.960112	6.02794e-09	7.00212	-0.0406128	0.583277	0.391324		-0.241123	0.24757	1.02392	0.818083	4.418e-08	6.63516	0.846113	8.62069e-08	6.40732	0.57696	0.0127355	2.10514	0.60499	0.00881183	2.24433	0.0280301	0.677815	0.681132
DETOX_518_PI422610884	CYP9M1 - Cytochrome P450 monooxygenase; suspected Ensembl annotation error; target probed by LSTM-AGAM-DETOX V3 probe agam-detox-1I2	3R	AGAP009374-RA		0.708037	0.00223431	2.37112	0.691813	0.00263628	2.30818	0.0162243	0.932053	0.281415		0.249056	0.223416	1.06041	0.497609	1.12376e-05	4.70844	0.844317	1.55464e-08	6.97972	0.746666	0.00175725	2.8491	1.09337	5.47005e-05	4.13543	0.346707	0.000114303	3.86543
CUST_8379_PI422575199	isoform a	X	AGAP000143-RA		1.05176	2.16462e-08	6.58913	1.25541	2.52521e-09	7.26886	-0.203659	0.0374689	1.30813		0.0501563	0.530927	0.761711	1.2422	2.16097e-11	9.06463	0.843238	8.74798e-09	7.16804	1.29236	8.24555e-11	8.64817	0.893395	8.65598e-09	7.17072	-0.398963	3.13478e-05	4.33916
CUST_12313_PI422575199	fad oxidoreductase	3R	AGAP009080-RA		0.687205	4.37972e-08	6.35781	0.74445	1.68308e-08	6.672	-0.0572454	0.364588	0.525998		0.126237	0.138333	1.23159	0.663117	9.42099e-09	7.14352	0.843147	9.42817e-10	7.89187	0.789353	1.17796e-07	6.30156	0.969384	4.53566e-09	7.38267	0.18003	0.00368569	2.57207
CUST_4191_PI422575199	amidase	2R	AGAP002377-RA		0.344595	5.78879e-05	3.76595	0.240262	0.00132271	2.57279	0.104333	0.100526	0.952115		0.045908	0.772392	0.638694	0.705063	3.71785e-06	5.10358	0.835535	6.90917e-07	5.6932	0.750971	0.000267368	3.55181	0.881443	4.84533e-05	4.18021	0.130471	0.160334	1.17858
CUST_3603_PI422575199	mitochondrial ribosomal	2R	AGAP001998-RA		0.625295	2.17144e-05	4.1342	0.74513	3.46482e-06	4.81112	-0.119835	0.238387	0.659814		1.69744	3.04891e-07	5.97483	1.03588	7.93259e-06	4.83381	0.832145	8.40138e-05	3.97862	2.73332	5.47647e-10	8.06192	2.52959	1.60869e-09	7.71867	-0.203735	0.179923	1.13736
CUST_9010_PI422575199	sulfate transporter	3L	AGAP010344-RA		0.557173	0.00303724	2.25409	0.64474	0.00103303	2.66661	-0.0875669	0.577809	0.393481		-0.42739	4.97815e-05	4.17004	0.713191	1.18373e-07	6.29996	0.829157	4.22959e-08	6.65059	0.2858	0.00328521	2.61538	0.401767	9.37337e-05	3.93797	0.115967	0.148804	1.20546
CUST_4345_PI422575199	3-hydroxybutyrate dehydrogenase type 2	2R	AGAP002521-RB		0.579972	4.97111e-05	3.82305	0.666829	1.22473e-05	4.34884	-0.0868578	0.3905	0.505419		0.938005	4.42999e-07	5.84904	0.666826	1.32091e-05	4.65062	0.827061	1.05854e-06	5.54651	1.60483	3.36597e-10	8.21385	1.76507	8.77174e-11	8.62748	0.160235	0.139013	1.22995
CUST_13714_PI422575199	serine protease inhibitor	UNKN	AGAP012576-RA		0.609649	2.12236e-09	7.32597	0.475727	4.26792e-08	6.36543	0.133921	0.0072138	1.92626		-0.468152	0.00270757	2.68798	0.742718	3.62606e-11	8.90273	0.823653	2.07432e-11	9.07609	0.274566	0.0549399	1.56379	0.355501	0.0159442	2.021	0.0809354	0.0420622	1.66156
DETOX_525_PI422610884	Cytochrome_b5 - Cytochrome b5; target probed by LSTM-AGAM-DETOX V3 probe agam-detox-1M8; alternative detox probe for AG_DETOX_P175	2L	AGAP007121-RA		0.468366	0.000935754	2.70384	0.308788	0.01485	1.65411	0.159578	0.170683	0.770002		0.0623218	0.486433	0.790789	0.862806	8.61724e-09	7.17213	0.821299	6.39101e-08	6.50944	0.925128	6.70534e-08	6.49346	0.88362	4.44188e-08	6.6336	-0.0415073	0.56766	0.739621
CUST_2854_PI422575199	hemolymph protein	2L	AGAP007303-RA		0.664819	0.000202647	3.29205	0.720565	9.69186e-05	3.57086	-0.0557458	0.675728	0.352952		-0.609344	3.01592e-06	5.17653	0.89968	7.31596e-09	7.22368	0.818858	1.03842e-07	6.34274	0.290336	0.00683352	2.33942	0.209514	0.0256739	1.84412	-0.0808221	0.298495	0.958356
CUST_2811_PI422575199	mitochondrial carrier protein	2L	AGAP007255-RA		0.483136	0.00113408	2.63137	0.582962	0.000238056	3.22964	-0.099826	0.406343	0.493241		-0.41378	0.00640476	2.3638	0.7838	9.27338e-10	7.89763	0.818727	9.93026e-10	7.87454	0.37002	0.0136871	2.07828	0.404947	0.00753085	2.30318	0.0349273	0.49317	0.786157
DETOX_481_PI422610884	CYP6Y2 - Cytochrome P450 monooxygenase; target probed by LSTM-AGAM-DETOX V3 probe agam-detox-1F9	3R	AGAP008207-RA		0.924427	1.53462e-07	5.92749	0.842001	4.49942e-07	5.54824	0.0824268	0.382471	0.511692		-0.570668	0.00144602	2.92187	0.89306	1.32794e-10	8.50139	0.818207	4.6434e-10	8.11145	0.322392	0.0446256	1.63972	0.247539	0.113084	1.30381	-0.074853	0.157018	1.18596
CUST_9110_PI422575199	cytochrome c oxidase assembly protein mitochondrial	3L	AGAP010443-RA		0.567798	7.0204e-06	4.55334	0.531754	1.39114e-05	4.30106	0.0360445	0.655483	0.360232		0.205922	0.0312912	1.77116	0.760488	1.17503e-08	7.07206	0.817251	5.25415e-09	7.33083	0.966411	1.3925e-08	7.01604	1.02317	5.7906e-09	7.29876	0.0567624	0.381648	0.873311
CUST_13657_PI422575199	short-chain dehydrogenase	UNKN	AGAP012514-RA		0.819736	3.40445e-08	6.43822	0.729972	1.33694e-07	5.97534	0.0897634	0.229304	0.67262		-0.0176016	0.818727	0.619856	0.780536	8.48871e-09	7.17674	0.813963	1.41912e-08	7.01088	0.762934	1.05562e-07	6.33769	0.796361	2.51184e-08	6.82494	0.0334267	0.616722	0.712056
CUST_10695_PI422575199	mitochondrial ribosomal protein s25	3L	AGAP012136-RA		0.813164	0.00018497	3.32641	0.726015	0.00049522	2.94964	0.0871492	0.589978	0.388122		0.437633	0.265766	0.998745	1.3924	6.42465e-07	5.71847	0.811347	0.000246467	3.5816	1.83003	0.000226647	3.6123	1.24898	0.0049911	2.45694	-0.58105	0.00136381	2.94372
DETOX_517_PI422610884	CYP9M1 - Cytochrome P450 monooxygenase; suspected Ensembl annotation error; target probed by LSTM-AGAM-DETOX V3 probe agam-detox-1I2	3R	AGAP009374-RA		0.611478	0.00666532	1.95644	0.649755	0.00452175	2.10293	-0.0382771	0.843231	0.302464		0.204741	0.301308	0.955073	0.48275	1.89188e-05	4.52166	0.805367	3.63926e-08	6.70131	0.687491	0.00271852	2.68652	1.01011	9.52776e-05	3.93191	0.322617	0.000271805	3.54552
CUST_13054_PI422575199	mitochondrial nadh dehydrogenase fe-s protein	3R	AGAP009824-RA		0.401399	0.000324395	3.11132	0.444501	0.000130461	3.45867	-0.0431019	0.612189	0.378345		-0.145821	0.479948	0.795365	0.75184	7.3054e-06	4.86264	0.800513	1.06198e-05	4.7287	0.606019	0.0109345	2.16296	0.654692	0.0055346	2.41825	0.0486736	0.61328	0.713854
CUST_13413_PI422575199	hsp70 hsp90 organizing protein homolog	3R	AGAP010188-RA		0.332307	0.000365209	3.0662	0.337954	0.000315837	3.12162	-0.00564669	0.936617	0.28037		-0.298164	0.00817668	2.27214	0.607081	1.65627e-06	5.38757	0.798404	1.64291e-07	6.18721	0.308917	0.00976805	2.20535	0.50024	0.000133185	3.80862	0.191323	0.020419	1.92935
CUST_8622_PI422575199	short-chain dehydrogenase	X	AGAP012953-RA		0.966095	5.38707e-08	6.2893	0.972405	4.98731e-08	6.31536	-0.00630938	0.943398	0.278891		-0.0186834	0.781092	0.635118	0.963749	1.27864e-12	9.97372	0.796653	9.31619e-11	8.61053	0.945065	8.48497e-10	7.92705	0.77797	5.96547e-09	7.29005	-0.167095	0.000703078	3.19172
CUST_4346_PI422575199	3-hydroxybutyrate dehydrogenase type 2	2R	AGAP002521-RA		0.594227	2.26271e-05	4.11934	0.636344	1.12271e-05	4.38056	-0.0421174	0.656477	0.359788		0.902917	4.28437e-07	5.86069	0.671654	4.50521e-06	5.03616	0.796495	5.75351e-07	5.75881	1.57457	2.52358e-10	8.30452	1.69941	8.57412e-11	8.63492	0.124841	0.196806	1.10572
DETOX_594_PI422610884	GSTD3 - Glutathion S-transferase; target probed by LSTM-AGAM-DETOX V3 probe agam-detox-1N10; alternative detox probe for AG_DETOX_P198	2R	AGAP004382-RA		1.29068	2.46652e-07	5.76478	1.2462	3.69018e-07	5.62105	0.0444789	0.742714	0.330367		0.387927	0.0227887	1.88872	1.37176	2.13842e-09	7.6232	0.774916	6.94305e-06	4.88058	1.75968	1.25768e-08	7.05041	1.16284	1.70778e-06	5.37668	-0.596839	1.88251e-05	4.52335
DETOX_592_PI422610884	GSTD3 - Glutathion S-transferase; target probed by LSTM-AGAM-DETOX V3 probe agam-detox-1N10	2R	AGAP004382-RA		1.2564	4.07189e-07	5.58477	1.25243	4.22178e-07	5.57204	0.00397349	0.976945	0.2716		0.457061	0.020113	1.93511	1.39173	1.64608e-09	7.7116	0.774572	6.93792e-06	4.88077	1.84879	3.85892e-08	6.68151	1.23163	4.51774e-06	5.0352	-0.617161	9.13947e-06	4.78287
CUST_9359_PI422575199	synaptic glycoprotein sc2	3L	AGAP010714-RA		0.427322	7.91152e-05	3.64885	0.438711	6.15491e-05	3.74334	-0.0113889	0.882588	0.292613		0.0936043	0.299879	0.956797	0.464122	2.02967e-05	4.49649	0.774443	4.05581e-08	6.66501	0.557726	1.26147e-05	4.66672	0.868047	5.50083e-08	6.5622	0.310321	0.000632006	3.23149
CUST_12358_PI422575199	alpha amylase catalytic region	3R	AGAP009127-RA		0.589177	3.51756e-05	3.95341	0.538581	8.38144e-05	3.62633	0.0505965	0.606607	0.380593		-0.525786	0.000237273	3.59587	0.957745	7.52925e-09	7.21476	0.772294	1.30496e-07	6.26583	0.431959	0.00137324	2.94122	0.246508	0.0410343	1.67081	-0.185452	0.0281045	1.81075
CUST_10460_PI422575199	60s ribosomal protein l31	3L	AGAP011896-RA		1.12249	4.2125e-08	6.36974	0.812576	1.7244e-06	5.06544	0.309916	0.00806204	1.88444		-0.123582	0.342823	0.910219	0.874395	2.97008e-06	5.1821	0.768351	1.35095e-05	4.6427	0.750812	2.73799e-05	4.38825	0.644768	0.000128589	3.82192	-0.106044	0.386253	0.869259
CUST_2393_PI422575199	lyr motif-containing	2L	AGAP006878-RA		0.623907	2.71881e-06	4.90036	0.628322	2.51768e-06	4.9289	-0.00441529	0.956498	0.276004		-0.592415	7.28652e-08	6.46573	0.917449	1.29158e-10	8.51055	0.767659	7.81721e-09	7.20338	0.325034	0.000250237	3.57599	0.175244	0.0115962	2.14065	-0.149789	0.0220856	1.90051
CUST_12431_PI422575199	selenoprotein t	3R	AGAP009202-RA		0.496359	0.00918119	1.835	0.46467	0.0133584	1.69439	0.0316895	0.848292	0.301083		1.79824	1.4325e-08	7.00741	0.544101	0.00299321	2.65013	0.763118	0.000171305	3.71571	2.34234	3.83236e-10	8.17453	2.56136	1.08568e-10	8.56253	0.219018	0.164114	1.17035
CUST_8421_PI422575199	cg2257	X	AGAP001068-RA		0.681329	4.55182e-09	7.09627	0.569232	3.97472e-08	6.38773	0.112097	0.043255	1.25469		-0.606161	2.35466e-06	5.26346	0.756732	4.67493e-09	7.37229	0.761937	1.83791e-08	6.92616	0.150571	0.109032	1.31677	0.155776	0.0791406	1.43174	0.00520477	0.928555	0.580006
DETOX_593_PI422610884	GSTD3 - Glutathion S-transferase; target probed by LSTM-AGAM-DETOX V3 probe agam-detox-1N10	2R	AGAP004382-RA		1.25458	4.12127e-07	5.58068	1.22034	5.64639e-07	5.46677	0.0342485	0.803453	0.312278		0.357959	0.0342517	1.73751	1.3592	1.46562e-09	7.74925	0.759336	4.4968e-06	5.03675	1.71715	1.57896e-08	6.97427	1.11729	2.9309e-06	5.18654	-0.59986	1.16975e-05	4.69398
CUST_8602_PI422575199	nonribosomal peptide synthetase	X	AGAP000267-RA		0.462432	0.000145518	3.41778	0.30826	0.00370516	2.17846	0.154171	0.101066	0.950286		0.492943	0.00085909	3.11638	0.95943	3.57201e-08	6.70769	0.758366	7.29743e-07	5.67405	1.45237	3.60265e-09	7.45788	1.25131	2.69635e-08	6.80108	-0.201063	0.0345395	1.73447
DETOX_570_PI422610884	GSTD1_3 - Glutathion S-transferase; target probed by LSTM-AGAM-DETOX V3 probe agam-detox-1D9; alternative detox probe for AG_DETOX_P190	2R	AGAP004164-RD		0.720924	1.80348e-05	4.20446	0.568208	0.000178266	3.34093	0.152715	0.187503	0.739418		0.437411	0.000982742	3.0668	0.885096	6.10496e-09	7.28242	0.757741	4.91554e-08	6.60022	1.32251	3.19053e-09	7.498	1.19515	1.26052e-08	7.0498	-0.127355	0.0832052	1.41361
CUST_13756_PI422575199	annexin x	UNKN	AGAP012625-RA		0.877428	1.48213e-06	5.12013	0.939681	6.88729e-07	5.39595	-0.062253	0.565828	0.399209		-0.0292619	0.572775	0.736623	0.986288	4.78106e-12	9.53905	0.757116	1.21341e-09	7.80926	0.957026	4.47147e-11	8.84083	0.727854	3.65166e-10	8.1875	-0.229172	0.000410328	3.39256
CUST_8254_PI422575199	isoform a	X	AGAP000969-RC		0.90068	2.92911e-08	6.48628	0.790123	1.37454e-07	5.96471	0.110556	0.175748	0.760805		-0.411986	0.00739195	2.30992	0.947166	6.65121e-09	7.25567	0.7544	1.36e-07	6.25164	0.53518	0.00116164	3.00394	0.342414	0.0218221	1.90495	-0.192766	0.0180164	1.97582
DETOX_360_PI422610884	CYP4D22 - Cytochrome P450 monooxygenase; target probed by LSTM-AGAM-DETOX V3 probe agam-detox-1B24; alternative detox probe for AG_DETOX_P120	2R	AGAP002419-RA		1.11191	4.85956e-06	4.68703	1.45743	2.3828e-07	5.7755	-0.345517	0.0376758	1.30611		0.173604	0.2651	0.999628	0.92294	1.21928e-07	6.28939	0.75231	1.57866e-06	5.40489	1.09654	2.73287e-06	5.21103	0.925914	1.89103e-05	4.52175	-0.17063	0.0739223	1.45585
CUST_13764_PI422575199	anopheles gambiae pest agap012637-pa	UNKN	AGAP012637-RA		0.557349	1.15592e-05	4.37013	0.643424	2.505e-06	4.93067	-0.0860754	0.308811	0.576781		-0.421968	0.00230684	2.74739	0.682563	2.63508e-08	6.80818	0.743521	2.82548e-08	6.78474	0.260596	0.0453037	1.63425	0.321553	0.0140837	2.06759	0.0609572	0.284398	0.975325
CUST_8253_PI422575199	isoform a	X	AGAP000969-RA		1.08787	5.62711e-09	7.02454	0.959161	2.57375e-08	6.52802	0.128714	0.137534	0.843759		-0.487341	0.000531391	3.29617	1.00528	2.92351e-08	6.77397	0.736206	1.54399e-06	5.41213	0.517941	0.000316374	3.48948	0.248864	0.0412384	1.66898	-0.269077	0.0101003	2.19285
CUST_12254_PI422575199	isoform b	3R	AGAP009020-RA		0.462737	5.49728e-06	4.64205	0.54633	8.93251e-07	5.30337	-0.0835934	0.206472	0.707154		0.041701	0.745882	0.649823	0.722402	1.23571e-08	7.05632	0.736157	2.8419e-08	6.78293	0.764103	2.98861e-05	4.35667	0.777858	1.92727e-05	4.515	0.0137549	0.804848	0.625518
CUST_2814_PI422575199	iron-responsive element-binding protein 1	2L	AGAP007258-RA		0.563386	1.10734e-06	5.2273	0.562618	1.12433e-06	5.22165	0.000768336	0.9909	0.268688		-0.194135	0.0556858	1.55879	0.496853	1.44934e-07	6.23134	0.735908	2.80505e-09	7.53706	0.302718	0.00716405	2.32168	0.541773	3.77213e-05	4.27186	0.239054	9.48095e-05	3.93372
DETOX_359_PI422610884	CYP4D22 - Cytochrome P450 monooxygenase; target probed by LSTM-AGAM-DETOX V3 probe agam-detox-1B24	2R	AGAP002419-RA		1.06848	4.83565e-06	4.68857	1.35312	3.52063e-07	5.63692	-0.284642	0.0687059	1.08736		0.181031	0.227937	1.05353	0.933703	8.30671e-08	6.42008	0.733492	1.72527e-06	5.37303	1.11473	1.37915e-06	5.45271	0.914523	1.38604e-05	4.6336	-0.200211	0.0370338	1.70874
CUST_835_PI422575199	AGAP005399-PA [Anopheles gambiae str. PEST]	2L	AGAP005399-RA		0.564517	1.54658e-07	5.92441	0.627956	4.4217e-08	6.35474	-0.0634388	0.275457	0.613043		-0.290405	0.126752	1.26301	0.872856	5.58771e-08	6.55653	0.730861	5.71764e-07	5.7607	0.582451	0.00565493	2.41026	0.440456	0.0274764	1.81909	-0.141995	0.0850233	1.40569
CUST_5521_PI422575199	nadh dehydrogenase	2R	AGAP003367-RA		0.298624	0.0201597	1.53974	0.40277	0.00342956	2.20783	-0.104146	0.372901	0.5191		0.197354	0.307511	0.947938	0.767032	1.02496e-07	6.34713	0.728401	5.2891e-07	5.78742	0.964386	0.000139655	3.79082	0.925755	0.00017885	3.7001	-0.0386305	0.573958	0.735976
CUST_6645_PI422575199	cell division protein ftsj	2R	AGAP013223-RA		0.594584	8.38568e-08	6.13822	0.381704	1.16455e-05	4.36723	0.21288	0.00211651	2.39197		-0.0635392	0.383737	0.871468	0.478412	5.17376e-08	6.58348	0.728083	5.98727e-10	8.03654	0.414873	5.28428e-05	4.14783	0.664544	1.22701e-07	6.28717	0.249671	2.65903e-05	4.39892
CUST_2065_PI422575199	parkin (ubiquitin e3 ligase prkn)	2L	AGAP006580-RA		0.690277	7.97887e-07	5.34444	0.571221	6.32468e-06	4.59131	0.119056	0.153945	0.804783		-0.268412	0.108979	1.31694	0.614756	2.46911e-06	5.2466	0.72725	3.12689e-07	5.96641	0.346344	0.044857	1.63781	0.458838	0.0110054	2.16047	0.112494	0.148362	1.2065
CUST_11299_PI422575199	ce5 protein	3R	AGAP008004-RA		0.600868	4.41402e-05	3.86867	0.349679	0.00395693	2.15326	0.251189	0.0260863	1.44298		0.174659	0.554094	0.747566	1.51994	2.95821e-07	5.98557	0.725919	0.000834862	3.12701	1.6946	3.24925e-05	4.32613	0.900579	0.00725779	2.31683	-0.794024	0.000127089	3.8262
CUST_12189_PI422575199	set and mynd domain-containing protein 3	3R	AGAP008954-RA		0.504514	3.0935e-08	6.46872	0.422114	2.51007e-07	5.75859	0.0824	0.0803087	1.03155		-0.174442	0.32138	0.932704	0.787927	2.99521e-08	6.766	0.724702	8.99417e-08	6.39261	0.613485	0.00266178	2.69439	0.55026	0.00568934	2.40803	-0.0632252	0.353794	0.899594
CUST_4290_PI422575199	mitochondrial ribosomal	2R	AGAP002470-RA		0.608278	2.23537e-08	6.57792	0.638852	1.23926e-08	6.77146	-0.0305738	0.558965	0.402671		-0.492422	7.66451e-06	4.84599	0.657644	7.30134e-10	7.97667	0.721631	8.35902e-10	7.93159	0.165223	0.0508701	1.5921	0.229209	0.00759632	2.29999	0.0639864	0.143554	1.2183
CUST_3053_PI422575199	mitochondrial ribosomal protein l48	2L	AGAP007507-RA		0.521621	0.000920107	2.71048	0.58769	0.000343186	3.09004	-0.066069	0.598133	0.384405		1.0465	0.000809742	3.13858	0.699317	4.35001e-07	5.8551	0.718616	3.55856e-07	5.92246	1.74582	4.701e-06	5.02039	1.76511	4.07553e-06	5.07118	0.0192989	0.789489	0.631703
CUST_12810_PI422575199	isoform a	3R	AGAP009588-RA		0.598601	2.61573e-09	7.25826	0.509591	1.84866e-08	6.64198	0.0890105	0.0540596	1.17387		-0.152642	0.0348728	1.73086	0.558816	6.83574e-09	7.24655	0.711771	8.73245e-10	7.91772	0.406174	3.28249e-05	4.32232	0.559129	4.33701e-07	5.85617	0.152955	0.002836	2.67032
CUST_6215_PI422575199	replication protein a 70 kda dna-binding subunit	2R	AGAP001421-RA		0.92652	2.54853e-05	4.07396	0.905556	3.20253e-05	3.98809	0.0209641	0.888013	0.291307		-0.146695	0.177275	1.14271	0.340728	1.75851e-05	4.54816	0.710558	5.86196e-09	7.29524	0.194033	0.0900366	1.38519	0.563863	7.14621e-05	4.03798	0.36983	7.93889e-07	5.64525
CUST_4218_PI422575199	cytochrome p450	2R	AGAP002419-RA		1.11044	5.16171e-06	4.66522	1.42194	3.32542e-07	5.65779	-0.3115	0.0581815	1.14711		0.191213	0.251168	1.01883	0.959833	1.18263e-07	6.30021	0.704141	5.34755e-06	4.97435	1.15105	3.3607e-06	5.13874	0.895354	5.47393e-05	4.13517	-0.255693	0.0138888	2.07295
CUST_10117_PI422575199	hypothetical conserved protein	3L	AGAP011522-RA		0.42313	6.60086e-05	3.71694	0.403394	0.000103689	3.5456	0.0197358	0.792413	0.31536		0.376395	0.0647292	1.50381	0.21073	0.0525501	1.58016	0.703109	4.11432e-06	5.06775	0.587125	0.00739236	2.3099	1.0795	4.28235e-05	4.22553	0.492379	5.19718e-05	4.1541
DETOX_569_PI422610884	GSTD1_3 - Glutathion S-transferase; target probed by LSTM-AGAM-DETOX V3 probe agam-detox-1D9	2R	AGAP004164-RD		0.686253	2.59859e-05	4.06664	0.516352	0.000368531	3.06268	0.169901	0.140827	0.835727		0.389808	0.00272317	2.68586	0.82853	1.61442e-08	6.96732	0.702204	1.4237e-07	6.23745	1.21834	1.19482e-08	7.06632	1.09201	5.13342e-08	6.58591	-0.126326	0.0868051	1.39834
CUST_3451_PI422575199	protease m1 zinc metalloprotease	2R	AGAP013155-RA		1.08426	7.54728e-05	3.66611	1.13933	4.68415e-05	3.84595	-0.0550777	0.777509	0.319733		0.565522	0.111759	1.30801	0.86787	0.000106983	3.88939	0.701164	0.000766411	3.15924	1.43339	0.000678845	3.20471	1.26669	0.0018597	2.8279	-0.166707	0.272216	0.99055
CUST_3572_PI422575199	secreted salivary gland protein	2R	AGAP001989-RA		0.65858	0.00020028	3.29638	0.408005	0.00744438	1.91477	0.250576	0.0738391	1.061		-0.16381	0.588769	0.727372	0.768311	5.07235e-05	4.16301	0.701016	0.000128351	3.82265	0.604501	0.0603876	1.52926	0.537206	0.0912249	1.38064	-0.0672948	0.582697	0.730983
DETOX_358_PI422610884	CYP4D22 - Cytochrome P450 monooxygenase; target probed by LSTM-AGAM-DETOX V3 probe agam-detox-1B24	2R	AGAP002419-RA		1.09087	4.26344e-06	4.73466	1.43376	2.00466e-07	5.83617	-0.34289	0.0339773	1.34501		0.208781	0.229872	1.05057	0.938494	2.37581e-07	6.06111	0.698808	8.4135e-06	4.81268	1.14727	5.59775e-06	4.95767	0.907589	7.2145e-05	4.03464	-0.239686	0.0230622	1.88424
DETOX_546_PI422610884	GPX2A - Glutathione dependent peroxidase; target probed by LSTM-AGAM-DETOX V3 probe agam-detox-1O16; alternative detox probe for AG_DETOX_P182	2R	AGAP004247-RA		0.573793	7.88737e-06	4.51028	0.503382	3.01511e-05	4.01097	0.070411	0.398526	0.499332		-0.145689	0.0687064	1.48249	0.771764	9.05914e-10	7.90587	0.697931	1.60992e-08	6.96807	0.626074	1.105e-06	5.53229	0.552241	2.21762e-06	5.28427	-0.073833	0.173828	1.14962
CUST_6096_PI422575199	annexin	2R	AGAP003790-RD		0.271044	0.000131634	3.4555	0.362157	7.47183e-06	4.53005	-0.0911128	0.0952705	0.971486		-0.340793	1.80607e-05	4.53833	0.632537	8.24009e-09	7.18648	0.696642	1.0244e-08	7.1152	0.291743	0.000275749	3.54027	0.355849	1.11679e-05	4.71055	0.0641052	0.26424	1.00075
DETOX_764_PI422610884	SOD3A - Superoxide dismutase; target probed by LSTM-AGAM-DETOX V3 probe agam-detox-1N5	3L	AGAP010347-RA		0.807178	7.55437e-11	8.33978	0.743951	2.10106e-10	8.05405	0.0632271	0.161803	0.787931		-0.472291	4.10215e-07	5.8751	0.648976	6.12919e-11	8.74012	0.691055	1.16721e-10	8.54197	0.176685	0.00929782	2.22406	0.218764	0.00138338	2.93846	0.0420787	0.249216	1.02156
CUST_2005_PI422575199	zeta-coat protein	2L	AGAP006522-RA		0.280072	0.0227615	1.49385	0.38188	0.0037607	2.17299	-0.101808	0.365026	0.525609		2.40933	2.24482e-08	6.86139	0.278198	0.0825629	1.41655	0.687176	0.000350347	3.4516	2.68752	5.54311e-09	7.31313	3.0965	7.86419e-10	7.95173	0.408978	0.00822122	2.27023
CUST_10881_PI422575199	odorant-binding protein	3L	AGAP012325-RA		0.5729	8.0252e-07	5.34223	0.433554	1.61334e-05	4.24577	0.139345	0.0524635	1.18448		-0.0569103	0.667399	0.686155	0.967656	3.22588e-08	6.74068	0.684357	2.56517e-06	5.23302	0.910746	4.45465e-06	5.03991	0.627447	0.000231113	3.6053	-0.283298	0.00461402	2.48673
CUST_7045_PI422575199	isoform a	2R	AGAP013542-RA		0.634034	4.67669e-06	4.69995	0.69073	1.84516e-06	5.04165	-0.0566953	0.51567	0.425066		-0.121629	0.397548	0.859589	0.465291	7.4866e-05	4.02119	0.68416	2.55825e-06	5.23404	0.343662	0.0316076	1.76742	0.562532	0.00114453	3.00945	0.21887	0.0102442	2.18746
CUST_10438_PI422575199	kinesin heavy chain	3L	AGAP011874-RA		0.661547	2.31664e-05	4.11078	0.368697	0.00341659	2.20931	0.29285	0.014019	1.67629		0.439193	0.0142942	2.06193	1.16798	2.34087e-06	5.26537	0.680035	0.00064562	3.2235	1.60717	4.17635e-08	6.6548	1.11923	3.87692e-06	5.08918	-0.487941	0.00765915	2.29687
DETOX_44_PI422610884	AD20590 - Alcohol dehydrogenae, in 5'UTR; target probed by LSTM-AGAM-DETOX V3 probe agam-detox-2H2	3L	AGAP010499-RA		0.59001	1.24373e-06	5.18457	0.5118	5.84542e-06	4.62056	0.0782098	0.283661	0.603778		-0.146124	0.104247	1.33304	0.409277	0.000214582	3.6329	0.678111	3.61698e-06	5.11277	0.263153	0.0147144	2.05092	0.531987	1.43303e-05	4.62155	0.268834	0.00619055	2.37647
CUST_8232_PI422575199	39s ribosomal protein mitochondrial	X	AGAP000950-RA		0.65263	4.45537e-07	5.55194	0.596402	1.2292e-06	5.18872	0.056228	0.440189	0.469848		1.76873	2.38314e-09	7.58938	1.06605	4.39133e-07	5.85195	0.674648	8.18216e-05	3.98833	2.83478	3.07465e-12	9.68871	2.44338	2.61663e-11	9.00857	-0.3914	0.00545478	2.4239
CUST_9509_PI422575199	isoform b	3L	AGAP010878-RA		1.16743	5.79429e-07	5.45771	1.2095	3.87265e-07	5.60276	-0.042076	0.749999	0.327953		0.0368702	0.813394	0.622032	0.800946	1.3655e-09	7.77183	0.674481	1.50881e-08	6.98976	0.837816	6.85115e-05	4.05303	0.711351	0.000333014	3.47043	-0.126465	0.0311134	1.77321
CUST_11731_PI422575199	sodium shloride dependent amino acid transporter	3R	AGAP008467-RA		0.674219	5.40631e-06	4.64822	0.578657	2.62806e-05	4.06275	0.0955618	0.315098	0.570402		-0.276578	0.0535901	1.57294	0.867773	3.74467e-09	7.44568	0.674327	2.67379e-07	6.02084	0.591195	0.000558815	3.27756	0.397748	0.00901312	2.23591	-0.193447	0.00638245	2.36509
CUST_12764_PI422575199	nicotinamide mononucleotide adenylyltransferase 1	3R	AGAP009544-RA		0.718159	1.47217e-08	6.71537	0.680119	2.82835e-08	6.49807	0.03804	0.524251	0.420377		-0.542712	4.08661e-06	5.0704	0.704354	1.6736e-10	8.43075	0.673244	4.60652e-10	8.11402	0.161643	0.056993	1.55038	0.130532	0.113396	1.30284	-0.0311105	0.459692	0.8101
CUST_9720_PI422575199	guanylate kinase	3L	AGAP011105-RA		0.436122	6.68927e-05	3.71215	0.401173	0.000146143	3.41616	0.0349485	0.652472	0.361358		-0.0306931	0.737104	0.653572	0.576382	1.39457e-06	5.44865	0.671859	5.60661e-07	5.7673	0.545689	4.00152e-05	4.2501	0.641166	3.51807e-06	5.12257	0.0954764	0.190643	1.11694
CUST_8771_PI422575199	hydroxyacylglutathione hydrolase	X	AGAP000416-RA		0.432273	1.65116e-05	4.23709	0.301742	0.000476225	2.96459	0.130531	0.0667893	1.09714		0.280309	0.0454838	1.63276	0.390671	2.23176e-05	4.46267	0.669525	9.99617e-08	6.3557	0.670981	0.000136659	3.79893	0.949835	2.3714e-06	5.26091	0.278854	0.000109149	3.88195
DETOX_43_PI422610884	AD20590 - Alcohol dehydrogenae, in 5'UTR; target probed by LSTM-AGAM-DETOX V3 probe agam-detox-2H2	3L	AGAP010499-RA		0.57186	3.38722e-06	4.81951	0.517866	9.71977e-06	4.43482	0.0539937	0.480077	0.445324		-0.139482	0.0957573	1.36315	0.415206	9.05348e-05	3.95104	0.668519	1.74655e-06	5.36839	0.275724	0.00711823	2.32401	0.529037	6.61464e-06	4.898	0.253313	0.00562961	2.41185
CUST_6756_PI422575199	btb poz domain-containing protein 3	2R	AGAP004234-RA		0.281772	4.89902e-05	3.82859	0.393926	1.48082e-06	5.12033	-0.112155	0.0342831	1.34162		-0.186796	0.0801201	1.42737	0.724927	1.93092e-10	8.38722	0.667946	1.49934e-09	7.74255	0.538131	8.91634e-05	3.95659	0.48115	0.000227537	3.61094	-0.0569807	0.184138	1.12928
CUST_8804_PI422575199	AGAP000423-PA [Anopheles gambiae str. PEST]	X	AGAP000423-RA		0.638364	6.90629e-06	4.55906	0.635992	7.18316e-06	4.5451	0.00237215	0.97905	0.271157		-0.0147817	0.916612	0.583891	0.459473	2.83464e-05	4.37558	0.666036	4.83627e-07	5.81835	0.444692	0.00641362	2.36331	0.651255	0.000303279	3.50524	0.206563	0.00840119	2.26214
CUST_9166_PI422575199	---NA---	3L	AGAP010499-RA		0.502378	2.06817e-05	4.15317	0.437266	8.06578e-05	3.64158	0.0651116	0.416192	0.486341		0.0222143	0.795256	0.629335	0.387539	0.000305365	3.50269	0.664709	3.6435e-06	5.11027	0.409754	0.0005913	3.2563	0.686923	6.66073e-07	5.70612	0.277169	0.00432964	2.51068
CUST_536_PI422575199	replication factor c subunit 5	2L	AGAP005144-RA		0.569509	4.08731e-08	6.3791	0.409843	1.78954e-06	5.05166	0.159666	0.00723424	1.92541		0.522098	9.446e-07	5.58533	0.180598	0.0149906	2.0442	0.664346	8.3717e-08	6.41774	0.702696	4.00914e-08	6.66835	1.18644	1.39471e-11	9.20404	0.483748	2.37945e-06	5.25956
CUST_8806_PI422575199	AGAP000424-PA [Anopheles gambiae str. PEST]	X	AGAP013000-RA		0.708783	8.82032e-06	4.47036	0.710577	8.5897e-06	4.47974	-0.00179445	0.986053	0.269619		-0.0126005	0.924632	0.58126	0.485831	2.47812e-05	4.42501	0.66367	6.51701e-07	5.71352	0.47323	0.00266026	2.69458	0.65107	0.000176521	3.70496	0.17784	0.0266709	1.83002
CUST_287_PI422575199	litaf-like protein	2L	AGAP004928-RA		0.506488	4.44253e-07	5.55274	0.513026	3.83751e-07	5.60637	-0.00653833	0.906834	0.287024		-0.22991	0.000867243	3.11298	0.481587	3.11657e-07	5.96754	0.662273	2.38008e-08	6.84278	0.251677	0.0011152	3.01912	0.432363	1.19057e-06	5.50548	0.180686	0.00531726	2.43336
CUST_13169_PI422575199	aldehyde dehydrogenase	3R	AGAP009944-RA		0.789622	0.000237838	3.22999	0.759463	0.000334262	3.09994	0.0301594	0.851143	0.300418		0.2232	0.191204	1.11595	0.475769	0.00265897	2.69472	0.661377	0.000159634	3.74158	0.698968	0.000674704	3.20696	0.884577	7.36107e-05	4.02729	0.185608	0.152865	1.19558
CUST_5008_PI422575199	ras-related gtp-binding protein a	2R	AGAP002991-RA		0.312177	5.09878e-06	4.66956	0.247741	5.38609e-05	3.79262	0.0644353	0.149963	0.813782		-0.0914362	0.397075	0.859972	0.617867	1.07977e-09	7.84746	0.660527	1.14302e-09	7.828	0.526431	0.000182336	3.69297	0.569091	7.2931e-05	4.03062	0.0426593	0.29055	0.967842
CUST_7718_PI422575199	amp deaminase 2	X	AGAP000577-RB		0.740153	5.90703e-08	6.25591	0.66408	2.10089e-07	5.81996	0.0760732	0.278765	0.609223		-0.228299	0.113934	1.30114	0.955945	3.42816e-09	7.47491	0.660211	8.13495e-07	5.63689	0.727646	0.000100316	3.9131	0.431912	0.00648033	2.35933	-0.295734	0.000586929	3.25911
CUST_4824_PI422575199	cytochrome p450	2R	AGAP013128-RA		1.29544	4.92571e-08	6.31831	1.2252	9.50585e-08	6.09377	0.0702365	0.555282	0.404393		-0.0660426	0.588042	0.727775	1.0862	6.46382e-09	7.26398	0.660007	1.02006e-05	4.74347	1.02015	7.8366e-07	5.64974	0.593964	0.00017257	3.71314	-0.426189	0.000150353	3.76358
CUST_13095_PI422575199	cuticular protein 49ah	3R	AGAP009868-RA		0.210888	0.00417824	2.13302	0.144824	0.0332962	1.35223	0.0660638	0.297309	0.588755		0.146808	0.422113	0.839091	0.246612	0.0243962	1.8635	0.657786	7.42523e-06	4.85715	0.39342	0.0438161	1.64631	0.804594	0.000422263	3.38205	0.411175	0.00027225	3.5449
CUST_8645_PI422575199	isoform a	X	AGAP000295-RA		0.448533	0.000158621	3.38493	0.36242	0.000970608	2.68989	0.086113	0.332449	0.5539		0.0411225	0.540394	0.755864	0.675338	7.52815e-10	7.9659	0.656794	1.90613e-09	7.6627	0.71646	2.25729e-08	6.85962	0.697917	2.37314e-08	6.84384	-0.0185433	0.687283	0.676465
CUST_5309_PI422575199	isoform b	2R	AGAP003200-RA		0.739572	4.84792e-06	4.68777	0.763898	3.42319e-06	4.81556	-0.0243265	0.810293	0.310399		0.277528	0.21379	1.07623	0.171957	0.104658	1.33163	0.655955	9.44521e-06	4.77103	0.449485	0.0539875	1.57016	0.933484	0.000571683	3.26908	0.483999	5.22639e-05	4.15202
CUST_13700_PI422575199	oxidase peroxidase	UNKN	AGAP012561-RA		0.383221	6.34654e-05	3.73134	0.357038	0.000123586	3.47877	0.0261835	0.699135	0.344421		0.0490179	0.79418	0.629758	0.26639	0.00478537	2.47318	0.655477	6.96851e-07	5.69015	0.315408	0.109229	1.31615	0.704495	0.0017312	2.85463	0.389086	5.58908e-05	4.1275
CUST_43_PI422575199	mitochondrial ribosomal	2L	AGAP004709-RA		0.368477	0.00147278	2.53166	0.468104	0.000204007	3.28948	-0.0996262	0.297517	0.588498		-0.338489	0.000474123	3.3392	0.683259	2.05049e-07	6.1111	0.655157	8.92993e-07	5.60494	0.344769	0.000776826	3.15413	0.316668	0.000843527	3.12326	-0.0281018	0.717373	0.662354
CUST_10280_PI422575199	deoxyribonuclease i	3L	AGAP011698-RA		0.614622	0.00288239	2.27454	0.933416	9.25526e-05	3.58849	-0.318794	0.0800776	1.03253		0.589345	0.00893915	2.23909	1.06788	4.14925e-08	6.65699	0.65421	1.66007e-05	4.56896	1.65722	4.68838e-07	5.82958	1.24356	1.41315e-05	4.62645	-0.413669	0.000459992	3.35054
CUST_6989_PI422575199	glutathione transferase gst1-6	2R	AGAP004382-RA		1.00108	6.98392e-06	4.55511	0.906299	1.957e-05	4.17411	0.0947857	0.507586	0.429345		0.753408	0.00071216	3.18675	1.25736	1.39152e-08	7.01609	0.652969	9.02224e-05	3.95237	2.01077	1.60636e-08	6.96863	1.40638	1.04829e-06	5.54957	-0.604393	2.15521e-05	4.47496
CUST_6646_PI422575199	cell division protein ftsj	2R	AGAP004177-RA		0.545905	6.37932e-08	6.23017	0.354371	8.13965e-06	4.49934	0.191534	0.00207144	2.40008		-0.0453594	0.59529	0.723766	0.468202	2.2355e-07	6.08149	0.65294	8.67506e-09	7.17053	0.422843	0.000209033	3.64276	0.607581	2.92182e-06	5.18766	0.184738	0.00101113	3.05629
DETOX_45_PI422610884	AD20590 - Alcohol dehydrogenae, in 5'UTR; target probed by LSTM-AGAM-DETOX V3 probe agam-detox-2H2; alternative detox probe for AG_DETOX_P015	3L	AGAP010499-RA		0.58751	1.639e-06	5.08354	0.532402	4.78319e-06	4.69254	0.0551084	0.453976	0.461194		-0.127461	0.127723	1.26029	0.344426	0.000563572	3.27436	0.648335	2.70452e-06	5.21485	0.216965	0.0278161	1.8146	0.520874	8.59961e-06	4.80475	0.303909	0.00159218	2.88575
CUST_13964_PI422575199	anopheles gambiae pest agap012858-pa	UNKN	AGAP012858-RA		0.329563	4.8879e-05	3.82947	0.184276	0.00550471	2.0289	0.145288	0.0212058	1.52038		-0.0060831	0.953339	0.571748	0.436776	0.000157124	3.74729	0.64833	2.12128e-06	5.30009	0.430693	0.000776732	3.15417	0.642247	1.52975e-05	4.59783	0.211554	0.0213065	1.91381
CUST_8889_PI422575199	nuclear transport factor 2	X	AGAP000498-RA		0.366522	5.34291e-05	3.79561	0.341226	0.000105435	3.53923	0.0252962	0.691095	0.347395		-0.365175	0.000397963	3.40381	0.531277	3.37857e-07	5.93962	0.648156	1.06595e-07	6.33445	0.166103	0.0739653	1.45567	0.282982	0.0032567	2.61869	0.116879	0.051707	1.58614
CUST_8805_PI422575199	AGAP000424-PA [Anopheles gambiae str. PEST]	X	AGAP000424-RA		0.598573	6.31425e-05	3.73313	0.573841	9.42484e-05	3.5812	0.0247324	0.81476	0.309364		0.00552443	0.964998	0.567853	0.479435	5.0475e-05	4.1649	0.647731	1.6934e-06	5.37967	0.48496	0.0014351	2.92464	0.653255	9.85018e-05	3.91976	0.168295	0.0460955	1.62788
CUST_9675_PI422575199	protein mo25	3L	AGAP011060-RA		0.334874	1.5105e-05	4.27025	0.229818	0.000510414	2.93806	0.105055	0.0561758	1.15996		-0.344425	0.000915232	3.09294	0.544412	1.54426e-07	6.20968	0.647238	4.30536e-08	6.64454	0.199987	0.0371436	1.7077	0.302813	0.00262683	2.6993	0.102826	0.0707808	1.47157
CUST_349_PI422575199	cg7484	2L	AGAP004986-RA		0.371925	0.000444877	2.99072	0.570193	7.51094e-06	4.52799	-0.198268	0.0273428	1.42542		-0.0662254	0.428041	0.834197	0.744044	1.20435e-09	7.81184	0.645454	1.46995e-08	6.99788	0.677818	7.0836e-07	5.68457	0.579228	3.7126e-06	5.10397	-0.0985901	0.0705532	1.47276
CUST_2907_PI422575199	phosphatidylinositol transfer protein sec14	2L	AGAP007355-RA		0.680942	5.78461e-06	4.62422	0.381537	0.00124244	2.59637	0.299405	0.00669145	1.95496		0.0478216	0.621032	0.70972	0.598662	4.39833e-06	5.04426	0.642343	1.90942e-06	5.33693	0.646484	5.89836e-06	4.9387	0.690165	2.74299e-06	5.20984	0.0436807	0.603201	0.719417
CUST_6634_PI422575199	glutathione transferase	2R	AGAP004164-RD		0.640078	2.90931e-05	4.02411	0.452724	0.00067909	2.82853	0.187354	0.0897479	0.992654		0.349167	0.00857889	2.25421	0.753764	3.90823e-08	6.67717	0.636447	3.48253e-07	5.92932	1.10293	9.85835e-08	6.36096	0.985615	4.14871e-07	5.87117	-0.117317	0.0969653	1.35866
CUST_8972_PI422575199	serine protease desc4	X	AGAP000572-RA		0.161355	0.0324208	1.36205	0.285357	0.00097474	2.68831	-0.124002	0.0886837	0.996672		-0.362703	0.000127829	3.82407	0.548118	5.47852e-09	7.31684	0.634875	2.73072e-09	7.54541	0.185416	0.025028	1.85369	0.272172	0.00169143	2.86337	0.0867564	0.0477119	1.61535
CUST_13364_PI422575199	isoform a	3R	AGAP010140-RA		0.190985	0.0325805	1.3602	0.207009	0.0223219	1.50111	-0.0160239	0.844057	0.302205		0.0810908	0.640943	0.699531	0.500295	5.07802e-06	4.99301	0.634733	3.41761e-07	5.9357	0.581386	0.00403062	2.53785	0.715823	0.000793096	3.14613	0.134437	0.0486972	1.60791
CUST_10702_PI422575199	mterf domain-containing protein mitochondrial	3L	AGAP012143-RA		0.651971	2.86377e-08	6.49368	0.657705	2.57918e-08	6.52751	-0.00573409	0.919692	0.284181		-0.0887592	0.338305	0.914838	0.52986	7.75103e-09	7.20624	0.634583	2.35215e-09	7.59241	0.4411	0.000249391	3.57723	0.545824	2.2035e-05	4.46718	0.104723	0.0151892	2.0392
CUST_750_PI422575199	d-amino acid oxidase	2L	AGAP005323-RA		0.519742	0.000656546	2.84143	0.676147	6.30922e-05	3.73337	-0.156405	0.203625	0.711851		-0.0497747	0.823696	0.618011	0.750932	7.87629e-07	5.64814	0.632409	1.02199e-05	4.74279	0.701157	0.00652064	2.35701	0.582634	0.0183846	1.96842	-0.118523	0.155548	1.18945
DETOX_568_PI422610884	GSTD1_3 - Glutathion S-transferase; target probed by LSTM-AGAM-DETOX V3 probe agam-detox-1D9	2R	AGAP004164-RD		0.639671	1.54369e-05	4.26233	0.42478	0.000681341	2.82733	0.214891	0.0431826	1.25528		0.350849	0.0107491	2.16955	0.780809	1.37521e-08	7.01958	0.631945	2.20603e-07	6.08596	1.13166	1.21557e-07	6.29043	0.982794	7.24854e-07	5.67626	-0.148864	0.0318699	1.76434
CUST_13709_PI422575199	isoform d	UNKN	AGAP012570-RA		0.400454	0.000427717	3.00536	0.252143	0.0112939	1.75702	0.148311	0.106442	0.932294		-0.139441	0.256362	1.01152	0.378684	0.000139537	3.79113	0.630962	8.20777e-07	5.63391	0.239243	0.0671898	1.49056	0.491521	0.000878156	3.10849	0.252278	0.00163103	2.87687
CUST_4948_PI422575199	phd finger protein	2R	AGAP002929-RA		0.45489	2.34036e-06	4.95523	0.550658	2.73537e-07	5.72839	-0.0957686	0.117358	0.898575		-0.241409	0.000838624	3.12541	0.453574	6.63856e-08	6.49638	0.630126	2.93466e-09	7.5232	0.212165	0.00381824	2.55873	0.388717	7.48464e-06	4.85447	0.176552	0.000821264	3.13331
CUST_6626_PI422575199	malic enzyme	2R	AGAP004159-RA		0.264189	0.00310733	2.24576	0.264771	0.00306033	2.25132	-0.000581853	0.993759	0.268123		-0.198983	0.226768	1.05533	0.645399	1.53371e-05	4.59693	0.626854	3.76854e-05	4.27218	0.446416	0.0149721	2.04465	0.427871	0.0166119	2.00579	-0.0185448	0.841449	0.611147
CUST_4933_PI422575199	lin-52 homolog	2R	AGAP013008-RA		0.445232	9.57458e-07	5.27938	0.422201	1.7277e-06	5.06488	0.0230309	0.662398	0.357611		0.00306363	0.943064	0.575189	0.523862	3.03297e-10	8.2471	0.622601	8.20638e-11	8.64921	0.526925	5.87937e-09	7.29431	0.625664	2.38096e-10	8.32252	0.098739	0.0104553	2.17981
CUST_3321_PI422575199	mediator of rna polymerase ii transcription subunit 9	2L	AGAP005228-RA		0.701868	1.03738e-08	6.82964	0.59912	6.87902e-08	6.20465	0.102748	0.0853788	1.00981		-0.417355	1.67099e-08	6.95574	0.522271	2.2743e-10	8.33537	0.619356	1.13621e-10	8.55064	0.104915	0.0266175	1.83081	0.202001	9.81418e-05	3.92114	0.0970857	0.0116062	2.1403
CUST_10411_PI422575199	zinc binding dehydrogenase	3L	AGAP011834-RA		0.635172	5.64051e-09	7.02394	0.652079	4.09417e-09	7.12784	-0.0169065	0.727585	0.335209		0.0668699	0.556429	0.746094	0.468311	5.85165e-09	7.29564	0.619346	4.33726e-10	8.13445	0.535181	0.000262493	3.5584	0.686216	1.83546e-05	4.53239	0.151034	0.000260659	3.56082
CUST_4802_PI422575199	pet117 polypeptide	2R	AGAP013351-RA		0.383441	9.38135e-05	3.58291	0.178995	0.0223889	1.50003	0.204446	0.0110721	1.76447		-0.505123	1.06596e-07	6.33445	0.677124	1.58839e-09	7.72294	0.614099	2.09497e-08	6.88415	0.172001	0.0101244	2.19193	0.108976	0.0598564	1.5326	-0.063025	0.24383	1.02937
CUST_3762_PI422575199	transmembrane protein 104	2R	AGAP002099-RA		0.524086	5.42058e-07	5.48134	0.668926	3.15319e-08	6.4616	-0.14484	0.0260683	1.44321		0.0114254	0.899089	0.590071	0.272566	0.000599245	3.25142	0.611795	2.39393e-07	6.05863	0.283991	0.00827404	2.26785	0.62322	4.29069e-06	5.0526	0.339229	2.09565e-05	4.48492
CUST_9407_PI422575199	zinc metalloproteinase nas-12	3L	AGAP010764-RA		0.24223	0.0149091	1.65257	0.343295	0.00158739	2.50276	-0.101065	0.263007	0.628228		-0.130397	0.405409	0.85274	0.41589	0.0017223	2.8567	0.611011	0.000109575	3.88055	0.285493	0.0931977	1.37284	0.480614	0.00676111	2.34346	0.19512	0.063964	1.50816
CUST_12061_PI422575199	isoform d	3R	AGAP008828-RA		0.474584	1.83057e-06	5.04412	0.491336	1.24699e-06	5.18371	-0.0167516	0.778206	0.319534		-0.226207	0.000441839	3.36561	0.578059	8.23874e-09	7.18648	0.60681	1.66776e-08	6.95588	0.351852	1.42953e-05	4.62241	0.380603	1.78519e-06	5.36069	0.0287511	0.577632	0.733887
CUST_14061_PI422575199	selenoprotein w2	X	AGAP000556-RA		0.177169	0.00355965	2.1936	0.116191	0.0367101	1.31581	0.0609785	0.243519	0.653109		0.246073	0.02652	1.83213	0.253524	0.000475354	3.33825	0.606377	7.78522e-08	6.44244	0.499597	0.000228989	3.60862	0.85245	4.17797e-07	5.86898	0.352853	2.4622e-06	5.24738
CUST_3313_PI422575199	isoform a	2L	AGAP013141-RA		0.383077	9.3368e-06	4.44942	0.219745	0.00146836	2.53294	0.163333	0.0105441	1.78286		-0.104705	0.167043	1.16401	0.603823	4.52311e-10	8.1202	0.605104	1.81328e-09	7.67857	0.499118	7.99654e-06	4.83107	0.500399	5.02168e-06	4.997	0.00128139	0.972078	0.56555
CUST_7719_PI422575199	adenosine monophosphate deaminase	X	AGAP000577-RC		0.738168	7.4096e-08	6.17837	0.682283	1.85984e-07	5.86189	0.0558854	0.42878	0.477465		-0.213862	0.169615	1.15843	0.876755	3.89934e-08	6.67807	0.604189	5.39076e-06	4.97151	0.662892	0.000501804	3.31761	0.390327	0.0193198	1.95003	-0.272566	0.00262943	2.69896
CUST_12427_PI422575199	palmitoyltransferase erf2	3R	AGAP009199-RA		0.491739	9.74555e-08	6.08463	0.407961	8.33785e-07	5.32796	0.0837789	0.0958162	0.969513		-0.311847	3.6708e-07	5.91196	0.465927	1.78209e-09	7.68387	0.603619	2.94271e-10	8.25472	0.154081	0.00206355	2.78889	0.291772	8.41317e-07	5.6256	0.137691	0.00180698	2.83847
CUST_1178_PI422575199	lysozyme c6	2L	AGAP005717-RA		0.456959	4.71324e-05	3.84359	0.426664	9.09107e-05	3.59501	0.0302952	0.698951	0.344489		-0.0383715	0.820553	0.619175	0.892233	4.87175e-10	8.09661	0.600419	1.03953e-07	6.34238	0.853861	0.000125096	3.83181	0.562047	0.00419491	2.52269	-0.291814	8.84052e-05	3.95978
CUST_10041_PI422575199	membrane protein	3L	AGAP011445-RA		0.415411	0.000276232	3.17279	0.39927	0.000389059	3.04221	0.0161408	0.851123	0.300418		0.0275571	0.804478	0.625673	0.361173	0.000844779	3.12272	0.599974	1.10743e-05	4.71359	0.38873	0.0040804	2.53309	0.627531	4.1134e-05	4.23999	0.238802	0.00904387	2.23453
CUST_5740_PI422575199	upf0361 protein c3orf37 homolog	2R	AGAP003544-RA		0.663564	4.41626e-08	6.3551	0.523926	6.84095e-07	5.39856	0.139638	0.0338231	1.34661		0.167377	0.0101549	2.19078	0.436876	1.43741e-06	5.43782	0.599451	1.21838e-07	6.28957	0.604254	1.09884e-07	6.32443	0.766828	8.81609e-10	7.91495	0.162574	0.0120487	2.12641
CUST_10040_PI422575199	proteasome subunit beta type	3L	AGAP011444-RA		0.632056	3.67537e-07	5.62187	0.576032	1.04998e-06	5.24616	0.0560242	0.419828	0.483801		0.288341	0.129923	1.25421	0.387923	0.0350834	1.72869	0.597751	0.00467371	2.482	0.676264	0.00307679	2.63981	0.886092	0.000185622	3.68608	0.209828	0.21492	1.0744
CUST_8195_PI422575199	coenzyme q10 biosynthesis protein	X	AGAP000118-RA		0.166892	0.03375	1.34736	0.168791	0.0320888	1.36592	-0.00189862	0.978873	0.271181		-0.0178856	0.822958	0.618302	0.542766	2.6229e-08	6.80972	0.597569	2.35921e-08	6.84583	0.52488	1.22129e-05	4.6782	0.579684	2.44536e-06	5.24939	0.0548033	0.242317	1.03163
CUST_4860_PI422575199	cytochrome p450	2R	AGAP002869-RA		0.930503	1.04518e-05	4.4076	0.727252	0.000118607	3.49435	0.203252	0.154296	0.804088		0.39164	0.162832	1.17302	0.526627	6.60646e-06	4.8984	0.597013	1.71581e-06	5.37503	0.918268	0.00370738	2.56988	0.988653	0.00214605	2.77408	0.0703852	0.309055	0.946238
CUST_5970_PI422575199	bola-like protein ddb_g0274169-like	2R	AGAP003706-RA		0.493818	0.000116244	3.50169	0.439794	0.00032827	3.10669	0.0540238	0.563095	0.400653		-0.302492	0.000201961	3.6553	0.752131	3.76655e-09	7.44408	0.59595	3.68416e-07	5.91099	0.449639	1.07249e-05	4.72528	0.293458	0.000268689	3.55005	-0.15618	0.0236956	1.87408
CUST_6324_PI422575199	heme oxygenase	2R	AGAP003975-RA		0.353816	1.08346e-07	6.0491	0.215527	2.48624e-05	4.08322	0.138288	0.00129535	2.58077		-0.229169	0.00281169	2.67355	0.503459	2.04834e-08	6.89174	0.594856	9.1897e-09	7.15244	0.27429	0.0011567	3.00552	0.365687	4.50525e-05	4.20678	0.0913972	0.0446442	1.63958
CUST_7717_PI422575199	adenosine monophosphate deaminase	X	AGAP000577-RA		0.726776	1.05846e-07	6.05612	0.671405	2.65742e-07	5.73824	0.0553708	0.439573	0.47029		-0.201392	0.195059	1.10895	0.896067	3.50592e-08	6.71378	0.594097	1.11321e-05	4.7117	0.694675	0.000373548	3.42763	0.392705	0.0188947	1.95835	-0.30197	0.0012032	2.99082
CUST_10685_PI422575199	acyl-protein thioesterase	3L	AGAP012126-RA		0.192842	0.0112707	1.75772	0.368323	8.13847e-05	3.63804	-0.175481	0.0187407	1.56726		-0.0177957	0.767897	0.640553	0.594104	2.3237e-08	6.85078	0.589614	5.23405e-08	6.5796	0.576308	1.35033e-07	6.25438	0.571818	7.98051e-08	6.43411	-0.00449007	0.935639	0.577681
CUST_7328_PI422575199	3 -5 exonuclease	2R	AGAP001549-RA		0.350425	0.0093411	1.82837	0.538929	0.000424957	3.00788	-0.188505	0.12508	0.87618		2.76032	2.27298e-09	7.60405	0.691422	0.000192687	3.67255	0.5847	0.000867473	3.11292	3.45175	1.07575e-10	8.56608	3.34502	1.67818e-10	8.43033	-0.106722	0.411983	0.847271
CUST_8952_PI422575199	molybdenum cofactor sulfurase	X	AGAP000555-RA		0.48964	6.43547e-06	4.58479	0.498048	5.37071e-06	4.65082	-0.00840733	0.902804	0.28796		0.132217	0.00536943	2.4296	0.633016	8.12518e-11	8.65073	0.582373	1.50042e-09	7.74245	0.765233	4.21411e-11	8.85515	0.71459	2.04438e-11	9.08098	-0.0506428	0.216052	1.07258
DETOX_151_PI422610884	COEAE4G - Carboxylesterase; incorrectly named as COEAE3H in Ensembl; target probed by LSTM-AGAM-DETOX V3 probe agam-detox-1K2	2L	AGAP006725-RA		0.275153	0.00489587	2.07351	0.302919	0.00254653	2.32144	-0.0277669	0.738231	0.33176		0.857507	2.90344e-05	4.36698	0.480533	2.80087e-06	5.20267	0.580217	5.49482e-07	5.7744	1.33804	1.78428e-07	6.15912	1.43772	6.03139e-08	6.5305	0.0996837	0.0964526	1.36051
CUST_11926_PI422575199	juvenile hormone epoxide hydrolase 1	3R	AGAP008685-RA		0.779072	1.12179e-08	6.80504	0.435952	8.40425e-06	4.48726	0.34312	9.14519e-05	3.59308		0.199015	0.335988	0.917277	0.99445	3.43277e-06	5.1312	0.578799	0.000852467	3.11927	1.19346	2.77282e-05	4.38355	0.777814	0.00153185	2.90033	-0.415651	0.00492798	2.46188
CUST_12347_PI422575199	er-derived vesicles protein erv14	3R	AGAP009116-RA		0.233168	0.00149229	2.52663	0.174145	0.0103839	1.78878	0.059023	0.32894	0.557148		-0.166258	0.066983	1.49164	0.513392	3.34997e-07	5.9423	0.577809	2.45081e-07	6.05105	0.347135	0.00139849	2.93442	0.411551	0.000206771	3.64676	0.0644163	0.239054	1.03644
CUST_3171_PI422575199	ociad protein isoform 2	2L	AGAP007618-RA		0.519556	2.17945e-05	4.13309	0.464276	6.59558e-05	3.71713	0.0552802	0.504846	0.430893		-0.200058	0.306461	0.949139	0.619521	5.40629e-05	4.13963	0.577186	0.000127533	3.82497	0.419463	0.0440997	1.64395	0.377128	0.0656884	1.49858	-0.0423352	0.673209	0.683302
CUST_12002_PI422575199	translocon-associated gamma subunit	3R	AGAP008761-RA		0.656452	4.88348e-06	4.6852	0.709355	2.10945e-06	4.99252	-0.0529028	0.55894	0.402678		0.158388	0.415724	0.844165	0.629884	4.11365e-06	5.06779	0.576486	3.0111e-05	4.35401	0.788273	0.00102283	3.05198	0.734874	0.00151855	2.90367	-0.0533986	0.481556	0.794175
CUST_7716_PI422575199	amp deaminase 2	X	AGAP000577-RD		0.726432	7.82245e-08	6.16152	0.653991	2.65888e-07	5.73812	0.0724402	0.303708	0.581865		-0.164176	0.269485	0.99406	0.896595	8.05727e-09	7.19346	0.576337	4.18439e-06	5.06173	0.732419	0.000154085	3.75453	0.412162	0.0118114	2.13367	-0.320257	0.000266338	3.55325
CUST_13894_PI422575199	ubiquitin specific protease 52	UNKN	AGAP012780-RA		0.393019	2.05928e-06	5.00158	0.363695	4.77203e-06	4.69327	0.0293237	0.557919	0.403123		-0.18149	0.0259857	1.83963	0.329878	1.26196e-05	4.66658	0.575885	1.41907e-08	7.01088	0.148388	0.0642664	1.50636	0.394395	8.27955e-05	3.98409	0.246007	9.81259e-05	3.92119
CUST_10655_PI422575199	phenylalanyl-trna mitochondrial	3L	AGAP012096-RA		0.610804	7.65222e-10	7.66179	0.605554	8.51598e-10	7.62843	0.00524999	0.894502	0.289795		-0.203977	0.0136076	2.0805	0.65115	2.12176e-08	6.87983	0.575197	3.01027e-07	5.97916	0.447173	3.7088e-05	4.27805	0.37122	0.000138981	3.7926	-0.0759532	0.200769	1.09859
CUST_1313_PI422575199	upf0553 protein c9orf64 homolog	2L	AGAP005844-RA		0.579172	7.24855e-07	5.3777	0.629586	2.8013e-07	5.71986	-0.0504143	0.454692	0.460689		0.21104	0.0020321	2.79457	0.186272	0.00122652	2.98352	0.570405	1.66642e-08	6.95611	0.397312	1.08908e-05	4.71978	0.781445	6.62147e-10	8.00525	0.384133	2.29868e-07	6.07255
CUST_8633_PI422575199	alcohol dehydrogenase	X	AGAP000288-RA		0.213213	0.00617519	1.98567	0.195036	0.0105475	1.78275	0.0181776	0.785261	0.31745		0.708385	2.335e-06	5.26617	0.382702	5.14446e-05	4.15773	0.564904	9.18064e-07	5.59554	1.09109	1.27702e-08	7.04551	1.27329	1.19763e-09	7.81298	0.182202	0.00984395	2.20247
CUST_13502_PI422575199	dihydrofolate reductase	3R	AGAP010277-RA		0.264728	0.00820935	1.87753	0.423643	0.000249646	3.21169	-0.158916	0.0841951	1.01478		-0.372416	0.00338753	2.60384	0.678571	2.94445e-10	8.25472	0.557574	1.56835e-08	6.97661	0.306155	0.0136154	2.08029	0.185159	0.105651	1.32807	-0.120997	0.00597813	2.3896
CUST_3466_PI422575199	det1-like protein	2R	AGAP001900-RA		0.135431	0.0015337	2.51596	0.0804118	0.033903	1.34578	0.0550188	0.128806	0.86651		-0.205635	3.13515e-05	4.33914	0.3235	1.44013e-07	6.23371	0.555599	5.64238e-10	8.05281	0.117865	0.00994515	2.19884	0.349964	5.17483e-08	6.58348	0.232099	8.22873e-06	4.8207
CUST_1246_PI422575199	iduronate 2-sulfatase	2L	AGAP005778-RA		0.535458	1.35276e-07	5.97097	0.49685	3.21535e-07	5.66975	0.0386074	0.473091	0.449459		1.12502	1.25286e-09	7.79915	0.54308	1.33184e-05	4.64778	0.540058	1.41724e-05	4.6254	1.6681	4.6646e-12	9.54451	1.66508	4.78861e-12	9.53905	-0.00302203	0.972331	0.565461
DETOX_219_PI422610884	CYP12F2 - Cytochrome P450 monooxygenase; target probed by LSTM-AGAM-DETOX V3 probe agam-detox-1F1; alternative detox probe for AG_DETOX_P073	3R	AGAP008021-RA		0.654504	7.65846e-05	3.66056	0.511401	0.00067801	2.82907	0.143103	0.236936	0.661812		-0.0467338	0.816399	0.620819	0.73785	2.16972e-08	6.87265	0.539393	3.14389e-06	5.16205	0.691116	0.00357881	2.58327	0.492659	0.0252632	1.85009	-0.198457	0.00308892	2.63836
CUST_2186_PI422575199	cyclin t	2L	AGAP006678-RA		0.463468	5.54127e-06	4.63938	0.469026	4.8796e-06	4.68541	-0.0055577	0.931061	0.281673		1.71726	5.26578e-11	8.79342	0.240158	0.0325211	1.75697	0.534523	9.92716e-05	3.91696	1.95742	8.08265e-12	9.38298	2.25179	1.06115e-12	10.0444	0.294365	0.0105465	2.1765
CUST_1984_PI422575199	---NA---	2L	AGAP006501-RA		0.241791	0.00334792	2.21689	0.18881	0.015123	1.64735	0.0529812	0.446644	0.46569		0.100669	0.198952	1.10189	0.186134	0.0137367	2.07698	0.534258	2.0277e-06	5.31641	0.286803	0.00258544	2.70504	0.634927	4.31766e-07	5.85767	0.348124	6.26763e-05	4.08539
CUST_4642_PI422575199	CPR9 cuticular protein isoform a	2R	AGAP002726-RB		0.544419	0.00123268	2.59939	0.810805	3.66487e-05	3.93789	-0.266386	0.0656012	1.10352		0.386672	0.0690963	1.48039	0.891661	4.02349e-08	6.66737	0.530943	3.92373e-05	4.25735	1.27833	1.23931e-05	4.67301	0.917615	0.000327473	3.4766	-0.360718	0.000212247	3.63699
CUST_11869_PI422575199	isoform b	3R	AGAP008626-RA		0.283968	0.000139356	3.43393	0.303678	7.44565e-05	3.67101	-0.0197093	0.717968	0.338186		0.421573	3.87146e-06	5.08944	0.428729	1.50346e-06	5.42153	0.530779	1.02854e-07	6.34616	0.850303	4.09915e-10	8.15167	0.952352	8.27121e-11	8.64817	0.10205	0.0810891	1.42302
CUST_12086_PI422575199	AGAP008853-PA [Anopheles gambiae str. PEST]	3R	AGAP008853-RA		0.462172	2.25905e-06	4.96869	0.191801	0.0055639	2.02499	0.270372	0.000433884	3.00039		0.0236968	0.774269	0.637917	0.543555	2.13896e-07	6.0963	0.529213	3.36976e-07	5.9404	0.567252	4.9066e-06	5.00519	0.55291	6.22429e-06	4.91971	-0.0143417	0.800009	0.62746
CUST_6679_PI422575199	heparan n-sulfatase	2R	AGAP004205-RA		0.691081	7.05385e-07	5.38693	0.676592	8.95219e-07	5.30272	0.0144896	0.855258	0.299373		0.750296	0.00687241	2.3373	0.313244	0.00187892	2.82402	0.52916	1.57997e-05	4.58656	1.06354	0.000499787	3.31914	1.27946	8.48417e-05	3.97504	0.215916	0.00844578	2.26015
CUST_11116_PI422575199	AGAP007821-PA [Anopheles gambiae str. PEST]	3R	AGAP007821-RA		0.728478	2.92454e-06	4.87306	0.787615	1.2397e-06	5.18579	-0.0591375	0.537299	0.41347		-0.246008	0.0881479	1.39279	0.65841	2.44712e-07	6.05145	0.528119	4.23328e-06	5.05759	0.412402	0.00842267	2.2612	0.282111	0.0549459	1.56375	-0.130291	0.065075	1.50191
CUST_4986_PI422575199	importin 11 (ran-binding protein 11)	2R	AGAP002970-RB		0.357126	8.19814e-05	3.63527	0.322578	0.000208985	3.28016	0.0345478	0.595212	0.385774		-0.00444328	0.94037	0.576146	0.315574	7.33211e-05	4.02875	0.528108	4.27646e-07	5.86123	0.311131	0.000162722	3.73462	0.523665	2.06121e-07	6.10916	0.212534	0.00242593	2.72855
CUST_11789_PI422575199	tetraspanin d107	3R	AGAP008527-RA		0.324401	7.73309e-06	4.51745	0.604758	6.10285e-09	6.99765	-0.280356	3.43458e-05	3.9623		-0.0286111	0.76626	0.641209	0.39093	9.26861e-07	5.59231	0.527813	5.15952e-08	6.58441	0.362319	0.00198171	2.80403	0.499202	9.65581e-05	3.92697	0.136883	0.00500261	2.45606
CUST_481_PI422575199	hemolymph protein	2L	AGAP005094-RA		0.374395	0.000697643	2.81816	0.400143	0.000401205	3.02991	-0.0257481	0.766195	0.323004		0.0108552	0.912855	0.585187	0.498844	6.83978e-05	4.05364	0.525891	4.27353e-05	4.22633	0.509699	0.000110718	3.87675	0.536746	6.13713e-05	4.09307	0.0270471	0.765962	0.641341
CUST_8884_PI422575199	hig1 domain family member 2a	X	AGAP000491-RA		0.173996	0.00861941	1.85931	0.160948	0.0134544	1.69203	0.0130489	0.820381	0.30796		-0.183839	0.166528	1.16504	0.545303	0.000615378	3.24153	0.517176	0.00288251	2.66425	0.361464	0.025276	1.84993	0.333337	0.0186869	1.96246	-0.0281275	0.826945	0.616792
CUST_2237_PI422575199	alpha-esterase	2L	AGAP006725-RA		0.266239	0.00420833	2.13029	0.242408	0.00763759	1.90504	0.0238309	0.761549	0.324373		0.740767	6.43502e-05	4.07571	0.423518	3.85553e-06	5.091	0.516574	5.1653e-07	5.79631	1.16429	3.97469e-07	5.88567	1.25734	1.37293e-07	6.24861	0.0930557	0.0907481	1.38247
CUST_6689_PI422575199	calreticulin	2R	AGAP004212-RA		0.398455	6.95865e-08	6.20128	0.446789	1.77982e-08	6.65403	-0.0483343	0.211022	0.699951		0.187987	0.400975	0.856613	0.341186	0.0126141	2.10878	0.513142	0.00112493	3.01584	0.529173	0.0312369	1.77176	0.701129	0.00586682	2.39651	0.171956	0.118416	1.28715
CUST_9786_PI422575199	cystathionine beta-lyase	3L	AGAP011172-RA		0.799575	2.3665e-07	5.77772	0.776331	3.32279e-07	5.6579	0.0232435	0.780961	0.318771		-0.192126	0.0402422	1.67801	0.523254	1.43116e-08	7.00757	0.511848	7.04244e-08	6.47739	0.331128	0.00201616	2.79757	0.319722	0.00206036	2.78949	-0.0114058	0.778253	0.636237
CUST_1255_PI422575199	AGAP005787-PA [Anopheles gambiae str. PEST]	2L	AGAP005787-RA		0.455722	8.99054e-05	3.59888	0.408104	0.000246052	3.21755	0.0476175	0.570155	0.397237		0.417839	0.00542707	2.42575	0.462968	1.31999e-05	4.65086	0.511201	6.0627e-06	4.92876	0.880807	6.62614e-06	4.89744	0.92904	3.17131e-06	5.15901	0.0482326	0.462103	0.808241
CUST_9045_PI422575199	histone-lysine n-methyltransferase	3L	AGAP010377-RA		0.57806	7.26107e-07	5.37707	0.434372	1.58382e-05	4.25258	0.143688	0.0464668	1.22865		-0.219235	0.00719698	2.31999	0.605548	6.73233e-08	6.49238	0.509488	6.11221e-07	5.73705	0.386313	6.57411e-05	4.06767	0.290253	0.000940959	3.08269	-0.0960595	0.123619	1.27175
CUST_6128_PI422575199	ptpla domain protein	2R	AGAP003814-RA		0.452855	1.05583e-06	5.24433	0.535413	1.56202e-07	5.92169	-0.0825582	0.142569	0.831549		0.942125	1.43831e-05	4.62027	0.553607	2.50504e-10	8.306	0.509037	2.73732e-09	7.54496	1.49573	5.56155e-08	6.5583	1.45116	7.63988e-08	6.44905	-0.0445695	0.152869	1.19558
CUST_10459_PI422575199	uroporphyrinogen decarboxylase	3L	AGAP011895-RA		0.301794	3.61179e-05	3.94334	0.195042	0.00162875	2.49283	0.106752	0.049332	1.20703		0.191622	0.00221737	2.76189	0.360976	4.75634e-06	5.01644	0.508889	2.90124e-07	5.992	0.552598	1.00806e-07	6.35266	0.700511	8.84904e-10	7.91368	0.147914	0.0123526	2.11692
CUST_11765_PI422575199	lung carbonyl reductase	3R	AGAP008502-RA		0.789352	4.79079e-05	3.83737	0.375728	0.0140772	1.67479	0.413624	0.00812703	1.88115		0.362203	0.000819111	3.13427	0.341311	0.000104267	3.89889	0.50748	2.51196e-06	5.24073	0.703514	1.17837e-06	5.50913	0.869683	5.23561e-08	6.57955	0.166168	0.0134477	2.08471
CUST_12765_PI422575199	AGAP009545-PA [Anopheles gambiae str. PEST]	3R	AGAP009545-RA		0.361685	0.000845642	2.74295	0.285188	0.00474852	2.08487	0.0764976	0.378462	0.51472		-0.270868	0.000161126	3.73823	0.604271	9.32311e-09	7.14752	0.50188	4.66906e-07	5.83115	0.333403	6.09063e-05	4.0957	0.231012	0.000689934	3.19868	-0.102391	0.0715449	1.46765
CUST_13062_PI422575199	voltage-dependent anion channel	3R	AGAP009833-RA		0.270961	0.00203339	2.40703	0.426737	4.08073e-05	3.89829	-0.155777	0.0456925	1.235		0.319272	0.0200292	1.93659	0.71801	3.08007e-08	6.75661	0.500359	7.60895e-06	4.84853	1.03728	6.49866e-07	5.71454	0.819632	7.79769e-06	4.83987	-0.217651	0.00215821	2.7719
CUST_4032_PI422575199	crossover junction endonuclease eme1	2R	AGAP002302-RA		0.300807	3.69747e-06	4.78703	0.115894	0.0114281	1.75284	0.184913	0.000418672	3.01369		0.0132557	0.832342	0.614732	0.44508	2.82121e-06	5.20015	0.499971	2.45105e-06	5.24887	0.458335	6.9504e-06	4.88029	0.513227	5.13468e-07	5.79824	0.0548917	0.384611	0.870717
CUST_4985_PI422575199	importin 11	2R	AGAP002970-RA		0.330496	0.000150004	3.40643	0.294061	0.000419597	3.01277	0.0364356	0.570762	0.396979		-0.0153857	0.790224	0.631395	0.276145	0.000164107	3.73152	0.498624	3.36485e-07	5.94073	0.26076	0.000507629	3.31323	0.483238	4.02547e-07	5.88165	0.222479	0.00102359	3.05169
CUST_871_PI422575199	retinoid-inducible serine carboxypeptidase (serine carboxypeptidase	2L	AGAP005434-RA		0.467746	1.55808e-06	5.10154	0.305006	0.000123081	3.4803	0.162741	0.0129849	1.70512		0.454737	2.57924e-05	4.41037	0.491094	3.09079e-07	5.97045	0.494719	8.2436e-07	5.63256	0.945831	5.67069e-09	7.30524	0.949456	2.76655e-09	7.54125	0.00362509	0.943962	0.574849
CUST_6465_PI422575199	ankyrin repeat	2R	AGAP004088-RA		0.543292	8.43251e-06	4.48601	0.403062	0.000158441	3.38533	0.14023	0.091132	0.987082		-0.16564	0.045006	1.63663	0.539955	8.44539e-09	7.17855	0.493898	7.11692e-08	6.47414	0.374316	0.000244605	3.5846	0.328258	0.000618512	3.23982	-0.0460574	0.280553	0.98008
CUST_6356_PI422575199	rpii140-upstream gene protein	2R	AGAP001426-RA		0.579187	5.01284e-08	6.31366	0.59298	3.79063e-08	6.40218	-0.0137927	0.794752	0.314628		-0.190996	0.121735	1.27721	0.754881	2.66593e-08	6.80457	0.493537	5.45204e-06	4.96736	0.563885	0.000226345	3.61284	0.302541	0.0207363	1.9236	-0.261345	0.00100767	3.05743
CUST_4643_PI422575199	CPR9 cuticular protein isoform a	2R	AGAP002726-RA		0.534275	0.00047722	2.96389	0.756611	1.86216e-05	4.19285	-0.222336	0.0765407	1.04863		0.355691	0.0719502	1.46554	0.789375	2.58628e-07	6.03277	0.492826	0.000111832	3.87325	1.14507	1.97737e-05	4.50574	0.848516	0.000347943	3.45419	-0.296549	0.00145223	2.92028
CUST_2792_PI422575199	26s protease regulatory subunit	2L	AGAP007243-RA		0.359941	3.40789e-06	4.81721	0.338986	6.47552e-06	4.5825	0.0209553	0.661487	0.357964		-0.256475	0.00313967	2.63246	0.555859	1.29128e-08	7.04143	0.491158	2.6579e-07	6.02299	0.299384	0.00151517	2.90449	0.234683	0.00599315	2.38863	-0.0647016	0.159269	1.18099
DETOX_153_PI422610884	COEAE4G - Carboxylesterase; incorrectly named as COEAE3H in Ensembl; target probed by LSTM-AGAM-DETOX V3 probe agam-detox-1K2; alternative detox probe for AG_DETOX_P051	2L	AGAP006725-RA		0.210003	0.00633329	1.9761	0.202258	0.00797688	1.88835	0.0077454	0.906433	0.287118		0.533212	0.000667655	3.21098	0.461057	1.98328e-07	6.12279	0.489393	1.1783e-07	6.30151	0.994269	9.81833e-07	5.57205	1.02261	6.66768e-07	5.70577	0.0283363	0.530727	0.761814
CUST_598_PI422575199	ubiquinone biosynthesis protein	2L	AGAP005199-RA		0.364698	0.000190717	3.31472	0.246989	0.00407111	2.14241	0.117709	0.121188	0.887114		-0.325201	0.000204671	3.65036	0.541841	6.02078e-08	6.53109	0.48929	4.02309e-07	5.88179	0.216639	0.00687451	2.33718	0.164088	0.0272392	1.82229	-0.0525513	0.319774	0.934542
CUST_106_PI422575199	AGAP004763-PA [Anopheles gambiae str. PEST]	2L	AGAP004763-RA		0.235417	0.000360921	3.0707	0.217965	0.000687118	2.8241	0.017452	0.728874	0.334771		0.0691488	0.526365	0.764395	0.284644	0.00133215	2.95244	0.488509	1.66044e-05	4.56892	0.353793	0.0062963	2.37029	0.557658	0.000107155	3.88878	0.203865	0.00593478	2.39223
CUST_2761_PI422575199	mitogen-activated protein-binding protein-interacting protein	2L	AGAP007213-RA		0.328405	8.53672e-06	4.48171	0.23976	0.000185158	3.32602	0.0886453	0.0790268	1.03713		-0.247294	2.7239e-05	4.39029	0.353479	4.12769e-07	5.87297	0.488452	3.3211e-08	6.7308	0.106186	0.0404881	1.67582	0.241158	3.56408e-05	4.29217	0.134973	0.00548681	2.42162
CUST_11495_PI422575199	cytochrome p450	3R	AGAP008210-RA		0.757845	8.00045e-08	6.15364	0.590031	1.40469e-06	5.13984	0.167814	0.0337218	1.34765		0.357861	0.0370438	1.70866	0.907009	6.35971e-08	6.51097	0.487926	9.22239e-05	3.94399	1.26487	8.01834e-07	5.64197	0.845786	7.64611e-05	4.0135	-0.419083	0.000128766	3.82143
CUST_1023_PI422575199	cdna sequence bc003267	2L	AGAP005573-RA		0.518993	2.40755e-07	5.77265	0.440046	1.5559e-06	5.10197	0.0789473	0.161815	0.787931		0.103234	0.400737	0.856835	0.416232	1.15378e-07	6.30878	0.484145	2.01709e-08	6.89666	0.519466	0.000596563	3.25297	0.587379	0.000189667	3.67825	0.067913	0.0947526	1.36694
CUST_13058_PI422575199	chymotrypsin 1	3R	AGAP009828-RA		1.01334	2.21686e-06	4.97534	1.0403	1.661e-06	5.07892	-0.0269562	0.834647	0.304513		1.48443	0.000228334	3.60967	0.917795	3.64448e-07	5.91444	0.480264	0.000873998	3.11027	2.40222	1.40064e-06	5.44707	1.96469	1.29677e-05	4.65723	-0.437531	0.000150266	3.76379
CUST_4754_PI422575199	signal transducer and activator of transcription	2R	AGAP001314-RA		0.327734	0.000382572	3.04859	0.297274	0.000856301	2.73845	0.03046	0.666427	0.356344		0.0609787	0.234789	1.04291	0.175542	0.00272734	2.68532	0.47857	3.1311e-07	5.96595	0.236521	0.000670527	3.20939	0.539549	1.48986e-08	6.99382	0.303028	1.70582e-05	4.55902
CUST_11292_PI422575199	AGAP007997-PA [Anopheles gambiae str. PEST]	3R	AGAP007997-RA		0.257934	0.00175004	2.46446	0.300419	0.000526958	2.92559	-0.0424849	0.529463	0.417664		0.343624	0.000291081	3.52036	0.39769	7.00902e-05	4.04483	0.477017	2.85044e-05	4.37369	0.741314	1.50353e-07	6.21853	0.820641	1.10623e-08	7.08976	0.0793277	0.296152	0.961119
CUST_8086_PI422575199	cdp-diacylglycerol--glycerol-3-phosphate 3-phosphatidyltransferase	X	AGAP000843-RA		0.52893	1.81795e-07	5.86953	0.666777	1.16714e-08	6.79033	-0.137847	0.0218465	1.50916		-0.093892	0.163315	1.17201	0.670278	1.02327e-08	7.11555	0.475428	3.19594e-06	5.15615	0.576386	6.48809e-07	5.71509	0.381536	2.66148e-05	4.39856	-0.194851	0.00404851	2.53617
CUST_10424_PI422575199	isoform b	3L	AGAP011847-RA		0.328378	3.11415e-06	4.85117	0.365615	9.52897e-07	5.28046	-0.0372366	0.394834	0.502158		-0.203385	0.012451	2.11379	0.381451	4.22859e-07	5.86509	0.471553	8.26967e-08	6.42163	0.178065	0.0305669	1.77978	0.268168	0.00204209	2.79272	0.0901021	0.0352808	1.72666
CUST_7712_PI422575199	niemann-pick c1	X	AGAP000579-RA		0.334187	9.76783e-06	4.43301	0.544029	4.07728e-08	6.37998	-0.209842	0.0007492	2.79047		-0.094805	0.637791	0.701088	0.528525	4.98654e-05	4.16938	0.470503	0.000198874	3.66086	0.433719	0.0457662	1.63043	0.375698	0.0773341	1.43992	-0.0580211	0.488414	0.789378
DETOX_218_PI422610884	CYP12F2 - Cytochrome P450 monooxygenase; target probed by LSTM-AGAM-DETOX V3 probe agam-detox-1F1	3R	AGAP008021-RA		0.620671	0.000131469	3.45595	0.453832	0.00177982	2.45812	0.166838	0.173868	0.76419		0.0298673	0.880228	0.596838	0.667764	1.13378e-07	6.31489	0.465083	2.23708e-05	4.46186	0.697631	0.00302743	2.64582	0.49495	0.0229612	1.88591	-0.202681	0.00330622	2.61298
CUST_597_PI422575199	ubiquinone biosynthesis protein	2L	AGAP005199-RB		0.389819	0.000485819	2.95691	0.311384	0.00274722	2.29277	0.078435	0.370201	0.521294		-0.289253	0.00160229	2.88347	0.536594	2.40046e-07	6.05771	0.462338	3.65208e-06	5.10947	0.247341	0.00706493	2.32675	0.173085	0.0370239	1.70884	-0.0742561	0.202441	1.09567
CUST_4641_PI422575199	isoform a	2R	AGAP002725-RA		0.212678	0.000192026	3.3123	0.114686	0.0159668	1.6272	0.0979927	0.0342262	1.3422		-0.201991	0.1399	1.22772	0.609368	4.09393e-09	7.41508	0.459739	4.26742e-07	5.86185	0.407376	0.00734233	2.31242	0.257748	0.0659983	1.4969	-0.149628	0.00278248	2.67764
CUST_11659_PI422575199	ino80 complex subunit c	3R	AGAP008390-RA		0.293168	0.000189329	3.31744	0.220158	0.00196471	2.41994	0.0730104	0.222732	0.681858		-0.113874	0.0954695	1.36416	0.406109	4.07163e-08	6.66369	0.451868	3.17897e-08	6.74557	0.292236	0.000536233	3.29271	0.337995	9.74098e-05	3.92386	0.0457588	0.20408	1.09275
CUST_6555_PI422575199	gustatory receptor r6	2R	AGAP001169-RA		0.797272	3.85539e-07	5.60458	0.727572	1.08393e-06	5.23514	0.0697001	0.427954	0.478092		0.233789	0.0301125	1.78528	0.563679	9.69286e-06	4.76189	0.44975	0.000107346	3.88808	0.797467	6.87259e-07	5.69494	0.683539	4.4005e-06	5.04415	-0.113928	0.186994	1.12378
CUST_860_PI422575199	mip18 family protein cg7949-like	2L	AGAP005422-RA		0.426849	0.000455032	2.98183	0.492157	0.000129581	3.46108	-0.0653081	0.489431	0.439914		0.744788	9.18744e-09	7.15244	0.620849	1.02698e-07	6.34665	0.447143	9.07277e-06	4.78531	1.36564	3.09042e-12	9.68806	1.19193	1.26266e-11	9.23671	-0.173705	0.018272	1.97062
DETOX_152_PI422610884	COEAE4G - Carboxylesterase; incorrectly named as COEAE3H in Ensembl; target probed by LSTM-AGAM-DETOX V3 probe agam-detox-1K2	2L	AGAP006725-RA		0.226851	0.00347211	2.20322	0.204584	0.00679745	1.94911	0.022267	0.732174	0.333708		0.561472	0.000311569	3.49517	0.435914	4.93361e-06	5.00337	0.444645	3.91404e-06	5.08588	0.997387	6.06178e-07	5.73996	1.00612	5.43819e-07	5.77791	0.00873095	0.876981	0.59802
CUST_436_PI422575199	40s ribosomal protein s9	2L	AGAP005061-RA		0.486351	7.72729e-05	3.65745	0.535625	3.02238e-05	4.01006	-0.049274	0.575775	0.394566		-0.00112193	0.995695	0.557884	0.699968	2.56787e-05	4.41202	0.442982	0.00217618	2.76871	0.698846	0.00417255	2.52475	0.44186	0.0482883	1.61104	-0.256987	0.0248157	1.85702
CUST_13229_PI422575199	anopheles gambiae pest agap012644-pa	3R	AGAP010004-RA		0.189856	0.00210032	2.3949	0.190044	0.00208525	2.39764	-0.000188267	0.99703	0.267481		0.0592738	0.519839	0.768571	0.0963784	0.0895301	1.38727	0.442356	9.28313e-07	5.59168	0.155652	0.111058	1.31024	0.50163	5.57597e-05	4.12831	0.345978	2.01586e-06	5.31845
CUST_909_PI422575199	anopheles gambiae pest agap012715-pa	2L	AGAP005474-RA		0.520691	3.71628e-05	3.93276	0.367723	0.000838959	2.74603	0.152969	0.0958981	0.969182		-0.172738	0.0146184	2.05339	0.413047	1.04076e-06	5.55194	0.440996	2.11492e-06	5.30114	0.240309	0.00323491	2.62118	0.268258	0.000669765	3.20975	0.0279485	0.572509	0.736801
DETOX_150_PI422610884	COEAE3G - Carboxylesterase; target probed by LSTM-AGAM-DETOX V3 probe agam-detox-1K21; alternative detox probe for AG_DETOX_P050	2L	AGAP006724-RA		0.264941	0.0186897	1.56834	0.280358	0.0138628	1.68059	-0.0154177	0.878198	0.293576		0.0156882	0.882751	0.595937	0.365647	3.12654e-05	4.34018	0.440765	1.02134e-05	4.74302	0.381335	0.00312925	2.63358	0.456453	0.000580659	3.26315	0.0751179	0.18005	1.13712
CUST_3656_PI422575199	AGAP002043-PA [Anopheles gambiae str. PEST]	2R	AGAP002043-RA		0.40029	8.20467e-05	3.63498	0.317488	0.000636648	2.85318	0.0828018	0.265135	0.625787		-0.0333201	0.825398	0.61737	1.13449	1.3213e-08	7.03414	0.43975	0.000652988	3.2192	1.10117	2.29904e-06	5.27141	0.40643	0.0157118	2.02639	-0.69474	1.94306e-06	5.33137
CUST_1331_PI422575199	signal sequence receptor beta	2L	AGAP005861-RA		0.214263	0.00553237	2.02707	0.209519	0.00637294	1.9736	0.00474417	0.942521	0.279085		0.376817	1.14812e-05	4.70054	0.551926	1.10994e-07	6.32112	0.438448	7.28615e-06	4.86369	0.928743	4.36171e-10	8.13245	0.815265	5.6868e-10	8.05023	-0.113478	0.0721922	1.46436
CUST_9068_PI422575199	dimethylaniline monooxygenase	3L	AGAP010400-RA		0.499563	0.000859004	2.73731	0.478199	0.00121008	2.60636	0.0213635	0.856851	0.298936		0.139716	0.28993	0.968575	0.444069	1.65722e-05	4.56962	0.437734	1.94097e-05	4.51254	0.583785	0.000374864	3.42639	0.57745	0.000413651	3.38963	-0.00633448	0.921478	0.582277
CUST_13827_PI422575199	anopheles gambiae pest agap012708-pa	UNKN	AGAP012708-RA		0.507813	7.56924e-06	4.52534	0.520412	5.84064e-06	4.62077	-0.0125986	0.862095	0.297706		-0.00364366	0.98828	0.560181	0.651878	5.17586e-05	4.15562	0.437635	0.00250607	2.71667	0.648234	0.0191273	1.95381	0.433991	0.0967478	1.35947	-0.214243	0.0499788	1.59852
CUST_3779_PI422575199	dna repair protein xp-c rad4	2R	AGAP002106-RA		0.584774	1.35556e-08	6.7422	0.490954	1.0845e-07	6.04883	0.09382	0.0673444	1.09441		-0.0573524	0.299706	0.956958	0.348195	1.36803e-08	7.02112	0.43622	1.80537e-09	7.67965	0.290842	9.43686e-05	3.93534	0.378867	3.87821e-06	5.08911	0.088025	0.00549864	2.42082
CUST_7891_PI422575199	potassium channel subfamily k member 9	X	AGAP000079-RA		0.51318	7.09654e-05	3.68918	0.431263	0.000344437	3.08863	0.0819165	0.37813	0.514956		0.00203188	0.99132	0.559241	0.893334	5.89379e-06	4.93893	0.433715	0.00479778	2.47222	0.895366	0.000213164	3.63548	0.435746	0.0323036	1.75938	-0.459619	0.00155635	2.8944
DETOX_96_PI422610884	COE09895 - Putative Carboxylesterase ; alternative detox probe for AG_DETOX_P027	3L	AGAP010911-RA		0.887161	5.48562e-07	5.47703	0.719322	5.5225e-06	4.64051	0.167839	0.109741	0.921986		0.0766453	0.599388	0.721529	1.07463	1.41717e-11	9.20302	0.432876	2.78538e-06	5.20458	1.15127	8.17203e-07	5.63536	0.509521	0.00287577	2.66515	-0.641751	2.81099e-09	7.53633
CUST_4515_PI422575199	cdp-diacylglycerol-glycerol-3-phosphate 3-phosphatidyltransferase	2R	AGAP002662-RA		0.345819	8.65188e-05	3.61377	0.344747	8.90881e-05	3.6027	0.00107215	0.986416	0.269573		-0.0607057	0.380681	0.874113	0.281394	0.000171583	3.71515	0.43078	5.79452e-06	4.94541	0.220689	0.00849503	2.25803	0.370074	6.23736e-05	4.08709	0.149386	0.012606	2.109
CUST_1330_PI422575199	signal sequence receptor beta	2L	AGAP005861-RB		0.180683	0.00712203	1.93117	0.238981	0.00100636	2.67606	-0.058298	0.322329	0.563402		0.39646	4.39179e-06	5.04483	0.560435	5.90752e-08	6.53742	0.428081	6.28007e-06	4.91665	0.956895	1.70496e-10	8.42539	0.824542	3.05126e-10	8.24506	-0.132353	0.0340666	1.7395
CUST_5981_PI422575199	serine protease	2R	AGAP003686-RA		0.411473	0.000259004	3.19743	0.302785	0.00292232	2.26929	0.108687	0.212491	0.697852		0.317258	0.242002	1.03211	0.815865	0.000216303	3.63002	0.427783	0.0227451	1.88942	1.13312	0.000598938	3.25156	0.745041	0.0122958	2.11873	-0.388082	0.02145	1.91132
DETOX_217_PI422610884	CYP12F2 - Cytochrome P450 monooxygenase; target probed by LSTM-AGAM-DETOX V3 probe agam-detox-1F1	3R	AGAP008021-RA		0.648998	0.000188915	3.31825	0.406638	0.00667205	1.95613	0.24236	0.0769814	1.0468		0.0603535	0.777908	0.636368	0.70486	4.00833e-08	6.66835	0.427715	4.20488e-05	4.23192	0.765214	0.00262952	2.69896	0.488068	0.0350568	1.72898	-0.277146	0.000183218	3.69108
CUST_970_PI422575199	nmda receptor glutamate-binding chain	2L	AGAP005528-RB		0.486385	0.00269393	2.30001	0.893472	1.28535e-05	4.33081	-0.407087	0.00856362	1.86164		1.49263	1.75727e-06	5.36621	1.15236	1.68307e-06	5.38202	0.418701	0.0148475	2.04765	2.64499	1.04497e-09	7.85753	1.91133	8.38554e-08	6.41734	-0.733658	0.000100374	3.91291
CUST_6778_PI422575199	glutathione peroxidase	2R	AGAP004247-RC		0.305769	0.00103388	2.66629	0.306016	0.00102737	2.66836	-0.000246727	0.997346	0.267405		0.0841284	0.274807	0.987334	0.404816	1.89452e-06	5.33971	0.418015	4.67214e-06	5.02263	0.488944	1.77664e-05	4.54435	0.502143	6.73043e-06	4.89208	0.0131989	0.785834	0.63322
DETOX_95_PI422610884	COE09895 - Putative Carboxylesterase	3L	AGAP010911-RA		0.863246	7.55766e-07	5.36417	0.726786	5.00114e-06	4.67676	0.13646	0.186583	0.741099		0.0776831	0.590575	0.726347	1.08175	1.14707e-10	8.54823	0.417618	2.98468e-05	4.35706	1.15944	7.06443e-07	5.68549	0.495301	0.00328849	2.615	-0.664136	1.4088e-08	7.01293
CUST_10761_PI422575199	isoform c	3L	AGAP012205-RA		0.108931	0.0142542	1.66993	0.254808	1.67764e-05	4.23106	-0.145877	0.0022637	2.36641		0.075822	0.436448	0.827595	0.550611	2.38363e-07	6.06	0.417024	8.36328e-06	4.81477	0.626433	9.62613e-06	4.76426	0.492846	0.000114491	3.86492	-0.133587	0.0295532	1.79221
CUST_13382_PI422575199	allatostatin 2 (agap010157-pa)	3R	AGAP010157-RB		0.388231	4.64586e-05	3.84891	0.428003	1.75585e-05	4.21465	-0.0397714	0.551161	0.406411		-0.218401	0.0615679	1.52218	0.56015	2.56916e-07	6.0348	0.416795	2.25413e-05	4.45923	0.341749	0.00804108	2.27843	0.198394	0.0878452	1.39399	-0.143355	0.0188256	1.95971
CUST_11687_PI422575199	ww domain-containing oxidoreductase	3R	AGAP008423-RA		0.308887	0.000148845	3.40933	0.269091	0.000497683	2.94782	0.0397957	0.508254	0.429064		0.168198	0.000805443	3.14052	0.406798	1.15011e-08	7.07808	0.415513	4.5464e-08	6.62637	0.574996	1.66943e-09	7.70713	0.583711	3.18656e-10	8.23277	0.00871472	0.805515	0.625212
CUST_6554_PI422575199	gustatory receptor r6	2R	AGAP001169-RB		0.65874	1.17463e-06	5.20512	0.581819	4.5651e-06	4.7087	0.0769213	0.340135	0.546903		0.250082	0.00917329	2.22909	0.468634	8.48292e-06	4.80972	0.414449	4.48741e-05	4.20831	0.718716	4.83839e-07	5.81821	0.664531	9.82904e-07	5.5718	-0.0541854	0.429404	0.833146
CUST_4868_PI422575199	mitochondrial ribosomal	2R	AGAP002893-RA		0.227833	0.0151986	1.64569	0.316935	0.00187194	2.43914	-0.0891022	0.294337	0.591799		1.93366	3.88054e-07	5.89396	0.190893	0.100904	1.34466	0.414002	0.00264514	2.69667	2.12455	1.44968e-07	6.23134	2.34766	3.33259e-08	6.72969	0.223109	0.0302091	1.78408
CUST_7580_PI422575199	cytochrome c oxidase assembly protein cox15	2R	AGAP001744-RA		0.549184	1.63504e-07	5.90669	0.488739	6.22964e-07	5.43266	0.060445	0.287217	0.599707		-0.190441	2.06444e-05	4.49036	0.283964	1.12188e-07	6.3179	0.411853	3.01491e-09	7.51504	0.0935232	0.0158389	2.02346	0.221413	3.74956e-06	5.10081	0.12789	0.000626621	3.23488
CUST_4047_PI422575199	AGAP013459-PA [Anopheles gambiae str. PEST]	2R	AGAP013459-RA		0.405882	0.0030531	2.25215	0.516042	0.000484395	2.95802	-0.11016	0.342534	0.544734		0.0919357	0.559426	0.744323	0.878978	3.26867e-08	6.73555	0.411079	0.000220745	3.62218	0.970914	1.49113e-05	4.60699	0.503015	0.00537931	2.42894	-0.4679	1.62913e-05	4.57551
CUST_10374_PI422575199	ww domain-binding protein 2-like	3L	AGAP011797-RA		0.313208	0.00460789	2.09592	0.272663	0.0107866	1.77427	0.0405453	0.665701	0.356572		-0.259188	0.0107254	2.17037	0.41751	3.46613e-06	5.12787	0.410797	1.2493e-05	4.67021	0.158323	0.110791	1.31108	0.151609	0.110851	1.31089	-0.00671326	0.896614	0.590978
CUST_2596_PI422575199	AGAP007069-PA [Anopheles gambiae str. PEST]	2L	AGAP007069-RA		0.46649	4.13947e-05	3.89314	0.53019	1.13674e-05	4.37621	-0.0637003	0.42408	0.480701		-0.242444	0.00358884	2.58219	0.588594	1.37015e-07	6.24921	0.41002	3.27964e-05	4.32262	0.34615	0.000403602	3.39874	0.167575	0.0310867	1.77355	-0.178575	0.0101549	2.19078
CUST_12025_PI422575199	ras suppressor protein 1	3R	AGAP008785-RA		0.641399	0.000146877	3.41412	0.467925	0.00197804	2.41732	0.173474	0.176252	0.759756		0.144366	0.482251	0.793688	1.07144	4.31228e-07	5.85815	0.409619	0.00723024	2.31829	1.2158	2.72335e-05	4.39031	0.553985	0.0148866	2.04674	-0.661818	2.84802e-05	4.37401
CUST_8576_PI422575199	AGAP000246-PA [Anopheles gambiae str. PEST]	X	AGAP000246-RA		0.390605	0.00164041	2.48994	0.257277	0.0217493	1.51094	0.133328	0.199867	0.71821		0.0826834	0.185704	1.12627	0.237677	9.0563e-05	3.95095	0.409365	3.91594e-07	5.89094	0.32036	0.000120034	3.84738	0.492048	6.22594e-07	5.73024	0.171688	0.000737574	3.17369
CUST_13381_PI422575199	allatostatin 2 (agap010157-pa)	3R	AGAP010157-RA		0.374992	5.05558e-05	3.81645	0.410784	2.04609e-05	4.15735	-0.0357913	0.581582	0.391852		-0.166323	0.153267	1.19469	0.557778	6.55592e-07	5.71187	0.407015	6.51634e-05	4.07105	0.391454	0.00395192	2.54533	0.240692	0.0468865	1.62158	-0.150762	0.0212926	1.91403
CUST_741_PI422575199	AGAP005315-PA [Anopheles gambiae str. PEST]	2L	AGAP005315-RA		0.27924	3.54511e-06	4.80229	0.228745	2.82667e-05	4.03511	0.0504959	0.18887	0.737075		-0.0546728	0.52868	0.763071	0.314083	0.000125851	3.82977	0.406448	2.36819e-05	4.44144	0.25941	0.0112361	2.15262	0.351776	0.000892739	3.1023	0.0923656	0.110443	1.31223
CUST_11802_PI422575199	gpi transamidase component pig-t	3R	AGAP008540-RA		0.284402	0.00112097	2.63591	0.23785	0.0040771	2.14192	0.0465525	0.507905	0.429152		0.220002	0.00285218	2.66819	0.270425	0.000103568	3.9013	0.40607	1.10432e-06	5.53246	0.490427	9.99266e-07	5.56611	0.626072	4.44207e-08	6.6336	0.135645	0.0137049	2.0778
CUST_7992_PI422575199	protein yippee-like 5	X	AGAP000780-RA		0.282868	9.61774e-07	5.27801	0.296703	5.6157e-07	5.4686	-0.0138351	0.679736	0.351454		-0.208005	0.00584091	2.39816	0.427444	1.503e-08	6.99104	0.402066	1.29407e-07	6.26859	0.21944	0.00549785	2.42084	0.194061	0.00935541	2.22172	-0.0253786	0.453803	0.814402
CUST_9556_PI422575199	tetratricopeptide repeat protein 36	3L	AGAP010928-RA		0.437402	8.8915e-06	4.46728	0.326191	0.000158254	3.3858	0.111211	0.0970646	0.964874		0.502022	0.000694217	3.19646	0.238234	0.00455498	2.49144	0.401502	0.000103514	3.90151	0.740256	2.15102e-05	4.47567	0.903525	1.57408e-06	5.4059	0.163268	0.0186344	1.96353
CUST_11123_PI422575199	metallophosphoesterase 1	3R	AGAP007828-RA		0.433871	3.75338e-06	4.78186	0.392103	1.09619e-05	4.38959	0.0417672	0.475812	0.447709		-0.160774	0.0999682	1.34788	0.568776	8.57893e-08	6.40895	0.394018	7.77781e-06	4.84085	0.408002	0.000491974	3.32501	0.233244	0.0231186	1.88333	-0.174758	0.00497784	2.45798
CUST_11316_PI422575199	cytochrome p450	3R	AGAP008021-RA		0.525537	0.00065298	2.84336	0.361836	0.00903895	1.84105	0.163702	0.188891	0.737067		0.110357	0.620258	0.71016	0.689963	7.59082e-09	7.21235	0.393227	2.31381e-05	4.44989	0.80032	0.00243058	2.72786	0.503584	0.0358898	1.72026	-0.296736	1.64378e-05	4.57233
CUST_10398_PI422575199	cysteinyl-trna synthetase	3L	AGAP011821-RA		0.430989	4.09504e-07	5.58297	0.33353	6.89596e-06	4.5596	0.0974586	0.0552723	1.16586		-0.0866403	0.408482	0.850114	0.338258	2.00651e-06	5.31997	0.390041	9.52041e-07	5.58283	0.251617	0.0287418	1.80244	0.303401	0.00960169	2.21188	0.0517836	0.187663	1.12258
CUST_3928_PI422575199	intersex	2R	AGAP001237-RA		0.328091	2.02361e-07	5.83273	0.365965	5.63216e-08	6.27355	-0.0378737	0.273765	0.614974		-0.156838	0.000542482	3.28838	0.279245	1.19084e-06	5.50547	0.38997	8.31063e-08	6.42004	0.122408	0.00862717	2.25215	0.233132	9.95081e-06	4.75254	0.110725	0.00747872	2.30573
CUST_4853_PI422575199	trna-specific adenosine-34 deaminase subunit tad2p	2R	AGAP013244-RA		0.555223	0.000386787	3.04442	0.644655	0.000101677	3.55312	-0.0894316	0.458867	0.458103		0.0815832	0.767586	0.640676	0.633279	6.17916e-07	5.7331	0.389488	0.000142658	3.78302	0.714862	0.0188374	1.95952	0.471071	0.10328	1.3363	-0.243791	0.00223827	2.75845
CUST_8829_PI422575199	fast kinase domain-containing protein 5-like	X	AGAP000447-RA		0.418309	7.37524e-05	3.67457	0.466617	2.53251e-05	4.07623	-0.0483084	0.522338	0.421282		0.0430539	0.619326	0.710674	0.247403	3.58968e-05	4.28974	0.385669	6.42442e-07	5.71847	0.290456	0.00466686	2.48255	0.428723	0.00014967	3.7653	0.138267	0.00133611	2.95133
CUST_6779_PI422575199	glutathione peroxidase	2R	AGAP004247-RA		0.317774	0.0008566	2.73834	0.297174	0.00144215	2.5399	0.0206001	0.784616	0.317657		0.12214	0.0749261	1.45121	0.39942	1.1176e-06	5.52839	0.384748	6.8129e-06	4.8874	0.52156	1.75799e-06	5.36607	0.506888	9.88996e-07	5.56959	-0.0146724	0.756091	0.64547
CUST_11845_PI422575199	amp dependent ligase	3R	AGAP008596-RA		0.518413	0.00027077	3.18064	0.708259	1.36775e-05	4.30784	-0.189846	0.0936875	0.977297		0.313992	0.0244859	1.86207	0.158278	0.0425463	1.6572	0.383553	7.78583e-05	4.00678	0.47227	0.00196309	2.80765	0.697545	5.80592e-05	4.11353	0.225276	0.00283067	2.67098
CUST_142_PI422575199	heat shock protein 70 -interacting	2L	AGAP004797-RA		0.369485	1.35151e-05	4.31251	0.395217	6.6913e-06	4.57082	-0.0257312	0.645836	0.364108		-0.1384	0.0548216	1.56445	0.411525	6.87279e-08	6.48558	0.383548	4.68963e-07	5.82957	0.273125	0.00127254	2.96955	0.245149	0.00227945	2.75177	-0.0279761	0.456959	0.812152
CUST_3581_PI422575199	takeout like protein	2R	AGAP013061-RA		0.42315	0.000417682	3.01451	0.238228	0.0202339	1.53835	0.184922	0.0608188	1.13123		1.55315	1.10926e-11	9.27743	0.301259	0.00128002	2.96733	0.383315	0.00034051	3.46226	1.85441	2.46225e-12	9.76369	1.93646	4.65183e-13	10.321	0.0820559	0.277022	0.984519
DETOX_463_PI422610884	CYP6P4 - Cytochrome P450 monooxygenase; target probed by LSTM-AGAM-DETOX V3 probe agam-detox-1M4	2R	AGAP002867-RA		1.34344	1.69507e-09	7.39896	0.995829	6.31688e-08	6.23296	0.347612	0.00213674	2.38832		0.62509	0.0159529	2.02078	1.58174	2.79934e-08	6.78817	0.380133	0.0279886	1.81227	2.20683	1.1161e-07	6.31932	1.00522	0.00057979	3.2637	-1.2016	2.23105e-07	6.08211
CUST_10891_PI422575199	n-acetylglucosamine-1-phosphotransferase subunits alpha beta-like	3L	AGAP012336-RA		0.409681	1.94036e-06	5.02305	0.39959	2.54966e-06	4.924	0.0100909	0.844871	0.302002		-0.19032	0.000199822	3.65931	0.316458	2.92852e-09	7.52355	0.376888	8.41243e-10	7.92907	0.126138	0.00735559	2.31179	0.186569	0.000253796	3.57066	0.0604302	0.0163852	2.01086
DETOX_544_PI422610884	GPX2A - Glutathione dependent peroxidase; target probed by LSTM-AGAM-DETOX V3 probe agam-detox-1O16	2R	AGAP004247-RA		0.313918	0.00101347	2.67353	0.304355	0.00128821	2.58285	0.00956342	0.899823	0.288802		0.123122	0.0629503	1.51401	0.389488	2.41815e-06	5.25369	0.376397	1.43721e-05	4.62052	0.51261	1.59609e-06	5.40126	0.499519	7.08684e-07	5.68447	-0.0130913	0.795598	0.629216
CUST_14005_PI422575199	anopheles gambiae pest agap012902-pa	UNKN	AGAP012902-RA		0.364297	8.04336e-06	4.50332	0.273138	0.000138078	3.43741	0.0911593	0.0989906	0.957722		-0.1733	0.00190188	2.81937	0.335359	2.73552e-06	5.21076	0.376119	2.78603e-06	5.20454	0.162059	0.00690886	2.33525	0.202819	0.000519582	3.30463	0.0407592	0.39079	0.865342
CUST_8275_PI422575199	cuticular protein analogous to peritrophins 3-a1	X	AGAP000989-RA		0.135671	0.000907687	2.71558	0.115001	0.00309908	2.24671	0.0206701	0.526385	0.419288		0.0316755	0.659845	0.689921	0.0958941	0.0501685	1.59722	0.375084	1.7336e-06	5.37111	0.12757	0.10504	1.33025	0.406759	3.94317e-05	4.25547	0.27919	3.00525e-06	5.17793
CUST_3942_PI422575199	transmembrane protein 1 tmem1b	2R	AGAP002242-RA		0.275782	3.41841e-05	3.964	0.334988	4.59417e-06	4.70646	-0.0592062	0.208637	0.70373		-0.152699	0.0157703	2.02507	0.256852	2.10523e-05	4.48333	0.374014	9.343e-07	5.58942	0.104153	0.103472	1.33566	0.221315	0.00134945	2.9476	0.117162	0.00724868	2.31733
CUST_6000_PI422575199	hspc049 protein	2R	AGAP003723-RA		0.270075	0.000110129	3.52218	0.294857	4.77382e-05	3.83869	-0.024782	0.625007	0.372757		-0.2087	0.00105227	3.04135	0.330741	2.2402e-06	5.28063	0.365311	2.72124e-06	5.21256	0.122041	0.0474032	1.61767	0.156611	0.00844865	2.26004	0.03457	0.422961	0.838406
CUST_9101_PI422575199	gpi mannosyltransferase 1	3L	AGAP010434-RA		0.453087	8.73289e-07	5.31179	0.404962	3.01753e-06	4.86176	0.0481249	0.371855	0.519999		-0.082335	0.406333	0.851983	0.322148	1.58768e-05	4.58467	0.365198	1.18383e-05	4.6896	0.239813	0.0296512	1.791	0.282863	0.0105282	2.17717	0.0430503	0.33004	0.923469
CUST_11415_PI422575199	wd-repeat protein	3R	AGAP008129-RA		0.29684	0.00110735	2.64032	0.236368	0.0055583	2.02527	0.0604712	0.411399	0.489682		-0.147457	0.0603594	1.52942	0.297653	8.14445e-05	3.98996	0.363891	2.06406e-05	4.49037	0.150196	0.0671627	1.4907	0.216434	0.00960281	2.21185	0.0662383	0.209831	1.08293
CUST_6314_PI422575199	cog3_aedae ame: full=conserved oligomeric golgi complex subunit 3 short=cog complex subunit 3 ame: full=component of oligomeric golgi complex 3	2R	AGAP003970-RA		0.420828	0.000260535	3.19522	0.419266	0.000269186	3.18292	0.00156275	0.985583	0.269679		0.485583	0.0118691	2.13191	0.684241	3.87967e-07	5.894	0.362813	0.0004048	3.39754	1.16982	5.34278e-06	4.97467	0.848396	0.000164375	3.73091	-0.321428	0.000359138	3.44256
CUST_9541_PI422575199	carboxylesterase	3L	AGAP010911-RA		0.708568	2.37318e-06	4.95026	0.543645	3.75193e-05	3.92929	0.164923	0.0868732	1.00373		0.0713559	0.617013	0.711906	1.04041	4.0049e-11	8.87141	0.359843	3.51502e-05	4.29746	1.11177	9.62982e-07	5.57893	0.431199	0.007705	2.29462	-0.680567	2.25858e-09	7.60622
CUST_2276_PI422575199	AGAP006765-PA [Anopheles gambiae str. PEST]	2L	AGAP006765-RA		0.492981	0.000285337	3.16058	0.361207	0.00325023	2.22836	0.131774	0.21213	0.698404		0.0168545	0.888704	0.593805	0.570192	1.41683e-07	6.23888	0.359267	7.42884e-05	4.02397	0.587046	0.000220314	3.62289	0.376121	0.00644927	2.36117	-0.210925	0.00108399	3.0301
CUST_502_PI422575199	AGAP005114-PB [Anopheles gambiae str. PEST]	2L	AGAP005114-RB		0.420135	9.77922e-07	5.27275	0.367269	4.2758e-06	4.73356	0.0528655	0.297754	0.588246		0.153721	0.100514	1.34597	0.40439	6.23683e-06	4.9191	0.357527	2.47166e-05	4.42585	0.558111	1.3773e-05	4.6357	0.511249	3.5772e-05	4.29081	-0.0468626	0.397804	0.859382
CUST_10522_PI422575199	transmembrane protein 165-like	3L	AGAP011962-RA		0.118328	0.0292485	1.39972	0.226249	0.000427963	3.00519	-0.10792	0.0436849	1.25111		0.287874	0.00591167	2.3937	0.154919	0.00283591	2.67032	0.356645	8.8052e-07	5.60969	0.442793	0.00020113	3.65687	0.644519	3.37007e-06	5.1379	0.201726	7.98064e-05	3.99742
CUST_13872_PI422575199	er lumen protein retaining receptor	UNKN	AGAP012756-RA		0.253048	9.60088e-06	4.43941	0.276464	3.75303e-06	4.78186	-0.0234157	0.529491	0.41766		-0.0174371	0.752227	0.647167	0.203297	0.00193497	2.81292	0.356215	3.23553e-05	4.3278	0.18586	0.00812516	2.27454	0.338778	1.56263e-05	4.59047	0.152918	0.0129287	2.0996
CUST_2411_PI422575199	signal recognition particle 19 kda protein	2L	AGAP006895-RA		0.371742	2.47998e-07	5.76291	0.308442	2.03188e-06	5.00642	0.0632998	0.121605	0.886003		-0.0740471	0.140756	1.22544	0.384216	6.07486e-09	7.28351	0.35516	4.51642e-08	6.62837	0.310169	1.53348e-05	4.59694	0.281113	3.06981e-05	4.34677	-0.029056	0.333797	0.919505
CUST_2277_PI422575199	AGAP006765-PA [Anopheles gambiae str. PEST]	2L	AGAP006765-RB		0.36934	3.35591e-06	4.82298	0.381644	2.34976e-06	4.95389	-0.0123042	0.801387	0.312823		0.0146236	0.850894	0.607666	0.47552	5.6859e-07	5.76259	0.352054	5.21423e-05	4.15287	0.490144	2.2431e-05	4.46082	0.366677	0.000247095	3.58077	-0.123467	0.0303109	1.78292
CUST_9587_PI422575199	tubulin alpha-1 chain	3L	AGAP010971-RA		0.256597	0.00113636	2.6306	0.305801	0.000266144	3.18716	-0.0492034	0.440205	0.469846		-0.0803588	0.394746	0.861961	0.445775	5.65905e-07	5.76422	0.350533	2.83767e-05	4.37535	0.365416	0.00164381	2.87393	0.270174	0.0103303	2.18434	-0.0952423	0.0541646	1.56897
DETOX_545_PI422610884	GPX2A - Glutathione dependent peroxidase; target probed by LSTM-AGAM-DETOX V3 probe agam-detox-1O16	2R	AGAP004247-RA		0.298012	0.000964355	2.69235	0.25802	0.00282029	2.28287	0.0399924	0.579027	0.392898		0.159127	0.0274934	1.81885	0.325251	1.56386e-05	4.59023	0.348232	2.40787e-05	4.43532	0.484378	5.0974e-06	4.99185	0.50736	1.2649e-06	5.4836	0.0229813	0.635059	0.702425
CUST_12896_PI422575199	cnota_drome ame: full=ccr4-not transcription complex subunit 10 homolog	3R	AGAP009674-RA		0.473013	3.00868e-06	4.8627	0.463358	3.76061e-06	4.78118	0.0096552	0.876181	0.294113		-0.226132	0.000360113	3.4416	0.33107	7.01802e-06	4.87701	0.347314	9.95712e-06	4.75232	0.104938	0.0681896	1.48525	0.121182	0.0267733	1.82859	0.0162444	0.74663	0.649537
CUST_934_PI422575199	serine 3-dehydrogenase	2L	AGAP005500-RA		0.459014	7.4382e-07	5.36911	0.573589	5.65524e-08	6.27195	-0.114575	0.0460848	1.23173		0.15337	0.0410573	1.67064	0.359827	6.93197e-06	4.88111	0.346036	3.47272e-05	4.30189	0.513197	4.55791e-06	5.03171	0.499406	2.85274e-06	5.1963	-0.0137907	0.779898	0.635616
CUST_2652_PI422575199	cytochrome b5	2L	AGAP007121-RA		0.430804	9.61097e-05	3.57386	0.237716	0.00921623	1.83353	0.193088	0.0275466	1.42256		0.140038	0.0709837	1.47051	0.368592	8.8916e-05	3.95758	0.344168	0.000471619	3.34118	0.508631	1.23487e-05	4.67424	0.484206	6.90014e-06	4.88278	-0.0244241	0.725786	0.658577
CUST_13893_PI422575199	anopheles gambiae pest agap012779-pa	UNKN	AGAP012779-RA		0.347602	1.175e-06	5.20508	0.29039	8.24162e-06	4.4947	0.0572126	0.186179	0.741781		-0.100654	0.0803652	1.42629	0.300602	3.15234e-05	4.33712	0.344064	2.53879e-05	4.41602	0.199948	0.00439384	2.50497	0.243411	0.00039665	3.40506	0.0434628	0.400424	0.857108
CUST_515_PI422575199	aldehyde dehydrogenase	2L	AGAP005124-RB		0.223934	0.0101762	1.79643	0.191835	0.0231747	1.48714	0.0320993	0.673893	0.353635		0.0985944	0.358625	0.894925	0.482308	2.17247e-06	5.29138	0.339564	0.000266586	3.5529	0.580902	8.3722e-05	3.97998	0.438158	0.000794331	3.14558	-0.142744	0.0215813	1.90909
CUST_5686_PI422575199	atp-dependent rna and dna helicase	2R	AGAP003508-RA		0.336675	1.06691e-06	5.24047	0.436456	5.35705e-08	6.29087	-0.0997811	0.0248862	1.4603		-0.0313513	0.799355	0.627704	0.274802	0.000786564	3.14937	0.33907	0.000225434	3.61437	0.243451	0.0692413	1.47963	0.307719	0.0232186	1.88171	0.064268	0.268611	0.995135
DETOX_94_PI422610884	COE09895 - Putative Carboxylesterase	3L	AGAP010911-RA		0.79893	6.91044e-07	5.3947	0.661582	5.48332e-06	4.64286	0.137349	0.150348	0.812883		0.0730729	0.552393	0.748579	0.997733	1.56932e-10	8.45029	0.338824	0.00012981	3.81838	1.07081	2.50442e-07	6.0438	0.411897	0.00387999	2.55243	-0.658909	8.17622e-09	7.18862
CUST_6501_PI422575199	mitochondrial ribosomal	2R	AGAP004113-RA		0.225992	0.00109887	2.64329	0.28914	0.000135318	3.44508	-0.0631487	0.264838	0.626052		0.622987	0.00193125	2.81369	0.330124	0.000168835	3.72092	0.338084	0.000278804	3.53607	0.953111	4.66251e-05	4.194	0.961071	3.72339e-05	4.27666	0.00796014	0.886424	0.59465
CUST_935_PI422575199	serine 3-dehydrogenase	2L	AGAP005501-RA		0.206789	0.00106038	2.65691	0.275621	8.86333e-05	3.60472	-0.0688321	0.186548	0.741129		0.172857	0.0130999	2.09458	0.0855906	0.068054	1.48597	0.337118	4.4587e-06	5.0396	0.258448	0.00125219	2.97581	0.509975	5.81521e-07	5.75515	0.251527	8.78991e-06	4.79686
CUST_9012_PI422575199	merlin moesin ezrin radixin	3L	AGAP010346-RA		0.130004	0.0202723	1.5376	0.146967	0.0104761	1.78536	-0.0169632	0.735692	0.332603		0.430732	2.93162e-07	5.98876	0.275853	3.58566e-07	5.91975	0.334364	1.17111e-07	6.30342	0.706585	7.82183e-10	7.95325	0.765096	1.32847e-10	8.50139	0.0585112	0.0510733	1.59071
CUST_10748_PI422575199	dna mismatch repair protein	3L	AGAP012192-RA		0.497462	2.18561e-06	4.98048	0.539519	8.8865e-07	5.30542	-0.0420565	0.509813	0.428267		-0.0517799	0.223289	1.0606	0.132353	0.00334126	2.609	0.333559	4.58728e-07	5.83717	0.080573	0.0763516	1.44445	0.281779	5.01979e-06	4.99708	0.201206	6.54473e-05	4.0693
CUST_11436_PI422575199	metaxin 2	3R	AGAP008150-RA		0.327138	0.000597046	2.87789	0.363944	0.000240164	3.22646	-0.036806	0.621112	0.3744		0.108087	0.355799	0.8976	0.39499	1.71041e-05	4.55806	0.33229	0.000251774	3.57372	0.503076	0.000655057	3.21794	0.440376	0.00153373	2.89989	-0.0627001	0.262024	1.00382
CUST_12778_PI422575199	transcription initiation factor tfiib	3R	AGAP009558-RA		0.167912	0.00125388	2.59294	0.208887	0.000203698	3.28994	-0.0409752	0.335356	0.551368		-0.0381481	0.313411	0.941481	0.137013	0.00194484	2.81105	0.331456	7.98843e-07	5.64305	0.098865	0.0297805	1.78939	0.293308	8.34687e-07	5.6283	0.194443	8.62406e-05	3.969
CUST_8267_PI422575199	seryl-trna synthetase	X	AGAP000991-RA		0.285834	1.00207e-06	5.26381	0.338739	1.43933e-07	5.94894	-0.052905	0.135378	0.849216		0.091825	0.255349	1.01296	0.25166	7.44421e-05	4.02325	0.330619	6.16001e-06	4.92344	0.343485	0.000594445	3.25426	0.422444	7.20346e-05	4.03514	0.0789583	0.0726089	1.46226
CUST_13512_PI422575199	AGAP010287-PA [Anopheles gambiae str. PEST]	3R	AGAP010287-RA		0.183448	0.00619097	1.98469	0.143229	0.0243597	1.46833	0.0402194	0.487232	0.441251		-0.0330252	0.834419	0.614007	0.447253	1.76693e-07	6.16226	0.329382	7.32283e-06	4.86184	0.414227	0.0177464	1.98156	0.296357	0.0761635	1.44537	-0.11787	0.0141813	2.06495
CUST_9028_PI422575199	af373879_1peritrophin-like protein 1	3L	AGAP010361-RA		0.594719	0.00990726	1.80654	0.710866	0.00319281	2.23542	-0.116147	0.565803	0.399216		0.194908	0.0706171	1.47245	0.648024	4.54285e-08	6.62653	0.327508	0.000303385	3.50512	0.842932	7.78761e-07	5.65206	0.522416	0.000110201	3.87841	-0.320516	3.88079e-05	4.26128
CUST_5826_PI422575199	prolyl-trna synthetase	2R	AGAP003589-RA		0.280979	0.000127199	3.46813	0.304791	5.90767e-05	3.75818	-0.0238125	0.656454	0.359791		0.0134849	0.76008	0.643781	0.281416	1.02016e-05	4.74346	0.327334	7.80204e-06	4.83971	0.294901	2.49051e-05	4.42325	0.340818	1.06908e-06	5.54338	0.0459177	0.306359	0.949229
CUST_7021_PI422575199	hypothetical conserved protein	2R	AGAP004410-RA		0.269933	0.0151807	1.64614	0.291756	0.00983888	1.80915	-0.0218228	0.824758	0.306845		0.384845	0.000372909	3.42834	0.58576	3.63121e-08	6.70218	0.324993	4.33376e-05	4.22117	0.970605	8.2264e-09	7.18679	0.709838	4.90748e-07	5.81376	-0.260768	0.000141997	3.78469
CUST_13918_PI422575199	keratinocyte associated protein 2	UNKN	AGAP012812-RA		0.260441	0.00205558	2.40294	0.168649	0.0273518	1.4253	0.0917927	0.199262	0.719268		0.0711265	0.579063	0.733053	0.16584	0.0102947	2.18556	0.324899	9.90974e-05	3.91762	0.236967	0.0848606	1.40642	0.396026	0.00667121	2.34852	0.159059	0.00362276	2.57856
CUST_6467_PI422575199	transmembrane and ubiquitin-like domain-containing protein 2	2R	AGAP004089-RB		0.180918	0.00517562	2.05249	0.145465	0.018293	1.5762	0.0354532	0.522419	0.421273		0.728814	1.57329e-05	4.58817	0.187944	0.00707633	2.32618	0.324382	0.000153063	3.75706	0.916758	1.44588e-06	5.43584	1.0532	2.01501e-07	6.11749	0.136438	0.0177083	1.98238
CUST_7547_PI422575199	cg12811 cg12811-pa	2R	AGAP001719-RA		0.8673	8.3022e-08	6.14148	1.0468	8.77148e-09	6.8866	-0.179499	0.0455421	1.23614		-0.154835	0.0239102	1.8707	0.275847	0.000443975	3.36389	0.322428	0.000309281	3.49786	0.121012	0.100852	1.34483	0.167594	0.0158274	2.02371	0.0465818	0.461433	0.808741
CUST_6503_PI422575199	26s proteasome subunit s9	2R	AGAP001440-RA		0.495898	1.30644e-05	4.32485	0.370007	0.000219756	3.26067	0.125891	0.109026	0.924038		0.328138	0.0797203	1.42906	0.293379	1.15681e-05	4.69784	0.322246	9.75074e-06	4.75983	0.621517	0.00300486	2.64868	0.650384	0.00205381	2.79065	0.0288672	0.444719	0.821302
CUST_5314_PI422575199	26s protease regulatory subunit 4	2R	AGAP003216-RA		0.29171	0.0140803	1.67475	0.385456	0.00245139	2.33575	-0.0937458	0.378992	0.514301		0.166724	0.326455	0.927278	0.387911	0.00101556	3.05467	0.32154	0.00626929	2.37181	0.554636	0.00497049	2.45857	0.488264	0.00982209	2.20325	-0.0663714	0.434734	0.828892
CUST_8374_PI422575199	dna polymerase subunit gamma mitochondrial	X	AGAP000139-RA		0.181979	0.00739012	1.91756	0.160943	0.0149423	1.65184	0.021036	0.719982	0.337566		0.037381	0.676074	0.681995	0.228703	0.00154595	2.89688	0.320407	7.28501e-05	4.03104	0.266084	0.00868025	2.24995	0.357788	0.00103502	3.04756	0.0917039	0.106696	1.32459
CUST_514_PI422575199	aldehyde dehydrogenase	2L	AGAP005124-RA		0.246941	0.00556041	2.0252	0.242707	0.00620348	1.98399	0.00423403	0.955508	0.276254		0.0463499	0.640415	0.699807	0.396135	7.68922e-05	4.01152	0.317164	0.00142154	2.92813	0.442485	0.000668946	3.21024	0.363514	0.00204834	2.79161	-0.0789707	0.251178	1.01883
CUST_3330_PI422575199	isoform d	2L	AGAP006741-RA		0.201303	0.0240393	1.47315	0.344986	0.000750301	2.78991	-0.143684	0.0914524	0.985884		1.92222	5.79536e-14	10.9449	0.589218	7.84197e-07	5.64954	0.316342	0.000597481	3.25244	2.51144	1.11022e-15	12.1035	2.23856	6.10623e-15	11.6184	-0.272875	0.0019988	2.80083
CUST_509_PI422575199	hypothetical conserved protein	2L	AGAP005120-RA		0.300763	0.000258768	3.19769	0.365425	4.22285e-05	3.88536	-0.0646621	0.305255	0.580262		-0.0679367	0.250082	1.02038	0.229752	3.66661e-05	4.28227	0.315391	3.09348e-06	5.16777	0.161815	0.0165139	2.00803	0.247454	0.000588665	3.25799	0.085639	0.0272072	1.8227
CUST_2820_PI422575199	mitochondrial carrier protein	2L	AGAP007266-RA		0.314785	0.00103909	2.66441	0.404129	0.000122734	3.48134	-0.0893439	0.254517	0.638915		-0.00241229	0.981644	0.562344	0.39074	1.52076e-05	4.59999	0.311911	0.000263443	3.55726	0.388328	0.0022668	2.75388	0.309499	0.00924226	2.22637	-0.0788286	0.168743	1.16026
CUST_3952_PI422575199	tetraspanin-33-like isoform 1	2R	AGAP002257-RA		0.304535	1.91271e-05	4.18319	0.457542	2.24524e-07	5.79605	-0.153008	0.00596436	1.99911		0.117533	0.149437	1.20395	0.279231	5.16269e-05	4.15647	0.310419	4.05224e-05	4.24549	0.396764	0.000184222	3.6889	0.427952	6.07455e-05	4.09668	0.0311878	0.484137	0.792389
CUST_3541_PI422575199	hypothetical conserved protein	2R	AGAP001959-RA		0.300795	6.16116e-06	4.60108	0.302587	5.78462e-06	4.62422	-0.00179174	0.96606	0.273983		0.0246867	0.703624	0.668696	0.17578	0.0034709	2.59487	0.308115	5.72085e-05	4.11894	0.200467	0.0098925	2.20078	0.332801	0.000106651	3.89056	0.132334	0.0120656	2.12585
CUST_8000_PI422575199	chitinase 5	X	AGAP000789-RA		0.341937	1.44819e-06	5.12868	0.193243	0.000412957	3.01895	0.148694	0.0031176	2.24465		0.149488	0.0416829	1.66501	0.436521	2.21263e-07	6.08486	0.307627	3.86013e-05	4.26323	0.586009	5.70283e-07	5.76156	0.457116	6.25137e-06	4.9183	-0.128894	0.00989351	2.20076
DETOX_523_PI422610884	Cytochrome_b5 - Cytochrome b5; target probed by LSTM-AGAM-DETOX V3 probe agam-detox-1M8	2L	AGAP007121-RA		0.458706	4.23362e-05	3.88442	0.228323	0.0102095	1.79527	0.230384	0.00969099	1.81471		0.214637	0.00755252	2.30216	0.332444	0.000244453	3.58483	0.307466	0.00122071	2.98523	0.54708	3.79581e-06	5.09638	0.522103	1.87965e-06	5.34261	-0.0249771	0.724641	0.659051
CUST_9910_PI422575199	uncharacterized protein cg10915-like	3L	AGAP011312-RA		0.118968	0.000616039	2.86576	0.117733	0.000670951	2.83322	0.00123493	0.96359	0.274511		-0.170371	0.000865096	3.11385	0.284645	2.16202e-08	6.87328	0.302782	3.68678e-08	6.69683	0.114274	0.0184519	1.96712	0.132411	0.00591747	2.39332	0.0181371	0.442485	0.823009
CUST_6466_PI422575199	transmembrane and ubiquitin-like domain-containing protein 2	2R	AGAP004089-RA		0.151237	0.0116371	1.74638	0.147377	0.0134355	1.69249	0.00386018	0.941456	0.279285		0.774359	1.68206e-06	5.38224	0.252681	0.00015496	3.75243	0.302685	5.99192e-05	4.10185	1.02704	6.67088e-08	6.49486	1.07704	2.66342e-08	6.80473	0.0500041	0.251975	1.01765
CUST_13041_PI422575199	cdk5 regulatory subunit-associated protein 3	3R	AGAP009811-RA		0.145902	0.00486931	2.07559	0.156004	0.00310637	2.24582	-0.0101023	0.818276	0.308555		0.0372356	0.543339	0.75398	0.175824	0.0102073	2.1888	0.302362	0.00040713	3.39556	0.21306	0.00615344	2.37874	0.339597	4.43226e-05	4.21291	0.126537	0.0517307	1.58597
CUST_13036_PI422575199	basic helix-loop-helix zip transcription factor	3R	AGAP009806-RA		0.396948	0.000322913	3.11302	0.366258	0.000636002	2.85354	0.0306904	0.714286	0.339424		-0.0399747	0.453945	0.81432	0.141295	0.00918491	2.22864	0.300375	3.35634e-05	4.31415	0.10132	0.090603	1.38301	0.260401	0.000158515	3.74416	0.15908	0.00314422	2.63192
CUST_4819_PI422575199	cytochrome p450	2R	AGAP002867-RA		1.33226	9.64893e-10	7.59072	0.995107	3.35722e-08	6.44217	0.337155	0.00179974	2.45384		0.658641	0.0135389	2.08224	1.50036	2.09126e-08	6.88481	0.299929	0.0496862	1.6007	2.15901	1.65363e-07	6.18494	0.95857	0.00104843	3.04271	-1.20043	8.40792e-08	6.41642
CUST_12143_PI422575199	phosphatidylethanolamine-binding protein	3R	AGAP008909-RA		0.248181	0.00480784	2.08037	0.297129	0.00134563	2.56623	-0.0489484	0.515096	0.425359		0.400964	1.29171e-05	4.65858	0.179611	0.012245	2.12035	0.296355	0.000901631	3.09855	0.580575	7.63004e-07	5.65833	0.69732	1.31908e-08	7.03463	0.116745	0.0840526	1.40987
CUST_9384_PI422575199	glucose-6-phosphate 1-dehydrogenase	3L	AGAP010739-RA		0.289773	0.00113746	2.63026	0.169673	0.0302731	1.38705	0.1201	0.108992	0.924114		-0.0319468	0.694311	0.673143	0.340668	4.44744e-05	4.21164	0.296227	0.000461162	3.34952	0.308721	0.00246061	2.72343	0.264281	0.00487251	2.4662	-0.0444407	0.422027	0.839156
CUST_11346_PI422575199	sphingomyelin phosphodiesterase 2	3R	AGAP008053-RA		0.202294	0.000111514	3.51763	0.143489	0.00195266	2.42248	0.0588057	0.137247	0.844571		-0.0837552	0.167993	1.16194	0.25978	9.45877e-08	6.37575	0.294994	6.3879e-08	6.50955	0.176025	0.00967234	2.20904	0.211238	0.00242406	2.72882	0.0352132	0.133314	1.24502
CUST_13795_PI422575199	sulfotransferase	UNKN	AGAP012672-RA		0.261792	0.0149291	1.65217	0.36751	0.00170722	2.47434	-0.105718	0.278033	0.610048		0.293419	0.00342093	2.60011	0.254552	0.00226697	2.75387	0.294884	0.00138244	2.93873	0.547971	2.03695e-05	4.49507	0.588303	4.79516e-06	5.01347	0.0403314	0.538235	0.757193
DETOX_464_PI422610884	CYP6P4 - Cytochrome P450 monooxygenase; target probed by LSTM-AGAM-DETOX V3 probe agam-detox-1M4	2R	AGAP002867-RA		1.30237	3.50607e-09	7.17136	0.947549	1.5734e-07	5.919	0.354825	0.00225761	2.3674		0.675296	0.0129808	2.09804	1.53962	1.35852e-08	7.0233	0.293657	0.0527102	1.57909	2.21491	1.48951e-07	6.22218	0.968953	0.0011073	3.02191	-1.24596	4.6154e-08	6.62174
CUST_11894_PI422575199	dna photolyase	3R	AGAP008651-RA		0.279384	0.000313252	3.12446	0.19134	0.00546388	2.03179	0.0880445	0.149833	0.814086		0.0280449	0.605509	0.718223	0.227547	0.000656969	3.217	0.292573	0.00017754	3.70283	0.255592	0.000611085	3.24421	0.320618	2.29855e-05	4.45229	0.065026	0.240101	1.03484
CUST_8332_PI422575199	cell fate determining protein mab21l2	X	AGAP001034-RA		0.136009	0.000291415	3.15243	0.138007	0.000256458	3.20106	-0.00199853	0.943726	0.278855		-0.146904	0.0121048	2.1247	0.277119	1.38784e-07	6.24543	0.292552	2.47091e-07	6.0482	0.130216	0.0282419	1.8089	0.145649	0.0130905	2.09484	0.015433	0.549758	0.75014
CUST_3996_PI422575199	AGAP002285-PA [Anopheles gambiae str. PEST]	2R	AGAP002285-RA		0.424513	1.93892e-06	5.0232	0.281512	0.000126541	3.47014	0.143	0.0171776	1.59999		-0.121086	0.193747	1.11133	0.327125	2.03366e-06	5.31535	0.292067	1.99731e-05	4.50211	0.206039	0.0395089	1.68476	0.170981	0.0750468	1.45072	-0.0350578	0.352467	0.900914
DETOX_465_PI422610884	CYP6P4 - Cytochrome P450 monooxygenase; target probed by LSTM-AGAM-DETOX V3 probe agam-detox-1M4; alternative detox probe for AG_DETOX_P155	2R	AGAP002867-RA		1.2995	1.32459e-09	7.48174	0.944933	6.25753e-08	6.23606	0.354564	0.00123809	2.59771		0.675239	0.0150093	2.04372	1.49443	2.12014e-08	6.88006	0.288414	0.0573123	1.54838	2.16967	2.69376e-07	6.01792	0.963652	0.00142399	2.92757	-1.20602	7.21615e-08	6.46943
CUST_2919_PI422575199	conserved protein	2L	AGAP007366-RA		0.423376	0.000216104	3.26705	0.438028	0.00015911	3.38383	-0.0146525	0.863511	0.297382		0.87148	5.99744e-09	7.28803	0.499855	2.82985e-06	5.1991	0.288129	0.00201377	2.79803	1.37133	4.31143e-11	8.85019	1.15961	1.14436e-10	8.5484	-0.211726	0.00617346	2.37751
CUST_5172_PI422575199	AGAP003088-PA [Anopheles gambiae str. PEST]	2R	AGAP003088-RA		0.336138	9.62127e-05	3.57349	0.224477	0.00268773	2.30092	0.111661	0.0888995	0.995779		0.0437317	0.489794	0.788415	0.155489	0.0093502	2.2219	0.287004	0.00020312	3.65321	0.199221	0.0100986	2.19291	0.330736	8.28268e-05	3.98399	0.131515	0.0158979	2.02213
CUST_11633_PI422575199	cytochrome p450	3R	AGAP008358-RA		0.773543	6.49747e-06	4.58113	0.448495	0.00103752	2.66499	0.325048	0.00939492	1.82633		0.374958	0.0203502	1.93061	0.740199	3.43326e-06	5.13118	0.286373	0.014602	2.05383	1.11516	1.43722e-06	5.43783	0.661331	0.000383513	3.41782	-0.453826	0.000230026	3.60706
CUST_13609_PI422575199	m protein	UNKN	AGAP012459-RA		0.389789	2.80175e-08	6.50056	0.357283	7.86986e-08	6.16	0.032506	0.346632	0.541284		-0.126728	0.00348861	2.59294	0.230152	1.45819e-05	4.61542	0.285001	5.16995e-06	4.98672	0.103424	0.0245369	1.8613	0.158274	0.000603081	3.24901	0.0548493	0.154836	1.19114
CUST_7146_PI422575199	gamma-interferon-inducible lysosomal thiol reductase	2R	AGAP004551-RA		0.188337	0.000419732	3.01272	0.226059	8.14313e-05	3.63789	-0.0377222	0.364273	0.526239		0.16403	0.000539585	3.29034	0.419069	7.84421e-09	7.20245	0.283153	2.34821e-06	5.26427	0.583099	2.3328e-10	8.32784	0.447183	4.66033e-09	7.37318	-0.135916	0.00184243	2.83141
CUST_894_PI422575199	thioredoxin-like protein	2L	AGAP005462-RA		0.391916	1.14366e-06	5.21587	0.305225	1.66262e-05	4.23446	0.0866909	0.0826602	1.0212		-0.0449552	0.496562	0.7838	0.194148	0.00033253	3.47092	0.281873	2.28351e-05	4.45453	0.149193	0.0443761	1.64175	0.236918	0.00235519	2.73976	0.0877255	0.0278966	1.81348
CUST_9916_PI422575199	AGAP011318-PA [Anopheles gambiae str. PEST]	3L	AGAP011318-RA		0.491	1.12341e-05	4.38047	0.617594	9.41001e-07	5.28503	-0.126594	0.0996247	0.955399		0.904944	6.28341e-06	4.91651	0.625518	6.23884e-05	4.08705	0.280251	0.0265676	1.83149	1.53046	8.56574e-09	7.17405	1.18519	2.47563e-07	6.0475	-0.345268	0.00579553	2.40109
CUST_10738_PI422575199	anopheles gambiae pest agap012489-pa	3L	AGAP012182-RA		0.478302	1.54754e-08	6.69905	0.471488	1.83902e-08	6.6426	0.0068137	0.863565	0.297365		-0.145539	0.0367996	1.71096	0.28224	4.35428e-05	4.21939	0.279662	0.000124424	3.83383	0.136701	0.061598	1.522	0.134124	0.0527962	1.57854	-0.00257751	0.955192	0.571076
CUST_6502_PI422575199	26s proteasome subunit s9	2R	AGAP001440-RB		0.498542	2.41316e-05	4.09493	0.363828	0.00044878	2.98733	0.134714	0.108325	0.926313		0.343878	0.0673322	1.48986	0.266182	4.20614e-05	4.23182	0.278903	6.17496e-05	4.09081	0.61006	0.00342502	2.59969	0.622781	0.00281658	2.67289	0.0127215	0.737477	0.653394
CUST_10698_PI422575199	ubiquitin carboxyl-terminal hydrolase 46-like	3L	AGAP012139-RA		0.497267	3.15906e-05	3.99316	0.415913	0.000172442	3.3537	0.0813534	0.328054	0.557892		0.59319	8.4557e-06	4.8109	0.267094	0.002081	2.78564	0.274809	0.001671	2.86781	0.860284	9.44235e-08	6.37627	0.867999	8.40689e-08	6.41642	0.00771481	0.909517	0.58633
CUST_10520_PI422575199	trna (5-methylaminomethyl-2-thiouridylate)-methyltransferase	3L	AGAP011960-RA		0.337461	1.58466e-06	5.09565	0.285741	9.49155e-06	4.44337	0.0517204	0.228043	0.674359		-0.0133203	0.805358	0.625281	0.160778	0.000905773	3.09673	0.274621	1.1678e-05	4.69443	0.147457	0.0192145	1.95209	0.2613	0.000194102	3.66995	0.113843	0.00515094	2.44502
CUST_3790_PI422575199	gtpase-activating protein gyp2	2R	AGAP002120-RA		0.219712	3.49104e-06	4.80824	0.248562	8.9687e-07	5.30218	-0.0288504	0.331695	0.554629		-0.0386134	0.411235	0.847867	0.201859	1.24884e-05	4.6703	0.273836	6.98928e-07	5.68917	0.163246	0.00357624	2.58353	0.235223	0.000125364	3.83117	0.071977	0.0220824	1.90055
DETOX_8_PI422610884	ABCB3 - ABC transporter	2L	AGAP006273-RA		0.335905	3.7402e-09	7.15602	0.403769	3.85597e-10	7.88099	-0.0678642	0.0151937	1.6458		-0.0889393	0.128387	1.25851	0.201744	6.11324e-05	4.09443	0.273711	6.5479e-06	4.90162	0.112805	0.071623	1.46725	0.184771	0.0046106	2.48702	0.0719665	0.0387077	1.6924
CUST_2468_PI422575199	eukaryotic translation initiation factor 3 subunit 6	2L	AGAP006944-RA		0.16431	0.021626	1.51313	0.17648	0.0149603	1.65138	-0.0121693	0.849755	0.300829		0.00364625	0.941985	0.575535	0.155372	0.00656045	2.35476	0.273625	0.00016081	3.73891	0.159019	0.0109681	2.16177	0.277271	4.81351e-05	4.18262	0.118252	0.0298234	1.78889
CUST_3662_PI422575199	isoform a	2R	AGAP002047-RA		0.0706942	0.0267153	1.43392	0.0912353	0.00666377	1.95644	-0.0205412	0.480897	0.444958		0.075246	0.217013	1.07099	0.0939122	0.0833768	1.41282	0.270492	0.000224861	3.61529	0.169158	0.0174734	1.98712	0.345738	2.88783e-05	4.36911	0.17658	0.00208263	2.78533
CUST_8887_PI422575199	isoform a	X	AGAP013262-RA		0.231685	0.00193505	2.42599	0.261635	0.000759033	2.78539	-0.0299495	0.625301	0.37265		0.000449684	0.993869	0.55846	0.412473	3.24627e-06	5.15069	0.269955	0.000812123	3.13746	0.412922	1.22205e-05	4.67796	0.270405	0.000285679	3.5272	-0.142518	0.0256805	1.84406
CUST_4189_PI422575199	methionine-trna synthetase	2R	AGAP002383-RA		0.336179	0.00144452	2.53925	0.233244	0.0152591	1.64412	0.102935	0.239696	0.658248		0.00274527	0.978412	0.56341	0.750101	7.37027e-09	7.22147	0.269895	0.000953838	3.07765	0.752846	2.01106e-06	5.31936	0.27264	0.0158923	2.02227	-0.480207	5.79322e-07	5.75664
CUST_12658_PI422575199	valacyclovir hydrolase	3R	AGAP009436-RA		0.484902	4.58958e-09	7.09347	0.426256	2.18341e-08	6.58729	0.0586461	0.123924	0.879601		0.202169	0.00228688	2.75056	0.411588	9.2608e-07	5.59263	0.265786	0.000333447	3.46996	0.613757	4.24832e-08	6.64901	0.467955	4.16285e-07	5.87014	-0.145802	0.0109351	2.16295
CUST_7140_PI422575199	AGAP004515-PA [Anopheles gambiae str. PEST]	2R	AGAP004515-RA		0.163016	0.00040424	3.02697	0.136084	0.00170636	2.47448	0.0269321	0.44996	0.463576		0.0591857	0.267973	0.995934	0.141307	0.0149851	2.04434	0.260377	0.00026202	3.55902	0.200493	0.00236239	2.73861	0.319562	1.66506e-05	4.56791	0.119069	0.0352263	1.72723
DETOX_826_PI422610884	TubulinA - House-keeping gene; target probed by LSTM-AGAM-DETOX V3 probe agam-detox-1B13	2R	AGAP001219-RA		0.376565	0.000294586	3.14825	0.47493	3.38241e-05	3.96777	-0.0983653	0.223696	0.680418		-0.0590071	0.529196	0.762761	0.363457	4.26466e-05	4.22708	0.260356	0.00221768	2.76184	0.30445	0.00674545	2.34429	0.201349	0.0450328	1.63644	-0.103101	0.0851027	1.40538
DETOX_376_PI422610884	CYP4H17 - Cytochrome P450 monooxygenase; target probed by LSTM-AGAM-DETOX V3 probe agam-detox-1F14	3R	AGAP008358-RA		0.716086	3.38259e-06	4.81997	0.393631	0.000976748	2.6876	0.322455	0.00416199	2.13462		0.346618	0.0270222	1.82524	0.687683	5.85957e-06	4.94114	0.259393	0.0213365	1.91325	1.0343	2.73376e-06	5.21094	0.606011	0.000684135	3.20179	-0.42829	0.000302057	3.50667
CUST_2019_PI422575199	wd-repeat protein	2L	AGAP006535-RA		0.261163	2.36523e-07	5.77783	0.187299	9.28283e-06	4.45139	0.0738649	0.0161553	1.6229		-0.00679036	0.860988	0.604019	0.193885	0.000133929	3.80658	0.258846	2.00999e-05	4.49993	0.187094	0.00050313	3.31663	0.252055	8.25095e-06	4.81972	0.0649611	0.108942	1.31705
CUST_3822_PI422575199	AGAP002140-PA [Anopheles gambiae str. PEST]	2R	AGAP002140-RA		0.250359	0.000306252	3.13311	0.211737	0.00121074	2.60616	0.0386215	0.465911	0.453641		-0.0678305	0.240812	1.03383	0.288096	1.95308e-05	4.51025	0.258393	0.000178792	3.70022	0.220265	0.00233729	2.74252	0.190563	0.00379578	2.56098	-0.0297026	0.507996	0.77627
DETOX_827_PI422610884	TubulinA - House-keeping gene; target probed by LSTM-AGAM-DETOX V3 probe agam-detox-1B13	2R	AGAP001219-RA		0.334801	0.000731748	2.79954	0.458938	4.32495e-05	3.87692	-0.124137	0.127611	0.869422		-0.0382458	0.657141	0.691369	0.3884	1.44424e-05	4.61881	0.254747	0.00204462	2.79228	0.350155	0.00143355	2.92507	0.216501	0.0221701	1.89911	-0.133654	0.0275543	1.81802
CUST_4320_PI422575199	eukaryotic translation initiation factor 2a	2R	AGAP002525-RA		0.125831	0.00752534	1.9106	0.132935	0.00533844	2.0406	-0.00710397	0.861157	0.297991		0.241425	0.00629462	2.37038	0.184643	0.0124628	2.11343	0.253698	0.00302674	2.64591	0.426067	0.000110915	3.87613	0.495123	1.02258e-05	4.74271	0.0690558	0.273985	0.988324
CUST_12107_PI422575199	conserved oligomeric golgi complex subunit 4	3R	AGAP008875-RA		0.452411	5.54165e-06	4.63938	0.543014	7.48558e-07	5.36724	-0.0906024	0.164549	0.782473		0.692363	0.00185944	2.82795	0.214247	0.00822742	2.26995	0.252921	0.00300561	2.6486	0.90661	0.000189218	3.67913	0.945283	0.000123215	3.83755	0.0386735	0.532721	0.760625
CUST_12772_PI422575199	sulfotransferase	3R	AGAP009552-RA		0.253933	0.0176989	1.58874	0.278499	0.0107004	1.77731	-0.0245662	0.79697	0.314063		0.272407	0.00268711	2.69081	0.234445	0.00322959	2.62175	0.252171	0.00353327	2.58801	0.506852	1.6223e-05	4.57708	0.524578	5.11216e-06	4.99094	0.0177257	0.783799	0.633985
CUST_3457_PI422575199	arrestin domain-containing protein 2	2R	AGAP001893-RA		0.332675	1.57433e-07	5.91888	0.338669	1.2786e-07	5.99115	-0.00599348	0.858203	0.298695		-0.0411366	0.516172	0.770843	0.352469	7.36524e-08	6.46213	0.251871	1.3918e-05	4.63203	0.311332	0.000216927	3.62898	0.210734	0.00404825	2.53618	-0.100598	0.00516144	2.44428
CUST_4818_PI422575199	niemann-pick type c-	2R	AGAP002850-RA		0.312717	0.00484028	2.07782	0.42436	0.000498245	2.94741	-0.111643	0.247809	0.647411		0.0582518	0.405051	0.853069	0.462898	1.22219e-07	6.28843	0.250793	0.000358348	3.44341	0.52115	2.95868e-06	5.18338	0.309045	0.000404764	3.39756	-0.212105	0.000226664	3.61229
CUST_9945_PI422575199	arylsulfatase b	3L	AGAP011347-RA		0.21506	0.000884956	2.72566	0.194275	0.0019244	2.42825	0.0207853	0.685412	0.349544		-0.0466294	0.319368	0.934967	0.20191	1.66591e-05	4.56772	0.238904	7.11097e-06	4.87212	0.15528	0.00540971	2.42697	0.192275	0.000735112	3.17497	0.0369947	0.218933	1.06779
CUST_1369_PI422575199	sterile alpha and tir motif-containing protein 1	2L	AGAP005901-RC		0.260998	0.00871518	1.85503	0.418116	0.00027013	3.18162	-0.157118	0.0862026	1.00658		0.560159	0.000269002	3.5496	0.150022	0.0328577	1.75312	0.23629	0.00213099	2.77665	0.710181	2.58283e-05	4.40994	0.79645	7.20711e-06	4.86741	0.0862687	0.146051	1.21216
CUST_12961_PI422575199	ribonuclease mitochondrial	3R	AGAP009743-RA		0.559383	0.00595469	1.99966	0.486888	0.0134923	1.69101	0.0724941	0.677584	0.352254		0.114107	0.314854	0.939908	0.303054	0.00123955	2.97948	0.235413	0.0128876	2.10079	0.417161	0.00253108	2.71296	0.34952	0.00636274	2.36629	-0.067641	0.331311	0.922077
CUST_6505_PI422575199	transmembrane protein 68	2R	AGAP013284-RB		0.397643	0.000155555	3.39238	0.286824	0.00224813	2.36896	0.11082	0.166825	0.777656		0.118272	0.129115	1.25645	0.20458	4.05675e-05	4.2451	0.235356	2.12771e-05	4.47961	0.322852	0.000658532	3.21605	0.353628	0.000242524	3.58771	0.030776	0.319667	0.934665
DETOX_828_PI422610884	TubulinA - House-keeping gene; target probed by LSTM-AGAM-DETOX V3 probe agam-detox-1B13; alternative detox probe for AG_DETOX_P277	2R	AGAP001219-RA		0.336114	0.000623994	2.86075	0.463236	3.38268e-05	3.96777	-0.127122	0.114283	0.907691		0.0108828	0.889268	0.593595	0.375987	3.95766e-05	4.2543	0.235281	0.00580319	2.40057	0.386869	0.000331154	3.47231	0.246164	0.0060405	2.38556	-0.140706	0.0362052	1.7169
CUST_4644_PI422575199	AGAP013513-PA [Anopheles gambiae str. PEST]	2R	AGAP013513-RA		1.10752	4.20557e-10	7.85087	0.888798	6.31584e-09	6.98774	0.218718	0.00620227	1.98404		0.255108	0.345734	0.907367	1.05535	3.0043e-08	6.76534	0.234967	0.0379133	1.70004	1.31046	0.000166648	3.72581	0.490075	0.0819207	1.4193	-0.820386	1.13622e-07	6.31419
CUST_2920_PI422575199	conserved protein	2L	AGAP007366-RB		0.377838	0.000607465	2.8711	0.442509	0.000154326	3.39527	-0.0646707	0.455845	0.460053		0.86404	7.64696e-07	5.65773	0.395224	7.50341e-05	4.02038	0.234147	0.0110717	2.15824	1.25926	1.1525e-08	7.07743	1.09819	3.78971e-08	6.68724	-0.161078	0.0239107	1.8707
CUST_4383_PI422575199	cral trio domain-containing protein	2R	AGAP002559-RB		0.181681	0.00748063	1.91292	0.339792	5.10169e-05	3.81321	-0.158111	0.0164513	1.61585		0.0247545	0.78925	0.631781	0.316995	0.000221424	3.62107	0.226822	0.00559269	2.41433	0.34175	0.00259265	2.70408	0.251577	0.0148656	2.04724	-0.0901729	0.146216	1.21172
CUST_10554_PI422575199	rer1 protein	3L	AGAP011996-RA		0.234874	9.0662e-05	3.59586	0.315905	4.55014e-06	4.70987	-0.0810313	0.076826	1.0475		-0.0557405	0.0864003	1.40001	0.164963	6.95151e-05	4.04782	0.223965	1.02418e-05	4.74212	0.109223	0.00641904	2.36299	0.168224	5.6835e-05	4.12142	0.0590012	0.0711012	1.46991
CUST_4921_PI422575199	AGAP002928-PA [Anopheles gambiae str. PEST]	2R	AGAP002928-RA		0.471571	0.000946586	2.69956	0.60113	0.00011745	3.49779	-0.129559	0.263884	0.627215		0.124542	0.539919	0.756149	1.01237	1.07633e-08	7.09815	0.221295	0.032809	1.75361	1.13692	4.58939e-05	4.19983	0.345837	0.103214	1.33652	-0.79108	3.60098e-08	6.70495
CUST_8959_PI422575199	tbc domain-containing protein kinase-like protein	X	AGAP000552-RA		0.261043	1.25279e-05	4.34012	0.254541	1.62369e-05	4.2433	0.00650171	0.868019	0.296136		-0.0743396	0.27844	0.982723	0.190466	0.001498	2.90861	0.221114	0.000718754	3.18336	0.116126	0.111752	1.30803	0.146775	0.0431588	1.65191	0.0306485	0.500883	0.780836
CUST_10275_PI422575199	dredd	3L	AGAP011693-RA		0.149783	0.00129042	2.58224	0.148189	0.00140008	2.55135	0.00159345	0.966002	0.273999		-0.110566	0.000725664	3.17982	0.195331	1.96586e-06	5.32761	0.218169	2.7114e-06	5.21387	0.0847648	0.0127419	2.10497	0.107602	0.000912682	3.09391	0.0228377	0.395911	0.860955
CUST_27_PI422575199	AGAP004694-PA [Anopheles gambiae str. PEST]	2L	AGAP004694-RA		0.320895	1.56282e-06	5.1004	0.280408	6.7273e-06	4.56871	0.0404871	0.316063	0.569441		-0.0648766	0.357444	0.896097	0.395444	3.58429e-05	4.29022	0.216241	0.00975332	2.20589	0.330567	0.000404005	3.39836	0.151365	0.0426429	1.65642	-0.179203	0.0192158	1.95209
CUST_6488_PI422575199	isoform a	2R	AGAP004099-RA		0.181053	0.00182261	2.44927	0.186952	0.0014341	2.54203	-0.00589916	0.900802	0.288532		0.119606	0.100197	1.34708	0.220136	0.000957153	3.07646	0.212376	0.00269131	2.69024	0.339743	0.000308037	3.49934	0.331982	0.000215689	3.63112	-0.00776035	0.876024	0.598384
CUST_7216_PI422575199	AGAP013469-PA [Anopheles gambiae str. PEST]	2R	AGAP013469-RA		0.223565	4.78476e-06	4.69248	0.216205	6.83041e-06	4.56325	0.0073598	0.80991	0.310496		0.0283535	0.576126	0.734725	0.162432	0.00512479	2.44696	0.21232	0.000937478	3.08405	0.190786	0.00219097	2.76609	0.240673	0.000211635	3.63798	0.0498875	0.330583	0.922875
CUST_9999_PI422575199	sphingolipid delta 4 desaturase c-4 hydroxylase protein des2	3L	AGAP011402-RA		0.292979	0.0045581	2.10002	0.255034	0.0106894	1.77765	0.0379448	0.665035	0.356809		0.190115	0.0600034	1.53168	0.494463	1.13021e-07	6.31596	0.208978	0.00237163	2.73718	0.684578	3.70157e-06	5.10474	0.399093	0.000700083	3.1933	-0.285486	1.21959e-05	4.67872
CUST_10468_PI422575199	AGAP011904-PA [Anopheles gambiae str. PEST]	3L	AGAP011904-RA		0.170864	0.0103641	1.7895	0.196793	0.00432488	2.12009	-0.025929	0.657107	0.359502		-0.0104804	0.87111	0.600162	0.182101	0.0010142	3.05519	0.207938	0.000550996	3.28268	0.17162	0.019853	1.93985	0.197458	0.0074265	2.3083	0.0258378	0.528238	0.763288
CUST_5736_PI422575199	AGAP012993-PA [Anopheles gambiae str. PEST]	2R	AGAP012993-RA		0.269376	0.000533919	2.92033	0.18414	0.00815785	1.87969	0.0852364	0.17259	0.76669		-0.0588358	0.493053	0.78622	0.262963	1.4098e-05	4.62736	0.207011	0.000229801	3.60734	0.204127	0.0293745	1.79446	0.148175	0.0984636	1.35336	-0.0559523	0.141934	1.2224
CUST_4384_PI422575199	cral trio domain-containing protein	2R	AGAP002559-RA		0.181471	0.0140599	1.67522	0.310916	0.000313252	3.12446	-0.129444	0.0642432	1.11105		0.050869	0.537063	0.757901	0.27807	0.000287056	3.52545	0.206771	0.00577656	2.40232	0.328939	0.00147363	2.9148	0.25764	0.00617185	2.37759	-0.0712989	0.198863	1.10206
CUST_6605_PI422575199	clipb5 protein	2R	AGAP004148-RA		1.07302	2.89191e-05	4.02649	1.11485	1.9682e-05	4.17194	-0.0418319	0.810794	0.31029		0.335156	0.00194877	2.81034	0.488257	4.37479e-06	5.04608	0.206032	0.0172435	1.99203	0.823413	3.38386e-07	5.93917	0.541188	2.34283e-05	4.44532	-0.282225	0.000465312	3.34617
CUST_9322_PI422575199	mitotic protein phosphatase 1	3L	AGAP010675-RA		0.106694	0.00828019	1.87423	0.102572	0.0104338	1.78692	0.00412165	0.906198	0.28719		0.0681002	0.139449	1.2289	0.141556	0.00204238	2.79269	0.205046	0.000227908	3.6104	0.209657	0.000529078	3.2978	0.273146	1.57205e-05	4.58844	0.0634893	0.0960094	1.36215
CUST_9676_PI422575199	phosphotriesterase-related protein	3L	AGAP011061-RA		0.234092	0.019253	1.55704	0.219538	0.0263748	1.43867	0.0145545	0.870692	0.295529		-0.00395947	0.963159	0.568478	0.194502	0.00820291	2.27104	0.204541	0.00990062	2.20051	0.190543	0.0488058	1.60709	0.200582	0.0317695	1.76552	0.0100393	0.864205	0.602781
CUST_8678_PI422575199	AGAP000316-PA [Anopheles gambiae str. PEST]	X	AGAP000316-RA		0.102791	0.00496818	2.06799	0.143454	0.00040691	3.02457	-0.0406625	0.204655	0.710024		0.407733	4.57044e-07	5.83838	0.0980513	0.0611079	1.52494	0.202031	0.00210229	2.78182	0.505784	1.31559e-07	6.26303	0.609764	2.23776e-09	7.6087	0.10398	0.0485632	1.60893
CUST_2872_PI422575199	AGAP007319-PA [Anopheles gambiae str. PEST]	2L	AGAP007319-RA		0.448936	7.47158e-05	3.66965	0.208324	0.0204616	1.53413	0.240612	0.00934992	1.82808		0.368741	0.000670555	3.20939	0.159318	0.0848618	1.40642	0.201577	0.0401544	1.67883	0.528059	2.99649e-05	4.35573	0.570318	8.3653e-06	4.8147	0.0422596	0.631629	0.704119
CUST_429_PI422575199	ion transport peptide-like	2L	AGAP005055-RA		0.296237	0.000491951	2.95211	0.441551	1.14241e-05	4.37424	-0.145313	0.0416642	1.26851		0.169815	0.294609	0.962969	0.559218	4.57301e-06	5.03056	0.199851	0.0267841	1.82844	0.729033	0.000330006	3.47364	0.369666	0.0326539	1.75542	-0.359367	0.000126629	3.82753
CUST_11043_PI422575199	AGAP007748-PA [Anopheles gambiae str. PEST]	3R	AGAP007748-RA		0.388377	0.000513154	2.9361	0.551344	1.98387e-05	4.16904	-0.162967	0.0766416	1.04819		0.235578	0.0668867	1.49214	0.239583	0.0223989	1.89522	0.199215	0.0672011	1.4905	0.475162	0.00176406	2.84766	0.434793	0.00247032	2.72191	-0.0403688	0.646093	0.697002
CUST_12532_PI422575199	AGAP009309-PA [Anopheles gambiae str. PEST]	3R	AGAP009309-RA		0.216867	0.00103154	2.66709	0.370151	7.20039e-06	4.54413	-0.153284	0.0108149	1.77336		0.261785	0.00444438	2.50079	0.158102	0.00369644	2.571	0.197871	0.00142876	2.92638	0.419887	0.000118879	3.85104	0.459655	3.24995e-05	4.32607	0.0397684	0.322876	0.931084
CUST_5699_PI422575199	anopheles gambiae pest agap012746-pa	2R	AGAP003514-RA		0.353362	0.00025585	3.20192	0.35786	0.000228792	3.24487	-0.00449825	0.950509	0.27736		0.178418	0.0341444	1.73865	0.247303	0.000538839	3.29087	0.197541	0.00656986	2.35422	0.425721	0.000104087	3.89947	0.375959	0.000197433	3.66371	-0.049762	0.33746	0.915672
CUST_10271_PI422575199	protein fam73b-like	3L	AGAP011689-RA		0.222326	0.000785957	2.77164	0.262049	0.000193967	3.3087	-0.0397236	0.450863	0.463034		0.0474996	0.162223	1.17436	0.112575	0.0033316	2.61012	0.196149	8.08545e-05	3.99252	0.160074	0.000552491	3.28167	0.243648	1.77067e-06	5.36363	0.0835743	0.0206488	1.92518
CUST_7095_PI422575199	inositol 5-phosphatase	2R	AGAP004477-RA		0.208968	0.00151716	2.52034	0.197241	0.00231984	2.35682	0.0117271	0.825953	0.306554		0.457223	9.38714e-06	4.77315	0.139024	0.00146423	2.9173	0.192784	0.000183398	3.69068	0.596248	5.63309e-07	5.76563	0.650007	1.37384e-07	6.24854	0.0537593	0.0911216	1.38103
CUST_6506_PI422575199	transmembrane protein 68	2R	AGAP013284-RA		0.437822	9.81067e-06	4.43145	0.388218	3.33525e-05	3.97281	0.0496039	0.44406	0.467453		0.141706	0.0407123	1.6738	0.160848	0.000331503	3.47195	0.187758	0.000134757	3.80417	0.302554	0.000302189	3.50651	0.329464	0.000111772	3.87344	0.0269102	0.383083	0.872086
CUST_6709_PI422575199	AGAP004229-PA [Anopheles gambiae str. PEST]	2R	AGAP004229-RA		0.0894875	0.0106419	1.77936	0.107497	0.00336016	2.21554	-0.0180099	0.558996	0.402659		0.0266262	0.456962	0.812152	0.181475	0.000106878	3.88975	0.18052	0.000362612	3.4391	0.208101	9.29939e-05	3.94089	0.207146	2.70945e-05	4.39223	-0.000954384	0.978526	0.563382
CUST_13218_PI422575199	serine threonine-protein kinase rio3 (rio kinase 3)	3R	AGAP009993-RA		0.218845	0.00542613	2.03441	0.33427	0.000208723	3.28057	-0.115425	0.102551	0.945006		0.736674	2.2187e-06	5.28417	0.18029	0.0130595	2.09583	0.179887	0.0222842	1.89717	0.916964	2.67555e-07	6.02061	0.91656	1.56922e-07	6.20416	-0.000403203	0.994265	0.558347
CUST_3084_PI422575199	AGAP007536-PA [Anopheles gambiae str. PEST]	2L	AGAP007536-RA		0.208366	0.00367721	2.18126	0.14546	0.0283432	1.41197	0.0629062	0.305609	0.57989		0.0881903	0.435001	0.828698	0.491911	1.35702e-06	5.45885	0.178785	0.0134196	2.08551	0.580102	9.80744e-05	3.92138	0.266975	0.0289154	1.80022	-0.313126	5.74307e-05	4.11756
CUST_5471_PI422575199	chromosome 9 open reading frame 116	2R	AGAP013430-RA		0.136021	9.59329e-06	4.43969	0.112243	6.58113e-05	3.71787	0.0237775	0.243938	0.652549		-0.0455186	0.383629	0.871572	0.182588	0.000111889	3.87307	0.174448	0.000470524	3.34203	0.13707	0.02232	1.89656	0.12893	0.0231426	1.88292	-0.00813997	0.794868	0.629501
CUST_11073_PI422575199	dna-directed rna mitochondrial	3R	AGAP007778-RA		0.193053	0.000329996	3.10467	0.299954	4.49268e-06	4.7147	-0.1069	0.0191431	1.55927		-0.0325217	0.373664	0.880459	0.207584	8.59573e-06	4.80491	0.174231	0.00019911	3.6605	0.175062	0.000462844	3.34828	0.14171	0.00118905	2.99517	-0.0333523	0.280976	0.979541
CUST_1202_PI422575199	AGAP005741-PA [Anopheles gambiae str. PEST]	2L	AGAP005741-RA		0.244567	0.00184106	2.44546	0.234037	0.00253144	2.32373	0.0105302	0.869373	0.295835		0.00922114	0.914639	0.584583	0.439011	2.6902e-06	5.21676	0.173056	0.0136191	2.08021	0.448233	0.000108122	3.88542	0.182277	0.0489173	1.60625	-0.265955	0.000198724	3.66111
CUST_1571_PI422575199	adp-ribose mitochondrial	2L	AGAP006085-RA		0.322802	8.36008e-09	6.9022	0.231374	4.25128e-07	5.56959	0.0914283	0.00284347	2.27988		0.0474051	0.688249	0.675978	0.184329	0.0122799	2.11921	0.172497	0.0232998	1.8804	0.231734	0.069309	1.47931	0.219902	0.078491	1.43462	-0.0118322	0.835712	0.613421
CUST_503_PI422575199	AGAP005114-PA [Anopheles gambiae str. PEST]	2L	AGAP005114-RA		0.265042	0.0004252	3.00768	0.263134	0.000451965	2.98447	0.00190789	0.973599	0.272312		0.346709	0.00010594	3.89303	0.247918	0.00012486	3.8325	0.170422	0.003083	2.63911	0.594628	2.31208e-07	6.07039	0.517131	1.3173e-06	5.46955	-0.0774964	0.0992569	1.35046
CUST_5916_PI422575199	AGAP013070-PA [Anopheles gambiae str. PEST]	2R	AGAP013502-RA		0.200631	0.00437915	2.1154	0.203071	0.0040412	2.14519	-0.00243974	0.967255	0.273703		0.791481	2.41028e-07	6.05638	0.164155	0.0161977	2.01525	0.168027	0.014246	2.06325	0.955636	2.21537e-08	6.86594	0.959508	2.09895e-08	6.88376	0.00387146	0.944491	0.574641
CUST_13521_PI422575199	voltage-dependent calcium channel type d subunit alpha-1	3R	AGAP010296-RA		0.3233	5.28235e-06	4.65721	0.314947	6.9737e-06	4.55534	0.00835271	0.851565	0.300319		-0.0365388	0.424648	0.836935	0.207449	9.66124e-06	4.76296	0.154106	0.000576487	3.2659	0.17091	0.00260045	2.70298	0.117568	0.01903	1.95567	-0.0533423	0.0756868	1.44768
CUST_13335_PI422575199	cg5783 cg5783-pa	3R	AGAP010110-RA		0.336728	5.96183e-07	5.44759	0.311079	1.44832e-06	5.12868	0.0256488	0.50468	0.430983		0.00428638	0.930964	0.579202	0.0878114	0.0183884	1.96834	0.140065	0.00177842	2.84453	0.0920978	0.0941132	1.3694	0.144351	0.00990649	2.20027	0.0522532	0.0899285	1.38562
CUST_12114_PI422575199	AGAP008880-PA [Anopheles gambiae str. PEST]	3R	AGAP008880-RA		0.366909	5.41448e-05	3.79082	0.383991	3.46901e-05	3.95853	-0.0170815	0.788596	0.31635		0.165886	0.00902555	2.23536	0.272739	4.01263e-05	4.24912	0.138149	0.0194745	1.94702	0.438626	2.57127e-06	5.23232	0.304036	6.37026e-05	4.07934	-0.13459	0.00866866	2.25037
CUST_8458_PI422575199	AGAP013070-PA [Anopheles gambiae str. PEST]	X	AGAP013312-RA		0.225883	0.00176291	2.46156	0.185663	0.00669283	1.95493	0.0402203	0.497627	0.435199		0.638462	2.79081e-06	5.20394	0.21622	0.00361781	2.57906	0.136834	0.0456547	1.63135	0.854682	7.82383e-08	6.4407	0.775296	2.74395e-07	6.01127	-0.0793855	0.18438	1.1288
CUST_1077_PI422575199	uncharacterized protein	2L	AGAP005623-RA		0.42616	0.000288397	3.15647	0.299228	0.00436768	2.11632	0.126932	0.167909	0.775527		0.248876	0.00776217	2.29183	0.290083	0.00110245	3.02357	0.136826	0.0980998	1.35461	0.538959	1.5368e-05	4.59625	0.385702	0.00025881	3.5634	-0.153258	0.0408905	1.67209
CUST_7368_PI422575199	rho gtpase-activating protein 26	2R	AGAP013143-RA		0.127718	0.00468616	2.08982	0.120872	0.00665772	1.95668	0.00684559	0.857952	0.29877		-0.00167141	0.980215	0.562828	0.230882	9.73276e-06	4.76045	0.133979	0.00312191	2.63441	0.229211	0.00423036	2.51951	0.132308	0.065547	1.49936	-0.0969034	0.00576856	2.40287
CUST_12869_PI422575199	proteasome maturation protein	3R	AGAP009647-RA		0.248347	0.000292464	3.15108	0.193335	0.00216152	2.38411	0.0550115	0.297893	0.588136		0.0482294	0.505879	0.777686	0.19193	0.00158734	2.88687	0.132956	0.0284759	1.80589	0.24016	0.00577819	2.40223	0.181186	0.0223223	1.89653	-0.0589741	0.200315	1.09941
CUST_2055_PI422575199	coenzyme q10 biosynthesis protein	2L	AGAP006572-RA		0.129621	2.43608e-06	4.94089	0.0999503	3.6565e-05	3.93866	0.0296708	0.0923413	0.982491		-0.0708936	0.0359152	1.71998	0.142324	1.33525e-05	4.64678	0.13185	9.85971e-05	3.91945	0.0714305	0.046416	1.62533	0.0609559	0.0673827	1.4896	-0.0104746	0.605099	0.718453
CUST_10820_PI422575199	beta- -galactosyltransferase	3L	AGAP012265-RA		0.188024	0.000278364	3.16998	0.155888	0.00129675	2.58038	0.0321367	0.415299	0.486871		0.213235	0.0132372	2.09063	0.179575	0.00484983	2.46801	0.129469	0.047958	1.61356	0.39281	0.000200146	3.65877	0.342704	0.000431691	3.37404	-0.0501061	0.313711	0.941168
CUST_13067_PI422575199	uncharacterized conserved protein	3R	AGAP009838-RA		0.301145	0.000530269	2.92299	0.253216	0.00205142	2.40375	0.0479293	0.480364	0.445228		0.015625	0.720526	0.660942	0.0747319	0.101674	1.34193	0.127098	0.020172	1.93401	0.0903569	0.0845513	1.40774	0.142723	0.00456891	2.49033	0.0523658	0.240638	1.03409
CUST_2670_PI422575199	5 nucleotidase	2L	AGAP007139-RA		0.303375	0.0012123	2.60564	0.272923	0.00264789	2.30667	0.0304519	0.686108	0.349325		0.0358703	0.347434	0.905789	0.331995	2.0248e-07	6.11565	0.12425	0.010233	2.18784	0.367865	3.06085e-07	5.9735	0.16012	0.000594942	3.25395	-0.207745	4.90098e-05	4.17601
CUST_5861_PI422575199	toll interacting protein	2R	AGAP003615-RA		0.370045	4.10195e-05	3.89648	0.37958	3.19106e-05	3.98942	-0.00953428	0.878532	0.293497		0.189388	0.0107822	2.1683	0.363324	5.93761e-06	4.93645	0.118205	0.0660602	1.4966	0.552712	1.1078e-06	5.53147	0.307594	0.000280138	3.53445	-0.245119	0.000159588	3.74166
CUST_2448_PI422575199	AGAP006929-PA [Anopheles gambiae str. PEST]	2L	AGAP006929-RA		0.167994	0.00498975	2.06643	0.233065	0.000430321	3.00306	-0.0650702	0.213962	0.695466		0.0174605	0.693915	0.673316	0.0822334	0.0782936	1.43547	0.117821	0.0227754	1.88892	0.0996939	0.0485767	1.60884	0.135281	0.00718973	2.32038	0.0355875	0.426295	0.835571
CUST_5465_PI422575199	isoform a	2R	AGAP003317-RA		0.226166	0.00107756	2.6509	0.329761	3.8066e-05	3.92408	-0.103595	0.0777573	1.04329		0.139473	0.0225209	1.89319	0.209932	6.66832e-06	4.89519	0.117425	0.00372674	2.56791	0.349406	1.8989e-05	4.52042	0.256899	0.000308086	3.49931	-0.0925069	0.003061	2.64169
CUST_3903_PI422575199	39s ribosomal protein mitochondrial	2R	AGAP002218-RA		0.266186	7.05074e-05	3.69163	0.166027	0.00343694	2.20696	0.10016	0.0507343	1.19679		0.145839	0.224929	1.05817	0.133703	0.008211	2.2707	0.102358	0.0504629	1.59508	0.279541	0.0307377	1.7778	0.248196	0.0484925	1.60947	-0.0313454	0.387716	0.868015
CUST_13708_PI422575199	aldehyde oxidase	UNKN	AGAP012569-RA		0.328708	0.000319478	3.11715	0.319352	0.000409285	3.02229	0.00935653	0.892404	0.290351		-0.0199233	0.665546	0.687109	0.176245	0.000167978	3.72289	0.101371	0.0210549	1.91809	0.156321	0.00566709	2.40954	0.0814476	0.0928739	1.37408	-0.0748739	0.034279	1.73726
CUST_1619_PI422575199	zinc finger cchc domain-containing protein 7	2L	AGAP006128-RA		0.311404	1.60788e-07	5.91223	0.3348	6.88308e-08	6.20456	-0.0233966	0.461605	0.456398		0.439204	1.19685e-06	5.5037	0.0981556	0.0313609	1.7703	0.101175	0.0444766	1.64093	0.537359	2.20633e-07	6.08596	0.540379	9.31656e-08	6.38069	0.00301972	0.935331	0.577783
CUST_318_PI422575199	gpi ethanolamine phosphate transferase 2-like	2L	AGAP004958-RA		0.253743	1.92001e-07	5.85084	0.195533	3.57111e-06	4.79943	0.0582099	0.0400274	1.28338		0.0293379	0.520779	0.767991	0.180418	0.00106051	3.03834	0.0947623	0.0814361	1.42149	0.209756	0.000882174	3.10689	0.1241	0.0139703	2.07072	-0.0856559	0.0740996	1.45498
CUST_11443_PI422575199	zinc finger protein 330	3R	AGAP008157-RA		0.290482	0.000941218	2.70154	0.367595	0.000124818	3.47504	-0.0771137	0.279242	0.608591		0.197629	0.00475986	2.47521	0.0756521	0.101844	1.34129	0.0932822	0.0725425	1.46257	0.273282	0.000638329	3.22782	0.290912	0.000212888	3.63591	0.0176301	0.652662	0.693581
CUST_10326_PI422575199	tryptophanyl-trna synthetase	3L	AGAP011744-RA		0.229407	0.000781099	2.77402	0.23474	0.000648283	2.84606	-0.00533343	0.920915	0.283898		0.269275	0.000189934	3.67774	0.0865607	0.0297298	1.79002	0.0898512	0.0398621	1.68155	0.355836	1.83283e-05	4.5329	0.359126	9.87562e-06	4.75524	0.00329045	0.917089	0.583705
CUST_1341_PI422575199	isoform b	2L	AGAP005872-RA		0.120715	0.0055299	2.02719	0.0858262	0.0345417	1.33884	0.0348887	0.354784	0.534082		0.0281319	0.310999	0.944109	0.047812	0.0949935	1.36598	0.0792575	0.0211718	1.91599	0.0759439	0.0261915	1.83676	0.107389	0.00115324	3.00665	0.0314455	0.259465	1.00735
CUST_8219_PI422575199	AGAP013070-PA [Anopheles gambiae str. PEST]	X	AGAP013002-RA		0.34002	0.000119732	3.49098	0.39885	2.5666e-05	4.0714	-0.0588298	0.366592	0.524369		0.447353	0.000110623	3.877	0.136124	0.00156725	2.89178	0.0646449	0.087296	1.39628	0.583477	6.60652e-06	4.8984	0.511998	2.82931e-05	4.37619	-0.0714791	0.0342573	1.73745
DETOX_237_PI422610884	CYP303A1 - Cytochrome P450 monooxygenase; target probed by LSTM-AGAM-DETOX V3 probe agam-detox-1M1; alternative detox probe for AG_DETOX_P079	3R	AGAP010077-RA		0.166841	0.00194223	2.42452	0.246388	7.15576e-05	3.68594	-0.0795468	0.0880999	0.998969		0.0219593	0.650974	0.694452	0.175184	5.64945e-05	4.12356	0.0635288	0.0907915	1.38231	0.197143	0.00135095	2.94719	0.0854881	0.0940509	1.36965	-0.111655	0.000955849	3.07693
