# Supplementary material for: The recent escalation in strength of pyrethroid resistance in Anopheles coluzzi in West Africa is linked to increased expression of multiple gene families
Source: BMC Genomics. 2015 Mar 1;16(1):146. doi: 10.1186/s12864-015-1342-6 (PMC4352231; doi:10.1186/s12864-015-1342-6)
Supplement: Additional file 2: — List of 374 probes up-regulated in field resistant populations versus laboratory susceptible strains and showing higher expression in 2012 than 2011 (steps A, B, C & E of Figure 2 schema). Probes listed in order of fold change difference between the VK7/MAL comparison in 2012 versus 2011 (highlighted in grey). [file 12864_2015_1342_MOESM2_ESM.xlsx]

## Sheet: Sheet1
								2011 microarray analysis										2012 microarray analysis
								VKR vs. Mali			VKC vs. Mali			VKR vs. VKC				Mali vs. Ngousso			Tengrela vs. Mali			VK7 vs. Mali			Tengrela vs. Ngousso			VK7 vs. Ngousso			VK7 vs. Tengrela
ProbeName	Description	Chromosome Name	Transcript ID		logFC in 2012 vs. 2011	FC in 2012 vs. 2011		logFC.1	Pval.1	logQval.1	logFC.2	Pval.2	logQval.2	logFC.3	Pval.3	logQval.3		logFC.1	Pval.1	logQval.1	logFC.2	Pval.2	logQval.2	logFC.3	Pval.3	logQval.3	logFC.4	Pval.4	logQval.4	logFC.5	Pval.5	logQval.5	logFC.6	Pval.6	logQval.6
CUST_2218_PI422575199	chymotrypsin 1	2L	AGAP006709-RA		1.86524	3.64328		0.502416	0.00134692	2.56589	0.841506	1.25727e-05	4.33887	-0.33909	0.0168181	1.60797		1.69866	0.0418373	1.66357	0.729294	0.0954965	1.36407	2.36765	3.6603e-05	4.28286	2.42795	0.00640103	2.36399	4.06631	8.8806e-05	3.95805	1.63836	0.000394828	3.40673
CUST_5628_PI422575199	centrosomal protein	2R	AGAP003449-RA		1.49273	2.81421		0.314585	0.0106507	1.77908	0.422149	0.00151709	2.52034	-0.107563	0.326907	0.559144		-1.24063	0.00023298	3.60251	1.8377	6.50369e-13	10.2099	1.80732	8.29337e-13	10.1332	0.597073	0.0357932	1.72125	0.566689	0.0448403	1.63795	-0.0303841	0.675036	0.682464
CUST_8992_PI422575199	aquaporin	3L	AGAP010326-RA		1.37916	2.60117		1.17952	0.0154228	1.64018	1.52942	0.00315176	2.24028	-0.349902	0.423369	0.481262		0.393406	0.450842	0.816696	1.66495	3.943e-06	5.08307	2.55868	1.72634e-08	6.94585	2.05836	0.00107982	3.03154	2.95208	3.586e-05	4.29008	0.893724	0.000592517	3.25549
CUST_8277_PI422575199	cuticular protein analogous to peritrophins 3-a1	X	AGAP000987-RA		1.13238	2.19221		2.0921	4.71811e-12	9.00565	1.73556	5.02908e-11	8.45625	0.356542	0.00146109	2.53487		-1.20712	0.000854942	3.11821	2.0844	1.96494e-08	6.90484	3.22449	4.61592e-11	8.8304	0.877284	0.00898482	2.23712	2.01737	5.08539e-06	4.99263	1.14008	9.70959e-06	4.76129
CUST_2236_PI422575199	alpha-esterase	2L	AGAP006724-RA		1.09904	2.14212		0.628128	0.0211547	1.52135	0.763481	0.00716453	1.92894	-0.135353	0.581864	0.391766		-0.400327	0.0776473	1.43843	1.39438	6.99476e-09	7.23931	1.72717	3.62899e-10	8.18958	0.994051	0.000296303	3.51377	1.32684	1.565e-05	4.59006	0.332792	0.0069886	2.33096
CUST_2394_PI422575199	h+ transporting atp synthase subunit e	2L	AGAP006879-RA		1.09545	2.1368		3.38355	1.42454e-09	7.45422	3.03026	5.50586e-09	7.03188	0.353294	0.142236	0.832307		0.682476	0.0591336	1.53696	3.74751	9.918e-11	8.59228	4.479	7.72482e-12	9.39823	4.42999	1.18477e-09	7.81575	5.16148	1.3897e-10	8.48759	0.731492	0.00412877	2.52871
DETOX_148_PI422610884	COEAE3G - Carboxylesterase; target probed by LSTM-AGAM-DETOX V3 probe agam-detox-1K21	2L	AGAP006724-RA		1.04134	2.05814		0.656691	0.0144068	1.66568	0.853897	0.00282951	2.28165	-0.197205	0.412058	0.489269		-0.371896	0.102849	1.33781	1.34	2.61032e-09	7.55972	1.69804	1.40815e-10	8.48349	0.968108	0.000449142	3.35954	1.32614	1.80229e-05	4.53913	0.358031	0.00162728	2.87774
CUST_8911_PI422575199	protease s51 alpha-aspartyl dipeptidase	X	AGAP000513-RA		1.00044	2.00061		0.810073	5.4111e-06	4.64802	1.13921	1.18266e-07	6.01853	-0.329139	0.0103345	1.7906		0.318869	0.114117	1.30063	0.987454	8.73403e-08	6.40228	1.81052	3.44803e-11	8.91848	1.30632	6.3529e-06	4.91284	2.12939	1.17286e-08	7.07248	0.823062	1.51267e-07	6.2166
CUST_1623_PI422575199	ganglioside-induced differentiation-associated protein 1	2L	AGAP006132-RA		0.974626	1.96513		0.623597	0.0051495	2.05435	0.85821	0.000479774	2.96186	-0.234613	0.228757	0.673417		0.442564	0.293844	0.963904	0.706659	0.00407265	2.53383	1.59822	1.46833e-06	5.43013	1.14922	0.0131328	2.09364	2.04079	0.000160263	3.74019	0.891564	0.000206848	3.64664
CUST_8910_PI422575199	protease s51 alpha-aspartyl dipeptidase	X	AGAP000513-RB		0.94915	1.93074		1.12882	5.26608e-07	5.49149	1.40773	4.03267e-08	6.38348	-0.278917	0.0423881	1.26203		0.31895	0.105817	1.32747	1.12898	6.93142e-08	6.48264	2.07797	3.11611e-11	8.95254	1.44793	1.57464e-06	5.40581	2.39692	1.66438e-09	7.70823	0.948986	1.22915e-07	6.28663
CUST_7558_PI422575199	AGAP001717-PA [Anopheles gambiae str. PEST]	2R	AGAP001717-RA		0.90329	1.87033		0.594942	0.000382904	3.04826	0.821128	1.8568e-05	4.19391	-0.226186	0.0944515	0.974368		0.145792	0.485663	0.791297	1.05215	6.2076e-07	5.73126	1.49823	6.97336e-09	7.24006	1.19794	3.37376e-05	4.31231	1.64402	8.38321e-07	5.62675	0.446085	0.00140043	2.93391
CUST_11562_PI422575199	d7 protein	3R	AGAP008279-RA		0.901918	1.86855		2.09309	1.19691e-10	8.21933	1.75568	1.06948e-09	7.555	0.337415	0.0114246	1.75294		0.0127028	0.961203	0.569098	1.43581	2.48425e-07	6.04618	2.99501	1.02881e-11	9.29978	1.44851	4.97678e-05	4.17011	3.00771	6.48922e-09	7.26286	1.5592	1.97137e-08	6.90376
CUST_6791_PI422575199	protein takeout	2R	AGAP004262-RA		0.887817	1.85037		2.63319	1.19916e-05	4.35637	2.64448	1.14717e-05	4.37283	-0.0112875	0.977075	0.271592		-0.515241	0.325543	0.928187	2.67837	1.2107e-08	7.06221	3.52101	2.78049e-10	8.27328	2.16313	0.000698643	3.19406	3.00577	2.88635e-05	4.36926	0.842642	0.00115553	3.00592
DETOX_648_PI422610884	GSTS1_1 - Glutathion S-transferase; target probed by LSTM-AGAM-DETOX V3 probe agam-detox-1B1; alternative detox probe for AG_DETOX_P216	3L	AGAP010404-RA		0.867191	1.82411		1.79899	1.85279e-07	5.86301	1.767	2.28031e-07	5.79053	0.0319828	0.86198	0.297729		-2.13617	8.36226e-08	6.41807	3.23613	1.3466e-10	8.49672	2.66618	2.02338e-09	7.64213	1.09996	0.000175883	3.70612	0.530011	0.0308209	1.7768	-0.569954	0.0140387	2.06883
CUST_3687_PI422575199	ov-16 antigen	2R	AGAP013036-RA		0.859593	1.81453		1.21203	9.16454e-06	4.45613	1.38714	2.15823e-06	4.98509	-0.175105	0.329472	0.556659		-0.455636	0.186441	1.12489	1.31352	1.74279e-08	6.94322	2.07162	3.08066e-11	8.95688	0.857882	0.0201059	1.93523	1.61599	0.000193367	3.67133	0.758106	2.97517e-06	5.18155
DETOX_362_PI422610884	CYP4G16 - Cytochrome P450 monooxygenase; target probed by LSTM-AGAM-DETOX V3 probe agam-detox-1C11	X	AGAP001076-RA		0.809913	1.75311		2.46547	4.42379e-12	9.02344	2.39713	6.32494e-12	8.95002	0.0683388	0.522731	0.421052		-2.70811	1.46588e-11	9.1916	3.11831	2.04281e-14	11.2743	3.27538	9.88098e-15	11.4908	0.410204	0.0161684	2.01586	0.567275	0.00194631	2.81079	0.157071	0.140152	1.22705
DETOX_363_PI422610884	CYP4G16 - Cytochrome P450 monooxygenase; target probed by LSTM-AGAM-DETOX V3 probe agam-detox-1C11; alternative detox probe for AG_DETOX_P121	X	AGAP001076-RA		0.805539	1.7478		1.7132	6.92306e-09	6.9594	1.59071	1.69739e-08	6.66945	0.122484	0.364292	0.526239		-1.71261	1.88968e-07	6.13931	2.42926	5.07194e-12	9.51767	2.51874	3.0046e-12	9.69755	0.716642	0.00190713	2.8184	0.806123	0.000734789	3.17514	0.0894804	0.440192	0.824802
CUST_2692_PI422575199	lethal essential for life l2efl	2L	AGAP007160-RA		0.793106	1.7328		1.57888	1.57757e-10	8.13915	1.49439	3.13698e-10	7.94476	0.0844874	0.356695	0.532488		-0.238989	0.551344	0.749213	2.66019	3.55049e-13	10.4105	2.37198	3.57414e-12	9.63595	2.4212	1.89467e-05	4.52122	2.13299	6.97117e-05	4.04684	-0.28821	0.00892804	2.23951
CUST_8438_PI422575199	CYP4G16 - cytochrome p450	X	AGAP001076-RB		0.765066	1.69945		2.01928	1.75735e-11	8.73696	1.97795	2.28302e-11	8.66927	0.0413313	0.670622	0.354771		-1.57935	6.7593e-08	6.49106	2.77786	5.55112e-16	12.3228	2.78435	1.88738e-15	11.9821	1.1985	2.89062e-06	5.19151	1.20499	2.13072e-06	5.29853	0.00649061	0.920751	0.582486
CUST_2693_PI422575199	lethal essential for life l2efl	2L	AGAP007160-RB		0.742123	1.67264		1.6062	6.61147e-11	8.37463	1.52774	1.24034e-10	8.20836	0.0784571	0.366887	0.524176		-0.219177	0.552497	0.748509	2.58005	1.03584e-12	10.0504	2.34833	6.41065e-12	9.4482	2.36088	9.90227e-06	4.75437	2.12915	2.97235e-05	4.3584	-0.231729	0.0372596	1.70657
CUST_2484_PI422575199	multiple inositol polyphosphate phosphatase	2L	AGAP006962-RA		0.74089	1.67121		0.691376	1.03951e-05	4.40948	0.753947	4.15642e-06	4.74384	-0.0625717	0.541475	0.411334		-0.45599	0.0347448	1.73225	0.992515	2.00627e-09	7.64463	1.43227	1.39134e-11	9.20408	0.536524	0.0159148	2.02171	0.976275	0.00017281	3.71262	0.439751	9.63817e-06	4.76381
CUST_2694_PI422575199	lethal essential for life l2efl	2L	AGAP007160-RC		0.734947	1.66434		1.60925	1.10906e-10	8.23865	1.52558	2.16482e-10	8.04895	0.0836733	0.356988	0.53222		-0.237105	0.529443	0.762627	2.57206	6.0596e-13	10.2323	2.3442	2.83595e-12	9.71676	2.33495	1.37782e-05	4.6356	2.10709	4.13558e-05	4.23802	-0.227861	0.0349506	1.73013
CUST_8439_PI422575199	CYP4G16 - cytochrome p450	X	AGAP001076-RC		0.72552	1.6535		2.08882	1.83898e-11	8.7336	2.00617	3.06392e-11	8.59228	0.0826499	0.417119	0.485729		-1.66276	2.24595e-10	8.33975	2.68043	2.77556e-14	11.1733	2.81434	2.29816e-14	11.2456	1.01767	2.55539e-07	6.03688	1.15159	3.60975e-08	6.70418	0.133919	0.164066	1.17043
CUST_8440_PI422575199	CYP4G16 - cytochrome p450	X	AGAP001076-RA		0.721569	1.64897		2.07069	1.24012e-11	8.79814	1.97502	2.25744e-11	8.67078	0.0956731	0.331124	0.555121		-1.62518	6.86315e-10	7.99487	2.71228	1.38778e-14	11.402	2.79226	1.96509e-14	11.2799	1.08709	2.50363e-07	6.04387	1.16708	6.51961e-08	6.50229	0.0799869	0.36662	0.887236
DETOX_361_PI422610884	CYP4G16 - Cytochrome P450 monooxygenase; target probed by LSTM-AGAM-DETOX V3 probe agam-detox-1C11	X	AGAP001076-RA		0.715273	1.64179		2.45142	5.00422e-12	9.00298	2.3851	7.09177e-12	8.92677	0.0663194	0.536496	0.413979		-2.5691	4.80879e-11	8.82093	2.99242	4.89608e-14	10.9941	3.16669	2.13163e-14	11.2717	0.423324	0.0160651	2.01828	0.597596	0.00164439	2.87379	0.174272	0.109642	1.31481
DETOX_149_PI422610884	COEAE3G - Carboxylesterase; target probed by LSTM-AGAM-DETOX V3 probe agam-detox-1K21	2L	AGAP006724-RA		0.700238	1.62477		0.518852	0.0117502	1.74278	0.672906	0.00221643	2.37431	-0.154054	0.400359	0.498006		-0.141392	0.472385	0.80076	1.02465	4.85176e-09	7.35902	1.21909	5.44593e-10	8.06269	0.883262	0.000365737	3.43583	1.0777	5.08567e-05	4.16213	0.194436	0.0198473	1.93992
CUST_933_PI422575199	serine 3-dehydrogenase	2L	AGAP005499-RA		0.668687	1.58963		1.32921	2.58019e-05	4.06937	1.56573	4.71783e-06	4.69722	-0.236521	0.279724	0.608049		-0.778736	0.000110014	3.87906	1.52777	6.8429e-10	7.99573	1.9979	1.52433e-11	9.17987	0.749036	0.000169657	3.71926	1.21916	7.61109e-07	5.65916	0.470125	0.000337548	3.46538
CUST_9024_PI422575199	AGAP010357-PA [Anopheles gambiae str. PEST]	3L	AGAP010357-RA		0.658268	1.57819		0.236413	0.00465456	2.09223	0.212533	0.00902999	1.8414	0.0238798	0.736043	0.332463		0.875382	1.49749e-08	6.99184	0.714171	2.16001e-07	6.09285	0.894681	2.03948e-08	6.89297	1.58955	6.58185e-12	9.44216	1.77006	7.20535e-13	10.172	0.18051	0.0393029	1.68667
CUST_157_PI422575199	protease m1 zinc metalloprotease	2L	AGAP004809-RA		0.622736	1.53979		1.37816	7.22725e-07	5.37871	1.60646	1.24308e-07	6.00118	-0.228298	0.166151	0.779064		-0.762558	0.0258958	1.84098	1.3828	1.93799e-06	5.33209	2.0009	1.73479e-08	6.94499	0.620246	0.0639342	1.50833	1.23834	0.00117534	2.99955	0.618096	0.00188697	2.82236
CUST_2801_PI422575199	flightin	2L	AGAP007249-RB		0.618046	1.53479		0.385573	0.00682888	1.94738	0.46319	0.00198213	2.41652	-0.0776169	0.529348	0.41768		1.7557	0.000155686	3.75074	0.596317	9.26882e-05	3.94209	1.00362	2.31278e-07	6.07035	2.35202	7.15761e-06	4.86972	2.75932	1.07747e-06	5.54098	0.407302	0.000802447	3.14177
CUST_179_PI422575199	zinc finger	2L	AGAP004830-RB		0.607756	1.52389		0.295742	0.00215144	2.38569	0.209586	0.018106	1.58006	0.0861567	0.286709	0.600325		0.120991	0.113945	1.30112	0.704645	2.05591e-09	7.63638	0.903498	2.59097e-10	8.29548	0.825636	1.9806e-08	6.90217	1.02449	4.41971e-10	8.12849	0.198854	0.00125882	2.97373
CUST_11818_PI422575199	amp dependent coa ligase	3R	AGAP008557-RA		0.594436	1.50988		1.00048	5.84196e-07	5.45469	0.873885	2.62942e-06	4.91263	0.126596	0.274108	0.614588		-0.549055	0.0312712	1.7714	0.951883	3.57481e-05	4.29102	1.59492	7.45881e-08	6.45755	0.402828	0.103525	1.33548	1.04586	0.00042295	3.38156	0.643033	0.000624803	3.23602
CUST_12824_PI422575199	lethal 35di	3R	AGAP009602-RA		0.572934	1.48755		0.619692	0.000515566	2.93435	0.630357	0.00044681	2.98904	-0.0106651	0.938365	0.280047		-0.59007	0.0319405	1.7635	1.23929	4.76001e-07	5.8241	1.19263	7.67199e-07	5.6567	0.649216	0.0205698	1.92662	0.602556	0.0296892	1.79056	-0.0466599	0.727077	0.658032
CUST_5303_PI422575199	elongase	2R	AGAP003196-RA		0.567637	1.48209		1.89748	1.58595e-12	9.22878	1.91593	1.40166e-12	9.26886	-0.0184492	0.806704	0.311448		-1.29166	1.90441e-09	7.66274	2.1052	4.44089e-16	12.3553	2.46512	2.22045e-16	12.5136	0.813546	1.31398e-06	5.47037	1.17346	7.58642e-09	7.21235	0.359913	2.12659e-06	5.29921
CUST_8006_PI422575199	isoform b	X	AGAP000793-RA		0.562462	1.47679		1.04805	5.06346e-10	7.79081	1.01228	7.79217e-10	7.65795	0.0357733	0.588194	0.389001		-0.95707	5.91336e-09	7.2928	1.36599	3.63788e-11	8.90248	1.61051	3.40006e-12	9.65537	0.408925	0.000155146	3.75203	0.653441	8.52255e-07	5.62077	0.244516	0.00838765	2.26274
CUST_5305_PI422575199	elongase	2R	AGAP013219-RA		0.561055	1.47535		1.58625	6.98619e-12	8.92725	1.62281	5.22926e-12	8.99211	-0.0365602	0.607133	0.380352		-0.486701	0.00424318	2.51832	1.69887	5.93525e-13	10.2396	2.14731	5.89528e-14	10.9449	1.21217	6.71336e-07	5.70326	1.66061	8.36692e-09	7.1814	0.44844	4.27833e-06	5.05375
CUST_11468_PI422575199	protein takeout	3R	AGAP008182-RA		0.559718	1.47398		0.751606	0.000133113	3.45136	0.728153	0.000177678	3.34224	0.0234523	0.870108	0.295625		0.449367	0.188079	1.12179	0.405616	0.0468037	1.62219	1.31132	4.25521e-06	5.05563	0.854984	0.0196779	1.9432	1.76069	7.70826e-05	4.01056	0.905707	6.59028e-05	4.06676
CUST_6343_PI422575199	cg5783 cg5783-pa	2R	AGAP003999-RA		0.558165	1.47239		1.00511	1.84639e-07	5.86398	0.940789	3.95358e-07	5.59528	0.0643249	0.534203	0.415177		-0.62752	0.000139976	3.78996	1.47456	1.19006e-11	9.25549	1.56328	1.46816e-11	9.1916	0.847039	8.67743e-06	4.80134	0.935758	1.85871e-06	5.34631	0.0887192	0.229479	1.05119
CUST_1215_PI422575199	glucosyl glucuronosyl transferases	2L	AGAP005752-RA		0.550366	1.46446		0.457575	0.00548346	2.03049	0.64845	0.000406867	3.02457	-0.190876	0.188827	0.737112		-0.0348906	0.946737	0.573886	1.47947	2.5733e-05	4.41123	1.00794	0.0010127	3.05568	1.44458	0.0134314	2.08519	0.97305	0.0787031	1.43371	-0.471526	0.0461714	1.62725
CUST_9669_PI422575199	prx- prx- prx-3	3L	AGAP011054-RA		0.540863	1.45484		0.526752	4.43931e-05	3.86663	0.659055	4.44764e-06	4.71854	-0.132303	0.15566	0.801031		1.52686	0.00193961	2.81208	0.514066	0.0232725	1.88085	1.06761	9.8638e-05	3.91934	2.04092	0.000162084	3.73601	2.59447	1.32468e-05	4.64973	0.553549	0.00729513	2.31484
DETOX_802_PI422610884	TPX2 - Thioredoxin dependent peroxidase; target probed by LSTM-AGAM-DETOX V3 probe agam-detox-1B10	3L	AGAP011054-RA		0.534867	1.44881		0.509967	5.11967e-05	3.81195	0.663668	3.40837e-06	4.81721	-0.153701	0.0980484	0.961316		1.53394	0.00218808	2.76658	0.486878	0.0287078	1.80289	1.04483	0.000109364	3.88126	2.02082	0.000216364	3.62992	2.57878	1.77384e-05	4.54489	0.557956	0.00637598	2.36544
CUST_178_PI422575199	zinc finger	2L	AGAP004830-RA		0.529655	1.44358		0.377718	0.000154565	3.39473	0.301022	0.0010576	2.65786	0.0766959	0.305063	0.580431		0.0953836	0.125674	1.26598	0.713101	1.20592e-09	7.8115	0.907373	2.06544e-10	8.36568	0.808484	2.64617e-09	7.55619	1.00276	3.20076e-11	8.9434	0.194272	0.0020196	2.7969
CUST_11322_PI422575199	isoform b	3R	AGAP008027-RA		0.526616	1.44055		1.45542	4.72153e-08	6.33371	1.66511	9.40115e-09	6.86335	-0.209692	0.130367	0.862453		-1.13509	0.00095463	3.07736	1.98912	5.45791e-09	7.31817	1.98203	5.73002e-09	7.3024	0.854029	0.00785755	2.28726	0.846937	0.0082763	2.26776	-0.0070922	0.962961	0.568525
CUST_12597_PI422575199	CYP9M1 - cytochrome p450	3R	AGAP009374-RA		0.513761	1.42777		0.741616	0.00492901	2.07101	0.702954	0.00691807	1.94242	0.0386622	0.86285	0.297536		0.0946633	0.721681	0.660389	0.643901	8.0443e-05	3.99441	1.25538	2.83615e-08	6.78363	0.738564	0.0128988	2.10047	1.35004	0.000117065	3.8568	0.611477	3.35879e-05	4.31396
CUST_4916_PI422575199	39s ribosomal protein mitochondrial-like	2R	AGAP002917-RA		0.509145	1.42321		0.849861	1.92522e-06	5.02584	0.669791	2.37463e-05	4.10114	0.180069	0.109443	0.922911		0.135757	0.633506	0.703169	1.49638	1.50275e-10	8.46533	1.35901	5.82212e-10	8.04519	1.63213	3.27262e-05	4.32345	1.49476	8.16776e-05	3.98894	-0.13737	0.125502	1.26644
CUST_4655_PI422575199	unknown protein	2R	AGAP002737-RB		0.503129	1.41728		0.813401	4.70671e-07	5.53205	0.910522	1.28182e-07	5.99049	-0.0971207	0.292049	0.594293		-0.616322	0.000584561	3.26062	1.49747	9.15875e-09	7.1531	1.31653	5.10767e-08	6.58756	0.881144	1.71867e-05	4.55656	0.700208	0.000184303	3.68875	-0.180936	0.176952	1.14333
CUST_12196_PI422575199	maltase 1	3R	AGAP008961-RA		0.499835	1.41405		0.38419	0.0229245	1.49123	0.360253	0.031034	1.37812	0.0239378	0.874835	0.294419		1.32289	6.80368e-08	6.489	0.525115	5.83911e-05	4.11147	0.884026	1.7881e-07	6.15838	1.848	9.43938e-10	7.89176	2.20692	6.49325e-11	8.72124	0.35891	0.000790122	3.14757
CUST_1216_PI422575199	glucosyl glucuronosyl transferases	2L	AGAP005753-RA		0.498645	1.41289		0.420956	6.93009e-05	3.6983	0.266237	0.00308483	2.24847	0.154719	0.0551841	1.16647		0.0151986	0.957004	0.570519	0.83212	8.3713e-06	4.81455	0.919601	2.6146e-06	5.2266	0.847318	0.00818986	2.27159	0.934799	0.00430371	2.513	0.0874811	0.438568	0.825961
CUST_4191_PI422575199	amidase	2R	AGAP002377-RA		0.49094	1.40536		0.344595	5.78879e-05	3.76595	0.240262	0.00132271	2.57279	0.104333	0.100526	0.952115		0.045908	0.772392	0.638694	0.705063	3.71785e-06	5.10358	0.835535	6.90917e-07	5.6932	0.750971	0.000267368	3.55181	0.881443	4.84533e-05	4.18021	0.130471	0.160334	1.17858
CUST_8972_PI422575199	serine protease desc4	X	AGAP000572-RA		0.47352	1.38849		0.161355	0.0324208	1.36205	0.285357	0.00097474	2.68831	-0.124002	0.0886837	0.996672		-0.362703	0.000127829	3.82407	0.548118	5.47852e-09	7.31684	0.634875	2.73072e-09	7.54541	0.185416	0.025028	1.85369	0.272172	0.00169143	2.86337	0.0867564	0.0477119	1.61535
CUST_13413_PI422575199	hsp70 hsp90 organizing protein homolog	3R	AGAP010188-RA		0.466097	1.38137		0.332307	0.000365209	3.0662	0.337954	0.000315837	3.12162	-0.00564669	0.936617	0.28037		-0.298164	0.00817668	2.27214	0.607081	1.65627e-06	5.38757	0.798404	1.64291e-07	6.18721	0.308917	0.00976805	2.20535	0.50024	0.000133185	3.80862	0.191323	0.020419	1.92935
CUST_4340_PI422575199	isoform b	2R	AGAP002526-RA		0.455729	1.37148		0.519345	7.05359e-06	4.55186	0.468987	2.02695e-05	4.161	0.0503577	0.497992	0.434967		-0.0832572	0.487109	0.790337	0.902305	2.35057e-10	8.32564	0.975074	2.85424e-10	8.26525	0.819048	6.0401e-06	4.93022	0.891817	1.61908e-06	5.39609	0.0727688	0.172536	1.15233
CUST_3452_PI422575199	protease m1 zinc metalloprotease	2R	AGAP001881-RA		0.452972	1.36886		0.507477	0.000783562	2.77285	0.660583	7.72663e-05	3.65745	-0.153106	0.211853	0.698831		0.412091	0.173553	1.15022	0.627554	0.000687517	3.19997	0.96045	9.74267e-06	4.76013	1.03965	0.00268749	2.69077	1.37254	0.000264318	3.55604	0.332896	0.0212624	1.91452
CUST_2929_PI422575199	glucosyl glucuronosyl transferases	2L	AGAP007374-RA		0.45247	1.36838		1.14719	1.54524e-08	6.69923	0.876207	3.67717e-07	5.62177	0.270983	0.0122498	1.7269		-0.951259	1.39491e-06	5.44858	1.64639	7.62782e-10	7.96119	1.59966	4.1151e-09	7.413	0.695127	0.000121401	3.84316	0.6484	9.95829e-05	3.91583	-0.0467272	0.701772	0.669603
CUST_13095_PI422575199	cuticular protein 49ah	3R	AGAP009868-RA		0.446898	1.36311		0.210888	0.00417824	2.13302	0.144824	0.0332962	1.35223	0.0660638	0.297309	0.588755		0.146808	0.422113	0.839091	0.246612	0.0243962	1.8635	0.657786	7.42523e-06	4.85715	0.39342	0.0438161	1.64631	0.804594	0.000422263	3.38205	0.411175	0.00027225	3.5449
CUST_13364_PI422575199	isoform a	3R	AGAP010140-RA		0.443748	1.36013		0.190985	0.0325805	1.3602	0.207009	0.0223219	1.50111	-0.0160239	0.844057	0.302205		0.0810908	0.640943	0.699531	0.500295	5.07802e-06	4.99301	0.634733	3.41761e-07	5.9357	0.581386	0.00403062	2.53785	0.715823	0.000793096	3.14613	0.134437	0.0486972	1.60791
CUST_13097_PI422575199	CPR75 pupal cuticle protein	3R	AGAP009871-RA		0.442569	1.35902		1.79863	1.063e-10	8.25013	1.89902	5.36926e-11	8.44013	-0.100389	0.322409	0.56334		-1.69472	4.52521e-06	5.03459	2.39962	2.87381e-12	9.71336	2.2412	9.44744e-12	9.32496	0.704894	0.0115501	2.14223	0.546474	0.0409003	1.67202	-0.15842	0.148001	1.20739
CUST_12420_PI422575199	glutathione-s-transferase gst	3R	AGAP009192-RA		0.436839	1.35364		0.901031	3.35267e-08	6.44237	0.706524	5.69211e-07	5.46414	0.194508	0.027092	1.42893		-0.285006	0.102474	1.33909	0.856994	3.31664e-06	5.14327	1.33787	1.14694e-08	7.07852	0.571988	0.00341775	2.60047	1.05286	1.21529e-05	4.67998	0.480876	0.000516188	3.30711
CUST_5016_PI422575199	cg9427 cg9427-pa	2R	AGAP002989-RA		0.430724	1.34791		0.655966	0.000894755	2.72124	0.450303	0.0115221	1.74994	0.205663	0.202531	0.713762		0.750524	0.000188164	3.68111	0.49705	0.00535469	2.4306	1.08669	3.55861e-06	5.11865	1.24757	6.70198e-07	5.70385	1.83721	4.21408e-09	7.40546	0.589639	0.00154688	2.89669
CUST_8195_PI422575199	coenzyme q10 biosynthesis protein	X	AGAP000118-RA		0.430677	1.34787		0.166892	0.03375	1.34736	0.168791	0.0320888	1.36592	-0.00189862	0.978873	0.271181		-0.0178856	0.822958	0.618302	0.542766	2.6229e-08	6.80972	0.597569	2.35921e-08	6.84583	0.52488	1.22129e-05	4.6782	0.579684	2.44536e-06	5.24939	0.0548033	0.242317	1.03163
CUST_5521_PI422575199	nadh dehydrogenase	2R	AGAP003367-RA		0.429777	1.34703		0.298624	0.0201597	1.53974	0.40277	0.00342956	2.20783	-0.104146	0.372901	0.5191		0.197354	0.307511	0.947938	0.767032	1.02496e-07	6.34713	0.728401	5.2891e-07	5.78742	0.964386	0.000139655	3.79082	0.925755	0.00017885	3.7001	-0.0386305	0.573958	0.735976
CUST_14061_PI422575199	selenoprotein w2	X	AGAP000556-RA		0.429208	1.34649		0.177169	0.00355965	2.1936	0.116191	0.0367101	1.31581	0.0609785	0.243519	0.653109		0.246073	0.02652	1.83213	0.253524	0.000475354	3.33825	0.606377	7.78522e-08	6.44244	0.499597	0.000228989	3.60862	0.85245	4.17797e-07	5.86898	0.352853	2.4622e-06	5.24738
CUST_10403_PI422575199	mitochondrial cytochrome c oxidase assembly protein cu2+ chaperone cox17	3L	AGAP011826-RA		0.428394	1.34574		0.519816	2.94292e-06	4.87075	0.575986	9.48588e-07	5.28214	-0.0561695	0.414496	0.487412		-0.483068	0.00019662	3.66508	0.817172	2.92047e-08	6.77412	0.948211	1.45879e-08	7.00059	0.334104	0.00644292	2.36156	0.465143	0.000292027	3.51913	0.131039	0.0869232	1.39781
CUST_6096_PI422575199	annexin	2R	AGAP003790-RD		0.425598	1.34313		0.271044	0.000131634	3.4555	0.362157	7.47183e-06	4.53005	-0.0911128	0.0952705	0.971486		-0.340793	1.80607e-05	4.53833	0.632537	8.24009e-09	7.18648	0.696642	1.0244e-08	7.1152	0.291743	0.000275749	3.54027	0.355849	1.11679e-05	4.71055	0.0641052	0.26424	1.00075
DETOX_534_PI422610884	Flightin - Flightin, matches also transcript ens|AGAP007249-RB; target probed by LSTM-AGAM-DETOX V3 probe agam-detox-2C1; alternative detox probe for AG_DETOX_P178	2L	AGAP007249-RA		0.423812	1.34147		0.919439	1.98033e-07	5.84056	0.747961	2.03813e-06	5.00537	0.171478	0.0872208	1.00232		-0.31566	0.151007	1.20008	1.08509	7.12758e-07	5.68244	1.34325	4.64173e-08	6.61981	0.769425	0.00228293	2.75122	1.02759	0.000192709	3.67253	0.258165	0.0475522	1.61658
CUST_3466_PI422575199	det1-like protein	2R	AGAP001900-RA		0.420168	1.33808		0.135431	0.0015337	2.51596	0.0804118	0.033903	1.34578	0.0550188	0.128806	0.86651		-0.205635	3.13515e-05	4.33914	0.3235	1.44013e-07	6.23371	0.555599	5.64238e-10	8.05281	0.117865	0.00994515	2.19884	0.349964	5.17483e-08	6.58348	0.232099	8.22873e-06	4.8207
CUST_2005_PI422575199	zeta-coat protein	2L	AGAP006522-RA		0.407104	1.32602		0.280072	0.0227615	1.49385	0.38188	0.0037607	2.17299	-0.101808	0.365026	0.525609		2.40933	2.24482e-08	6.86139	0.278198	0.0825629	1.41655	0.687176	0.000350347	3.4516	2.68752	5.54311e-09	7.31313	3.0965	7.86419e-10	7.95173	0.408978	0.00822122	2.27023
CUST_5304_PI422575199	elongation of very long chain fatty acids protein 4	2R	AGAP003197-RA		0.406028	1.32503		1.75268	5.31502e-11	8.44332	1.82251	3.2472e-11	8.58032	-0.0698278	0.451718	0.462527		-1.30649	7.2881e-08	6.46572	1.98208	1.69864e-14	11.3241	2.15871	1.4988e-14	11.3735	0.675591	0.00019414	3.66988	0.852217	1.40162e-05	4.62942	0.176626	0.00866657	2.25046
DETOX_617_PI422610884	GSTE2 - Glutathion S-transferase; target probed by LSTM-AGAM-DETOX V3 probe agam-detox-1D1	3R	AGAP009194-RA		0.403588	1.32279		2.91823	1.70517e-11	8.73696	2.97673	1.32604e-11	8.78586	-0.0585048	0.676233	0.352764		-1.91167	1.99308e-06	5.32243	3.02149	5.42943e-09	7.31983	3.32181	1.47699e-09	7.74675	1.10982	0.000589255	3.25765	1.41014	6.01831e-05	4.10026	0.300321	0.259095	1.00789
DETOX_616_PI422610884	GSTE2 - Glutathion S-transferase; target probed by LSTM-AGAM-DETOX V3 probe agam-detox-1D1	3R	AGAP009194-RA		0.401571	1.32095		2.7896	2.74991e-11	8.62088	2.9088	1.61966e-11	8.73715	-0.119202	0.396531	0.50093		-1.82872	3.88559e-06	5.08858	2.89298	1.14992e-08	7.07808	3.19117	3.02597e-09	7.51398	1.06426	0.000931794	3.08622	1.36245	9.63707e-05	3.92764	0.298188	0.267799	0.996166
CUST_13054_PI422575199	mitochondrial nadh dehydrogenase fe-s protein	3R	AGAP009824-RA		0.399114	1.3187		0.401399	0.000324395	3.11132	0.444501	0.000130461	3.45867	-0.0431019	0.612189	0.378345		-0.145821	0.479948	0.795365	0.75184	7.3054e-06	4.86264	0.800513	1.06198e-05	4.7287	0.606019	0.0109345	2.16296	0.654692	0.0055346	2.41825	0.0486736	0.61328	0.713854
CUST_10685_PI422575199	acyl-protein thioesterase	3L	AGAP012126-RA		0.396772	1.31656		0.192842	0.0112707	1.75772	0.368323	8.13847e-05	3.63804	-0.175481	0.0187407	1.56726		-0.0177957	0.767897	0.640553	0.594104	2.3237e-08	6.85078	0.589614	5.23405e-08	6.5796	0.576308	1.35033e-07	6.25438	0.571818	7.98051e-08	6.43411	-0.00449007	0.935639	0.577681
CUST_3755_PI422575199	lck_aedae ame: full=leucokinins contains: ame: full=leucokinin-1 contains: ame: full=leucokinin-3 contains: ame: full=leucokinin-2 flags: precursor	2R	AGAP013518-RA		0.390744	1.31107		0.472581	2.45736e-06	4.93783	0.452222	3.961e-06	4.76144	0.0203593	0.738046	0.331804		-0.403747	0.0204326	1.9291	0.702388	1.20972e-11	9.25208	0.863324	1.50457e-12	9.92014	0.298642	0.0758981	1.44668	0.459578	0.0100131	2.19614	0.160936	0.000135099	3.80325
CUST_6756_PI422575199	btb poz domain-containing protein 3	2R	AGAP004234-RA		0.386175	1.30692		0.281772	4.89902e-05	3.82859	0.393926	1.48082e-06	5.12033	-0.112155	0.0342831	1.34162		-0.186796	0.0801201	1.42737	0.724927	1.93092e-10	8.38722	0.667946	1.49934e-09	7.74255	0.538131	8.91634e-05	3.95659	0.48115	0.000227537	3.61094	-0.0569807	0.184138	1.12928
CUST_8441_PI422575199	CYP4G16 - cytochrome p450	X	AGAP001076-RD		0.383929	1.30489		1.96661	6.5449e-11	8.37734	1.9425	7.64364e-11	8.33821	0.024112	0.817983	0.308611		-2.1197	2.07834e-13	10.5658	2.28807	6.77236e-14	10.8979	2.35054	2.19491e-13	10.5467	0.168373	0.105947	1.32706	0.230839	0.0191229	1.95389	0.0624663	0.488394	0.789385
CUST_12422_PI422575199	glutathione-s-transferase gst	3R	AGAP009194-RA		0.382709	1.30379		2.8364	1.69924e-11	8.73696	2.91072	1.22441e-11	8.79814	-0.0743202	0.58601	0.390055		-1.84066	3.57399e-06	5.11718	2.91419	1.03345e-08	7.11217	3.21911	2.66204e-09	7.55469	1.07353	0.000862242	3.11508	1.37845	8.51688e-05	3.97367	0.304917	0.257317	1.01023
DETOX_627_PI422610884	GSTE5 - Glutathion S-transferase; target probed by LSTM-AGAM-DETOX V3 probe agam-detox-1N20; alternative detox probe for AG_DETOX_P209	3R	AGAP009192-RA		0.38126	1.30248		1.0024	4.39169e-08	6.35698	0.828771	4.03317e-07	5.58823	0.173629	0.0726667	1.06681		-0.547267	0.000834541	3.12714	0.90569	2.40082e-07	6.05771	1.38366	9.72665e-10	7.88141	0.358423	0.0167045	2.00384	0.836393	1.35224e-05	4.64244	0.47797	0.000136493	3.79939
CUST_4905_PI422575199	AGAP013394-PA [Anopheles gambiae str. PEST]	2R	AGAP013394-RA		0.378776	1.30024		0.620081	3.40188e-05	3.96582	0.789636	2.74402e-06	4.8966	-0.169555	0.115653	0.903713		-0.401732	2.10593e-05	4.48324	1.11163	6.66134e-16	12.2584	0.998857	1.25455e-14	11.4201	0.709897	2.74018e-08	6.7954	0.597125	1.96014e-07	6.12662	-0.112772	0.000494785	3.32296
CUST_10556_PI422575199	fibrinogen and fibronectin	3L	AGAP012000-RA		0.376631	1.29831		0.625882	0.000222573	3.2555	0.434659	0.00386277	2.16264	0.191223	0.146863	0.821272		-0.0929299	0.679605	0.680314	0.680338	4.00982e-06	5.07692	1.00251	3.08169e-08	6.75649	0.587408	0.0180937	1.97424	0.909583	0.000931771	3.08622	0.322175	0.00164931	2.87266
DETOX_532_PI422610884	Flightin - Flightin, matches also transcript ens|AGAP007249-RB; target probed by LSTM-AGAM-DETOX V3 probe agam-detox-2C1	2L	AGAP007249-RA		0.375329	1.29714		1.49097	7.20596e-08	6.18923	1.29183	3.81018e-07	5.60901	0.199146	0.172301	0.767152		0.628639	0.00739352	2.30986	1.48207	1.99662e-07	6.12047	1.8663	9.58213e-09	7.13791	2.11071	3.19289e-08	6.74386	2.49494	3.34084e-09	7.48234	0.384227	0.0243812	1.86373
DETOX_533_PI422610884	Flightin - Flightin, matches also transcript ens|AGAP007249-RB; target probed by LSTM-AGAM-DETOX V3 probe agam-detox-2C1	2L	AGAP007249-RA		0.374326	1.29623		1.57344	2.58904e-09	7.26106	1.23927	4.63173e-08	6.34029	0.334174	0.00972015	1.8136		0.599527	0.00162284	2.87872	1.55123	3.93818e-08	6.6747	1.94777	1.80953e-09	7.67886	2.15076	6.55922e-10	8.00808	2.54729	6.02435e-11	8.74605	0.396539	0.0187458	1.96133
DETOX_618_PI422610884	GSTE2 - Glutathion S-transferase; target probed by LSTM-AGAM-DETOX V3 probe agam-detox-1D1; alternative detox probe for AG_DETOX_P206	3R	AGAP009194-RA		0.373847	1.2958		2.87188	1.19875e-11	8.80224	2.92736	9.40403e-12	8.86033	-0.0554791	0.679038	0.351655		-1.85833	3.34234e-06	5.1408	2.93775	9.76606e-09	7.13161	3.24573	2.5067e-09	7.57342	1.07942	0.000850686	3.12005	1.3874	8.29532e-05	3.98344	0.307977	0.254531	1.01406
DETOX_640_PI422610884	GSTMS3 - Glutathion S-transferase; target probed by LSTM-AGAM-DETOX V3 probe agam-detox-1C10	3R	AGAP009946-RA		0.370104	1.29245		0.946959	0.000224159	3.25282	1.13913	3.97107e-05	3.90873	-0.192167	0.324552	0.561315		0.146381	0.438742	0.82583	1.554	3.15303e-14	11.1395	1.31706	1.15785e-12	10.0095	1.70038	1.59595e-07	6.198	1.46344	9.49929e-07	5.58375	-0.236938	0.000112447	3.87122
CUST_12279_PI422575199	isoform a	3R	AGAP009045-RA		0.369827	1.2922		1.42674	3.85853e-10	7.88099	1.33365	8.91918e-10	7.61376	0.0930939	0.297747	0.588246		-1.26174	1.20959e-08	7.06242	1.9996	9.70812e-12	9.31489	1.79657	4.50884e-11	8.83835	0.737866	1.00264e-05	4.74974	0.534828	0.000278302	3.5368	-0.203038	0.074002	1.45549
CUST_12586_PI422575199	CYP9M1 - cytochrome p450	3R	AGAP009363-RA		0.36959	1.29199		0.810828	0.00331236	2.22098	0.747955	0.00564924	2.01899	0.0628735	0.785268	0.31745		0.166645	0.534794	0.759314	0.580431	0.000158448	3.74432	1.18042	5.87686e-08	6.5392	0.747076	0.0128929	2.10065	1.34706	0.000126447	3.82807	0.599988	2.39485e-05	4.43736
CUST_9407_PI422575199	zinc metalloproteinase nas-12	3L	AGAP010764-RA		0.368781	1.29126		0.24223	0.0149091	1.65257	0.343295	0.00158739	2.50276	-0.101065	0.263007	0.628228		-0.130397	0.405409	0.85274	0.41589	0.0017223	2.8567	0.611011	0.000109575	3.88055	0.285493	0.0931977	1.37284	0.480614	0.00676111	2.34346	0.19512	0.063964	1.50816
CUST_6626_PI422575199	malic enzyme	2R	AGAP004159-RA		0.362666	1.2858		0.264189	0.00310733	2.24576	0.264771	0.00306033	2.25132	-0.000581853	0.993759	0.268123		-0.198983	0.226768	1.05533	0.645399	1.53371e-05	4.59693	0.626854	3.76854e-05	4.27218	0.446416	0.0149721	2.04465	0.427871	0.0166119	2.00579	-0.0185448	0.841449	0.611147
CUST_6879_PI422575199	transmembrane protein 93	2R	AGAP004329-RA		0.361467	1.28473		0.604387	1.47772e-06	5.12078	0.683682	3.68628e-07	5.62105	-0.0792953	0.295575	0.590485		-0.827961	4.77822e-09	7.3647	0.996788	2.71726e-10	8.28058	0.965854	1.09193e-09	7.84398	0.168827	0.0380036	1.69913	0.137893	0.06591	1.49735	-0.0309342	0.652662	0.693581
CUST_13071_PI422575199	ribonuclease t2	3R	AGAP009842-RA		0.355138	1.27911		2.04096	4.9969e-10	7.79483	1.78657	2.58794e-09	7.26106	0.254385	0.0633985	1.11613		0.458384	0.0651036	1.50176	2.19568	2.38761e-10	8.32245	2.39609	6.929e-11	8.70164	2.65406	8.08541e-09	7.1925	2.85448	2.99476e-09	7.51634	0.200419	0.153034	1.1952
DETOX_525_PI422610884	Cytochrome_b5 - Cytochrome b5; target probed by LSTM-AGAM-DETOX V3 probe agam-detox-1M8; alternative detox probe for AG_DETOX_P175	2L	AGAP007121-RA		0.352932	1.27715		0.468366	0.000935754	2.70384	0.308788	0.01485	1.65411	0.159578	0.170683	0.770002		0.0623218	0.486433	0.790789	0.862806	8.61724e-09	7.17213	0.821299	6.39101e-08	6.50944	0.925128	6.70534e-08	6.49346	0.88362	4.44188e-08	6.6336	-0.0415073	0.56766	0.739621
CUST_8633_PI422575199	alcohol dehydrogenase	X	AGAP000288-RA		0.351691	1.27606		0.213213	0.00617519	1.98567	0.195036	0.0105475	1.78275	0.0181776	0.785261	0.31745		0.708385	2.335e-06	5.26617	0.382702	5.14446e-05	4.15773	0.564904	9.18064e-07	5.59554	1.09109	1.27702e-08	7.04551	1.27329	1.19763e-09	7.81298	0.182202	0.00984395	2.20247
DETOX_641_PI422610884	GSTMS3 - Glutathion S-transferase; target probed by LSTM-AGAM-DETOX V3 probe agam-detox-1C10	3R	AGAP009946-RA		0.35023	1.27476		0.98074	0.000154352	3.39524	1.14719	3.47715e-05	3.95769	-0.166446	0.388306	0.506983		0.20669	0.282528	0.977624	1.59172	9.99201e-16	12.1366	1.33097	4.996e-14	10.989	1.79841	8.19411e-08	6.42473	1.53766	5.61335e-07	5.767	-0.260746	3.04939e-06	5.17291
CUST_3332_PI422575199	phospholipid scramblase	2L	AGAP005498-RB		0.349357	1.27399		1.35995	0.000356788	3.07519	1.63743	6.59489e-05	3.71713	-0.277474	0.34681	0.541209		-0.146547	0.72081	0.660792	1.17296	6.5056e-06	4.90394	1.70931	6.18405e-08	6.52121	1.02641	0.0225628	1.89255	1.56276	0.00151103	2.90551	0.536349	0.00292825	2.65837
CUST_5008_PI422575199	ras-related gtp-binding protein a	2R	AGAP002991-RA		0.34835	1.2731		0.312177	5.09878e-06	4.66956	0.247741	5.38609e-05	3.79262	0.0644353	0.149963	0.813782		-0.0914362	0.397075	0.859972	0.617867	1.07977e-09	7.84746	0.660527	1.14302e-09	7.828	0.526431	0.000182336	3.69297	0.569091	7.2931e-05	4.03062	0.0426593	0.29055	0.967842
CUST_9359_PI422575199	synaptic glycoprotein sc2	3L	AGAP010714-RA		0.347121	1.27202		0.427322	7.91152e-05	3.64885	0.438711	6.15491e-05	3.74334	-0.0113889	0.882588	0.292613		0.0936043	0.299879	0.956797	0.464122	2.02967e-05	4.49649	0.774443	4.05581e-08	6.66501	0.557726	1.26147e-05	4.66672	0.868047	5.50083e-08	6.5622	0.310321	0.000632006	3.23149
CUST_3331_PI422575199	phospholipid scramblase 1	2L	AGAP005498-RC		0.346839	1.27177		1.14855	0.000796748	2.7663	1.3848	0.000160509	3.38059	-0.236254	0.387877	0.507269		-0.0876755	0.808025	0.62419	1.02623	8.98656e-06	4.7889	1.49539	8.95441e-08	6.39414	0.938558	0.0186387	1.96346	1.40771	0.00126687	2.97129	0.469156	0.00361696	2.57915
CUST_12347_PI422575199	er-derived vesicles protein erv14	3R	AGAP009116-RA		0.344641	1.26984		0.233168	0.00149229	2.52663	0.174145	0.0103839	1.78878	0.059023	0.32894	0.557148		-0.166258	0.066983	1.49164	0.513392	3.34997e-07	5.9423	0.577809	2.45081e-07	6.05105	0.347135	0.00139849	2.93442	0.411551	0.000206771	3.64676	0.0644163	0.239054	1.03644
CUST_7094_PI422575199	atp synthase subunit mitochondrial	2R	AGAP004478-RA		0.34451	1.26972		0.893866	1.86994e-08	6.63857	0.934526	1.094e-08	6.81338	-0.0406595	0.591029	0.387627		-0.955266	2.59515e-07	6.03162	1.17844	2.67009e-13	10.4963	1.23838	4.97935e-13	10.2968	0.223172	0.0631291	1.51296	0.283111	0.0201327	1.93476	0.0599384	0.160922	1.17723
CUST_8884_PI422575199	hig1 domain family member 2a	X	AGAP000491-RA		0.343179	1.26855		0.173996	0.00861941	1.85931	0.160948	0.0134544	1.69203	0.0130489	0.820381	0.30796		-0.183839	0.166528	1.16504	0.545303	0.000615378	3.24153	0.517176	0.00288251	2.66425	0.361464	0.025276	1.84993	0.333337	0.0186869	1.96246	-0.0281275	0.826945	0.616792
DETOX_626_PI422610884	GSTE5 - Glutathion S-transferase; target probed by LSTM-AGAM-DETOX V3 probe agam-detox-1N20	3R	AGAP009192-RA		0.342859	1.26827		0.877331	1.85241e-07	5.86301	0.729174	1.51012e-06	5.11283	0.148157	0.115929	0.902872		-0.175016	0.319376	0.934963	0.83593	7.52678e-06	4.85269	1.22019	1.31297e-07	6.26368	0.660914	0.00185248	2.82927	1.04517	1.96754e-05	4.50741	0.38426	0.00407564	2.53356
DETOX_642_PI422610884	GSTMS3 - Glutathion S-transferase; target probed by LSTM-AGAM-DETOX V3 probe agam-detox-1C10; alternative detox probe for AG_DETOX_P214	3R	AGAP009946-RA		0.337966	1.26397		1.07526	4.31978e-05	3.87728	1.24711	9.63215e-06	4.43827	-0.171852	0.353712	0.535026		0.155634	0.495659	0.78448	1.70201	3.55271e-15	11.8101	1.41322	1.86295e-13	10.585	1.85765	5.60957e-07	5.76718	1.56885	4.07028e-06	5.07166	-0.288792	6.35382e-06	4.91282
CUST_2811_PI422575199	mitochondrial carrier protein	2L	AGAP007255-RA		0.335591	1.26189		0.483136	0.00113408	2.63137	0.582962	0.000238056	3.22964	-0.099826	0.406343	0.493241		-0.41378	0.00640476	2.3638	0.7838	9.27338e-10	7.89763	0.818727	9.93026e-10	7.87454	0.37002	0.0136871	2.07828	0.404947	0.00753085	2.30318	0.0349273	0.49317	0.786157
CUST_11199_PI422575199	sodium-dependent excitatory amino acid transporter	3R	AGAP007903-RA		0.326664	1.25411		0.571091	0.00045744	2.97994	0.535463	0.000777473	2.77574	0.035628	0.776484	0.320074		-0.172605	0.342272	0.91076	0.639331	3.58504e-05	4.29015	0.897755	1.12364e-06	5.52683	0.466727	0.0201581	1.93428	0.72515	0.000950341	3.07895	0.258424	0.0182825	1.97043
CUST_6528_PI422575199	tetratricopeptide repeat protein 35	2R	AGAP001136-RA		0.324493	1.25222		1.64445	1.41974e-08	6.72664	1.59404	2.06439e-08	6.60586	0.050407	0.710189	0.340825		0.134868	0.773828	0.63808	2.25586	4.65187e-10	8.11145	1.96894	3.07065e-09	7.50973	2.39073	0.000113184	3.8688	2.10381	0.000380666	3.42057	-0.286919	0.0555723	1.55956
CUST_1655_PI422575199	c-amp-dependent rap1 guanine-nucleotide exchange factor	2L	AGAP006157-RA		0.324455	1.25219		0.627532	0.000770308	2.77948	0.469842	0.00614112	1.98786	0.15769	0.292963	0.593279		0.634996	0.00174533	2.85161	0.629187	1.96925e-05	4.5072	0.951988	1.36802e-07	6.24967	1.26418	1.81918e-06	5.35377	1.58698	1.05416e-07	6.33814	0.322801	0.0030977	2.63736
CUST_7866_PI422575199	AGAP013028-PA [Anopheles gambiae str. PEST]	X	AGAP013028-RA		0.32268	1.25065		0.995508	5.50531e-08	6.2814	0.939905	1.08295e-07	6.0491	0.0556027	0.547304	0.408332		-0.180152	0.0545802	1.56613	1.34514	1.84208e-12	9.8538	1.31819	1.13395e-11	9.26871	1.16498	2.16962e-09	7.61982	1.13804	1.2821e-09	7.79112	-0.0269481	0.648252	0.695852
CUST_5302_PI422575199	elongation of very long chain fatty acids protein 4	2R	AGAP003195-RA		0.321551	1.24967		1.48481	2.60853e-09	7.25894	1.58848	1.13625e-09	7.53565	-0.10367	0.338124	0.548774		-1.11776	9.49502e-07	5.58385	1.59885	3.5375e-12	9.6393	1.80636	1.66189e-12	9.88388	0.48109	0.00467477	2.48191	0.688598	0.000206129	3.64787	0.207508	0.00905651	2.23396
CUST_4599_PI422575199	atp-binding cassette sub-family f member 2	2R	AGAP002693-RA		0.318935	1.24741		0.717626	1.83714e-10	8.09395	0.797267	4.89897e-11	8.46329	-0.0796405	0.0720541	1.06998		-0.413295	0.0174126	1.98839	0.885977	5.09308e-10	8.08279	1.03656	1.90595e-10	8.39081	0.472682	0.00899732	2.23658	0.623267	0.00112233	3.01671	0.150585	0.0104697	2.17934
CUST_13964_PI422575199	anopheles gambiae pest agap012858-pa	UNKN	AGAP012858-RA		0.318767	1.24726		0.329563	4.8879e-05	3.82947	0.184276	0.00550471	2.0289	0.145288	0.0212058	1.52038		-0.0060831	0.953339	0.571748	0.436776	0.000157124	3.74729	0.64833	2.12128e-06	5.30009	0.430693	0.000776732	3.15417	0.642247	1.52975e-05	4.59783	0.211554	0.0213065	1.91381
CUST_7480_PI422575199	hexamerin 2 beta	2R	AGAP001659-RA		0.31481	1.24385		0.706917	0.00121752	2.60388	0.417268	0.0303779	1.38577	0.289648	0.115589	0.903885		0.706046	0.290716	0.967659	1.00049	3.50578e-05	4.29838	1.02173	2.80015e-05	4.37994	1.70653	0.0184464	1.96722	1.72777	0.017272	1.99139	0.0212405	0.887974	0.594062
CUST_9675_PI422575199	protein mo25	3L	AGAP011060-RA		0.312364	1.24174		0.334874	1.5105e-05	4.27025	0.229818	0.000510414	2.93806	0.105055	0.0561758	1.15996		-0.344425	0.000915232	3.09294	0.544412	1.54426e-07	6.20968	0.647238	4.30536e-08	6.64454	0.199987	0.0371436	1.7077	0.302813	0.00262683	2.6993	0.102826	0.0707808	1.47157
CUST_8620_PI422575199	mitochondrial import inner membrane translocase subunit tim44	X	AGAP000291-RA		0.309634	1.23939		0.619883	4.49401e-09	7.09929	0.789265	2.26835e-10	8.03932	-0.169381	0.00255601	2.32008		0.150693	0.379909	0.874798	0.968314	2.08812e-08	6.88525	0.929517	5.77212e-08	6.5458	1.11901	8.23695e-06	4.82042	1.08021	1.08681e-05	4.72047	-0.0387974	0.630015	0.704946
DETOX_650_PI422610884	GSTS1_2 - Glutathion S-transferase; target probed by LSTM-AGAM-DETOX V3 probe agam-detox-1C14	3L	AF513639		0.308706	1.2386		0.978765	3.86031e-08	6.39689	0.901785	1.01567e-07	6.0703	0.0769802	0.386265	0.508635		-0.769518	0.000172361	3.71351	1.5799	4.24818e-09	7.40295	1.28747	6.58979e-08	6.49896	0.810379	0.000107771	3.8866	0.517953	0.00463012	2.48545	-0.292427	0.0320049	1.76275
CUST_10761_PI422575199	isoform c	3L	AGAP012205-RA		0.308093	1.23807		0.108931	0.0142542	1.66993	0.254808	1.67764e-05	4.23106	-0.145877	0.0022637	2.36641		0.075822	0.436448	0.827595	0.550611	2.38363e-07	6.06	0.417024	8.36328e-06	4.81477	0.626433	9.62613e-06	4.76426	0.492846	0.000114491	3.86492	-0.133587	0.0295532	1.79221
CUST_13170_PI422575199	dimeric dihydrodiol dehydrogenase	3R	AGAP009945-RA		0.307346	1.23743		0.63887	0.00190913	2.43136	0.726835	0.000704211	2.81444	-0.0879643	0.602523	0.382468		0.121683	0.644589	0.697735	1.08899	4.67475e-08	6.61763	0.946217	2.87804e-07	5.99432	1.21067	0.000303226	3.50529	1.0679	0.000913078	3.09378	-0.142769	0.150382	1.2016
CUST_8502_PI422575199	microsomal glutathione s-transferase	X	AGAP000165-RA		0.307335	1.23742		0.884309	6.43389e-10	7.72203	0.724529	7.44069e-09	6.93828	0.15978	0.012826	1.70982		-0.417791	0.00017581	3.70626	1.12948	3.18021e-10	8.23299	1.19164	4.69296e-10	8.10904	0.71169	1.09327e-06	5.53604	0.773852	1.5889e-07	6.19946	0.0621622	0.421364	0.839679
DETOX_151_PI422610884	COEAE4G - Carboxylesterase; incorrectly named as COEAE3H in Ensembl; target probed by LSTM-AGAM-DETOX V3 probe agam-detox-1K2	2L	AGAP006725-RA		0.305064	1.23547		0.275153	0.00489587	2.07351	0.302919	0.00254653	2.32144	-0.0277669	0.738231	0.33176		0.857507	2.90344e-05	4.36698	0.480533	2.80087e-06	5.20267	0.580217	5.49482e-07	5.7744	1.33804	1.78428e-07	6.15912	1.43772	6.03139e-08	6.5305	0.0996837	0.0964526	1.36051
CUST_13171_PI422575199	microsomal glutathione s-transferase	3R	AGAP009946-RA		0.297615	1.22911		0.98229	0.000163921	3.37266	1.14857	3.72548e-05	3.93192	-0.166284	0.392526	0.50386		0.150601	0.42861	0.83377	1.4954	1.77081e-13	10.5997	1.2799	4.78628e-12	9.53905	1.64601	2.61803e-07	6.02862	1.43051	1.35308e-06	5.45993	-0.215499	0.000663768	3.21322
CUST_8602_PI422575199	nonribosomal peptide synthetase	X	AGAP000267-RA		0.295935	1.22768		0.462432	0.000145518	3.41778	0.30826	0.00370516	2.17846	0.154171	0.101066	0.950286		0.492943	0.00085909	3.11638	0.95943	3.57201e-08	6.70769	0.758366	7.29743e-07	5.67405	1.45237	3.60265e-09	7.45788	1.25131	2.69635e-08	6.80108	-0.201063	0.0345395	1.73447
CUST_13502_PI422575199	dihydrofolate reductase	3R	AGAP010277-RA		0.292847	1.22506		0.264728	0.00820935	1.87753	0.423643	0.000249646	3.21169	-0.158916	0.0841951	1.01478		-0.372416	0.00338753	2.60384	0.678571	2.94445e-10	8.25472	0.557574	1.56835e-08	6.97661	0.306155	0.0136154	2.08029	0.185159	0.105651	1.32807	-0.120997	0.00597813	2.3896
CUST_1984_PI422575199	---NA---	2L	AGAP006501-RA		0.292467	1.22473		0.241791	0.00334792	2.21689	0.18881	0.015123	1.64735	0.0529812	0.446644	0.46569		0.100669	0.198952	1.10189	0.186134	0.0137367	2.07698	0.534258	2.0277e-06	5.31641	0.286803	0.00258544	2.70504	0.634927	4.31766e-07	5.85767	0.348124	6.26763e-05	4.08539
DETOX_636_PI422610884	GSTMS1 - Glutathion S-transferase; target probed by LSTM-AGAM-DETOX V3 probe agam-detox-1C2; alternative detox probe for AG_DETOX_P212	X	AGAP000165-RA		0.291331	1.22377		0.894421	4.71585e-09	7.08449	0.712356	7.24755e-08	6.18717	0.182066	0.0161486	1.62302		-0.43309	0.000123795	3.83572	1.14727	3.55441e-10	8.19642	1.18575	7.60086e-10	7.96248	0.714181	1.15555e-06	5.51638	0.752662	2.24845e-07	6.07963	0.0384816	0.627838	0.706143
DETOX_502_PI422610884	CYP9J5 - Cytochrome P450 monooxygenase; target probed by LSTM-AGAM-DETOX V3 probe agam-detox-1I22	3L	AGAP012296-RA		0.286833	1.21996		1.31175	6.16602e-07	5.43596	0.848145	6.10395e-05	3.74626	0.463601	0.0073232	1.92101		2.33269	2.53021e-05	4.41725	0.46727	0.110037	1.3135	1.59858	3.43051e-05	4.3061	2.79996	3.41502e-06	5.13319	3.93127	4.87189e-08	6.60311	1.13131	0.000395332	3.40631
CUST_43_PI422575199	mitochondrial ribosomal	2L	AGAP004709-RA		0.28668	1.21983		0.368477	0.00147278	2.53166	0.468104	0.000204007	3.28948	-0.0996262	0.297517	0.588498		-0.338489	0.000474123	3.3392	0.683259	2.05049e-07	6.1111	0.655157	8.92993e-07	5.60494	0.344769	0.000776826	3.15413	0.316668	0.000843527	3.12326	-0.0281018	0.717373	0.662354
CUST_8889_PI422575199	nuclear transport factor 2	X	AGAP000498-RA		0.281634	1.21557		0.366522	5.34291e-05	3.79561	0.341226	0.000105435	3.53923	0.0252962	0.691095	0.347395		-0.365175	0.000397963	3.40381	0.531277	3.37857e-07	5.93962	0.648156	1.06595e-07	6.33445	0.166103	0.0739653	1.45567	0.282982	0.0032567	2.61869	0.116879	0.051707	1.58614
CUST_10117_PI422575199	hypothetical conserved protein	3L	AGAP011522-RA		0.279979	1.21418		0.42313	6.60086e-05	3.71694	0.403394	0.000103689	3.5456	0.0197358	0.792413	0.31536		0.376395	0.0647292	1.50381	0.21073	0.0525501	1.58016	0.703109	4.11432e-06	5.06775	0.587125	0.00739236	2.3099	1.0795	4.28235e-05	4.22553	0.492379	5.19718e-05	4.1541
DETOX_153_PI422610884	COEAE4G - Carboxylesterase; incorrectly named as COEAE3H in Ensembl; target probed by LSTM-AGAM-DETOX V3 probe agam-detox-1K2; alternative detox probe for AG_DETOX_P051	2L	AGAP006725-RA		0.27939	1.21368		0.210003	0.00633329	1.9761	0.202258	0.00797688	1.88835	0.0077454	0.906433	0.287118		0.533212	0.000667655	3.21098	0.461057	1.98328e-07	6.12279	0.489393	1.1783e-07	6.30151	0.994269	9.81833e-07	5.57205	1.02261	6.66768e-07	5.70577	0.0283363	0.530727	0.761814
DETOX_491_PI422610884	CYP6Z3 - Cytochrome P450 monooxygenase; target probed by LSTM-AGAM-DETOX V3 probe agam-detox-1O18	3R	AGAP008217-RA		0.279224	1.21354		1.11026	5.77905e-06	4.62442	0.675118	0.000648752	2.84579	0.435137	0.0131093	1.70147		0.469105	0.255714	1.01244	2.70796	1.0957e-11	9.28096	1.38948	1.09817e-07	6.32462	3.17707	8.86116e-07	5.60738	1.85858	0.000302614	3.50601	-1.31848	3.29406e-08	6.73307
DETOX_651_PI422610884	GSTS1_2 - Glutathion S-transferase; target probed by LSTM-AGAM-DETOX V3 probe agam-detox-1C14; alternative detox probe for AG_DETOX_P217	3L	AF513639		0.277889	1.21242		1.05348	3.1914e-09	7.1996	0.997663	6.20247e-09	6.99279	0.0558163	0.471066	0.450659		-0.865278	3.24488e-05	4.32669	1.61348	2.92938e-09	7.52355	1.33137	6.19121e-08	6.52101	0.748198	0.000191513	3.67472	0.466091	0.00676977	2.34295	-0.282107	0.0382251	1.69701
CUST_9210_PI422575199	isoform b	3L	AGAP010552-RA		0.274797	1.20982		0.700889	6.76379e-07	5.40265	0.582974	5.12524e-06	4.66769	0.117914	0.157855	0.796168		-0.761537	1.63537e-08	6.963	0.941527	8.97899e-10	7.90901	0.975685	5.46101e-10	8.06258	0.17999	0.0213006	1.91391	0.214149	0.00796117	2.28222	0.0341587	0.632683	0.70359
DETOX_634_PI422610884	GSTMS1 - Glutathion S-transferase; target probed by LSTM-AGAM-DETOX V3 probe agam-detox-1C2	X	AGAP000165-RA		0.274452	1.20953		0.889763	6.03523e-10	7.73964	0.725221	7.44448e-09	6.93828	0.164543	0.0109367	1.76908		-0.39391	0.000266807	3.55257	1.08185	8.81769e-10	7.91495	1.16422	9.8734e-10	7.87632	0.687939	1.47368e-06	5.42885	0.770306	1.37549e-07	6.24824	0.0823671	0.313599	0.941272
DETOX_767_PI422610884	SOD3B - Superoxide dismutase; target probed by LSTM-AGAM-DETOX V3 probe agam-detox-1N9	3L	AGAP010347-RB		0.274259	1.20937		1.13283	5.09181e-10	7.78953	1.00529	2.22896e-09	7.30826	0.127542	0.090199	0.990759		-0.273015	0.0051255	2.44692	1.33802	7.47318e-11	8.67528	1.40709	3.64598e-11	8.90212	1.065	1.83664e-09	7.67482	1.13407	7.67921e-10	7.95953	0.0690727	0.42048	0.840343
CUST_349_PI422575199	cg7484	2L	AGAP004986-RA		0.273529	1.20876		0.371925	0.000444877	2.99072	0.570193	7.51094e-06	4.52799	-0.198268	0.0273428	1.42542		-0.0662254	0.428041	0.834197	0.744044	1.20435e-09	7.81184	0.645454	1.46995e-08	6.99788	0.677818	7.0836e-07	5.68457	0.579228	3.7126e-06	5.10397	-0.0985901	0.0705532	1.47276
CUST_12254_PI422575199	isoform b	3R	AGAP009020-RA		0.27342	1.20867		0.462737	5.49728e-06	4.64205	0.54633	8.93251e-07	5.30337	-0.0835934	0.206472	0.707154		0.041701	0.745882	0.649823	0.722402	1.23571e-08	7.05632	0.736157	2.8419e-08	6.78293	0.764103	2.98861e-05	4.35667	0.777858	1.92727e-05	4.515	0.0137549	0.804848	0.625518
CUST_8383_PI422575199	AGAP000132-PA [Anopheles gambiae str. PEST]	X	AGAP000132-RA		0.273243	1.20852		0.710238	7.59419e-09	6.93185	0.606604	5.04089e-08	6.31215	0.103634	0.079257	1.03616		-0.0163152	0.810002	0.623408	0.896931	1.62298e-10	8.4398	0.983481	2.04897e-10	8.36804	0.880616	3.93039e-09	7.42949	0.967166	3.20981e-10	8.22993	0.0865498	0.142322	1.2214
CUST_13700_PI422575199	oxidase peroxidase	UNKN	AGAP012561-RA		0.272256	1.20769		0.383221	6.34654e-05	3.73134	0.357038	0.000123586	3.47877	0.0261835	0.699135	0.344421		0.0490179	0.79418	0.629758	0.26639	0.00478537	2.47318	0.655477	6.96851e-07	5.69015	0.315408	0.109229	1.31615	0.704495	0.0017312	2.85463	0.389086	5.58908e-05	4.1275
CUST_9010_PI422575199	sulfate transporter	3L	AGAP010344-RA		0.271984	1.20747		0.557173	0.00303724	2.25409	0.64474	0.00103303	2.66661	-0.0875669	0.577809	0.393481		-0.42739	4.97815e-05	4.17004	0.713191	1.18373e-07	6.29996	0.829157	4.22959e-08	6.65059	0.2858	0.00328521	2.61538	0.401767	9.37337e-05	3.93797	0.115967	0.148804	1.20546
DETOX_649_PI422610884	GSTS1_2 - Glutathion S-transferase; target probed by LSTM-AGAM-DETOX V3 probe agam-detox-1C14	3L	AF513639		0.268843	1.20484		0.936717	1.12377e-08	6.80472	0.872402	2.64296e-08	6.52019	0.0643151	0.401406	0.497128		-0.6658	0.00150057	2.908	1.50408	8.6679e-09	7.17053	1.20556	2.90376e-07	5.99186	0.838282	0.000273003	3.54385	0.53976	0.0069605	2.33246	-0.298521	0.0255654	1.84572
CUST_5192_PI422575199	bleomycin hydrolase	2R	AGAP001341-RA		0.267444	1.20367		1.07934	1.62466e-06	5.08654	0.81088	3.28478e-05	3.97846	0.268459	0.0612675	1.12848		-0.242289	0.0835396	1.41213	0.832725	1.25581e-05	4.6683	1.34678	7.2337e-08	6.46856	0.590436	0.000681929	3.20308	1.10449	4.35672e-07	5.85454	0.514058	0.00132839	2.95352
CUST_12431_PI422575199	selenoprotein t	3R	AGAP009202-RA		0.266759	1.2031		0.496359	0.00918119	1.835	0.46467	0.0133584	1.69439	0.0316895	0.848292	0.301083		1.79824	1.4325e-08	7.00741	0.544101	0.00299321	2.65013	0.763118	0.000171305	3.71571	2.34234	3.83236e-10	8.17453	2.56136	1.08568e-10	8.56253	0.219018	0.164114	1.17035
CUST_106_PI422575199	AGAP004763-PA [Anopheles gambiae str. PEST]	2L	AGAP004763-RA		0.253092	1.19176		0.235417	0.000360921	3.0707	0.217965	0.000687118	2.8241	0.017452	0.728874	0.334771		0.0691488	0.526365	0.764395	0.284644	0.00133215	2.95244	0.488509	1.66044e-05	4.56892	0.353793	0.0062963	2.37029	0.557658	0.000107155	3.88878	0.203865	0.00593478	2.39223
CUST_13229_PI422575199	anopheles gambiae pest agap012644-pa	3R	AGAP010004-RA		0.2525	1.19127		0.189856	0.00210032	2.3949	0.190044	0.00208525	2.39764	-0.000188267	0.99703	0.267481		0.0592738	0.519839	0.768571	0.0963784	0.0895301	1.38727	0.442356	9.28313e-07	5.59168	0.155652	0.111058	1.31024	0.50163	5.57597e-05	4.12831	0.345978	2.01586e-06	5.31845
CUST_2237_PI422575199	alpha-esterase	2L	AGAP006725-RA		0.250335	1.18948		0.266239	0.00420833	2.13029	0.242408	0.00763759	1.90504	0.0238309	0.761549	0.324373		0.740767	6.43502e-05	4.07571	0.423518	3.85553e-06	5.091	0.516574	5.1653e-07	5.79631	1.16429	3.97469e-07	5.88567	1.25734	1.37293e-07	6.24861	0.0930557	0.0907481	1.38247
CUST_9110_PI422575199	cytochrome c oxidase assembly protein mitochondrial	3L	AGAP010443-RA		0.249453	1.18876		0.567798	7.0204e-06	4.55334	0.531754	1.39114e-05	4.30106	0.0360445	0.655483	0.360232		0.205922	0.0312912	1.77116	0.760488	1.17503e-08	7.07206	0.817251	5.25415e-09	7.33083	0.966411	1.3925e-08	7.01604	1.02317	5.7906e-09	7.29876	0.0567624	0.381648	0.873311
CUST_1330_PI422575199	signal sequence receptor beta	2L	AGAP005861-RB		0.247398	1.18706		0.180683	0.00712203	1.93117	0.238981	0.00100636	2.67606	-0.058298	0.322329	0.563402		0.39646	4.39179e-06	5.04483	0.560435	5.90752e-08	6.53742	0.428081	6.28007e-06	4.91665	0.956895	1.70496e-10	8.42539	0.824542	3.05126e-10	8.24506	-0.132353	0.0340666	1.7395
CUST_4345_PI422575199	3-hydroxybutyrate dehydrogenase type 2	2R	AGAP002521-RB		0.247089	1.18681		0.579972	4.97111e-05	3.82305	0.666829	1.22473e-05	4.34884	-0.0868578	0.3905	0.505419		0.938005	4.42999e-07	5.84904	0.666826	1.32091e-05	4.65062	0.827061	1.05854e-06	5.54651	1.60483	3.36597e-10	8.21385	1.76507	8.77174e-11	8.62748	0.160235	0.139013	1.22995
CUST_4641_PI422575199	isoform a	2R	AGAP002725-RA		0.247061	1.18679		0.212678	0.000192026	3.3123	0.114686	0.0159668	1.6272	0.0979927	0.0342262	1.3422		-0.201991	0.1399	1.22772	0.609368	4.09393e-09	7.41508	0.459739	4.26742e-07	5.86185	0.407376	0.00734233	2.31242	0.257748	0.0659983	1.4969	-0.149628	0.00278248	2.67764
CUST_11869_PI422575199	isoform b	3R	AGAP008626-RA		0.246811	1.18658		0.283968	0.000139356	3.43393	0.303678	7.44565e-05	3.67101	-0.0197093	0.717968	0.338186		0.421573	3.87146e-06	5.08944	0.428729	1.50346e-06	5.42153	0.530779	1.02854e-07	6.34616	0.850303	4.09915e-10	8.15167	0.952352	8.27121e-11	8.64817	0.10205	0.0810891	1.42302
CUST_11501_PI422575199	CYP6Z3 - cytochrome p450	3R	AGAP008217-RA		0.243747	1.18406		1.06675	1.83097e-05	4.19905	0.579048	0.00349075	2.20099	0.487701	0.010275	1.79294		0.673171	0.0845353	1.40781	2.63497	2.83452e-11	8.98033	1.3105	3.81143e-07	5.89964	3.30814	1.83432e-07	6.14946	1.98367	7.02912e-05	4.04379	-1.32447	5.49799e-08	6.56234
DETOX_635_PI422610884	GSTMS1 - Glutathion S-transferase; target probed by LSTM-AGAM-DETOX V3 probe agam-detox-1C2	X	AGAP000165-RA		0.243558	1.18391		0.875075	8.3177e-10	7.63567	0.710335	1.07029e-08	6.82044	0.164741	0.0114458	1.75221		-0.311922	0.00114391	3.00962	1.08119	3.68194e-10	8.18516	1.11863	9.25519e-10	7.89824	0.769267	1.99298e-07	6.1212	0.806711	3.13496e-08	6.75014	0.037444	0.621538	0.709447
DETOX_766_PI422610884	SOD3B - Superoxide dismutase; target probed by LSTM-AGAM-DETOX V3 probe agam-detox-1N9	3L	AGAP010347-RB		0.243342	1.18373		1.10932	3.02249e-10	7.95278	0.913367	3.34259e-09	7.18689	0.195955	0.0103437	1.7903		-0.415409	7.09463e-06	4.87292	1.2462	2.93043e-12	9.70724	1.35266	2.49234e-12	9.75964	0.830791	2.50994e-09	7.57305	0.937255	1.73674e-10	8.41967	0.106464	0.106484	1.3253
CUST_3333_PI422575199	phospholipid scramblase 1	2L	AGAP005498-RA		0.241988	1.18262		1.11518	0.000759887	2.78494	1.32703	0.000171405	3.35611	-0.211847	0.421542	0.482664		-0.0145119	0.966711	0.567313	0.906857	6.61135e-06	4.89815	1.35717	4.43966e-08	6.6336	0.892345	0.020037	1.93644	1.34266	0.0013801	2.93938	0.450313	0.00154077	2.89812
CUST_9014_PI422575199	superoxide dismutase	3L	AGAP010347-RB		0.24112	1.18191		1.013	1.28467e-09	7.49234	0.811171	1.92633e-08	6.62831	0.201825	0.0101211	1.79834		-0.383772	1.9974e-05	4.50211	1.15904	1.01058e-11	9.30405	1.25412	5.11491e-12	9.51609	0.775272	4.53621e-09	7.38267	0.870345	5.9184e-10	8.04049	0.0950729	0.150924	1.20028
CUST_6324_PI422575199	heme oxygenase	2R	AGAP003975-RA		0.24104	1.18184		0.353816	1.08346e-07	6.0491	0.215527	2.48624e-05	4.08322	0.138288	0.00129535	2.58077		-0.229169	0.00281169	2.67355	0.503459	2.04834e-08	6.89174	0.594856	9.1897e-09	7.15244	0.27429	0.0011567	3.00552	0.365687	4.50525e-05	4.20678	0.0913972	0.0446442	1.63958
CUST_8275_PI422575199	cuticular protein analogous to peritrophins 3-a1	X	AGAP000989-RA		0.239412	1.18051		0.135671	0.000907687	2.71558	0.115001	0.00309908	2.24671	0.0206701	0.526385	0.419288		0.0316755	0.659845	0.689921	0.0958941	0.0501685	1.59722	0.375084	1.7336e-06	5.37111	0.12757	0.10504	1.33025	0.406759	3.94317e-05	4.25547	0.27919	3.00525e-06	5.17793
DETOX_803_PI422610884	TPX2 - Thioredoxin dependent peroxidase; target probed by LSTM-AGAM-DETOX V3 probe agam-detox-1B10	3L	AGAP011054-RA		0.238592	1.17984		1.08087	1.02536e-07	6.06703	1.28514	1.30707e-08	6.75441	-0.204277	0.0688664	1.08652		2.28622	0.000956871	3.07657	0.73164	0.000394091	3.40743	1.31946	6.53838e-07	5.71257	3.01786	7.4334e-05	4.02375	3.60568	1.1014e-05	4.71565	0.587818	0.000719238	3.18308
CUST_10522_PI422575199	transmembrane protein 165-like	3L	AGAP011962-RA		0.238317	1.17962		0.118328	0.0292485	1.39972	0.226249	0.000427963	3.00519	-0.10792	0.0436849	1.25111		0.287874	0.00591167	2.3937	0.154919	0.00283591	2.67032	0.356645	8.8052e-07	5.60969	0.442793	0.00020113	3.65687	0.644519	3.37007e-06	5.1379	0.201726	7.98064e-05	3.99742
CUST_8771_PI422575199	hydroxyacylglutathione hydrolase	X	AGAP000416-RA		0.237253	1.17875		0.432273	1.65116e-05	4.23709	0.301742	0.000476225	2.96459	0.130531	0.0667893	1.09714		0.280309	0.0454838	1.63276	0.390671	2.23176e-05	4.46267	0.669525	9.99617e-08	6.3557	0.670981	0.000136659	3.79893	0.949835	2.3714e-06	5.26091	0.278854	0.000109149	3.88195
CUST_2933_PI422575199	3-hydroxyacyl-coa dehyrogenase	2L	AGAP013544-RA		0.237216	1.17872		0.831568	6.53388e-05	3.72048	0.657637	0.000535331	2.91939	0.173931	0.249304	0.6457		-0.379638	0.00787157	2.2866	0.757112	1.00922e-07	6.35238	1.06878	3.35251e-09	7.48162	0.377474	0.0106788	2.17187	0.689146	5.74441e-05	4.11748	0.311672	0.000420305	3.3837
CUST_9720_PI422575199	guanylate kinase	3L	AGAP011105-RA		0.235737	1.17751		0.436122	6.68927e-05	3.71215	0.401173	0.000146143	3.41616	0.0349485	0.652472	0.361358		-0.0306931	0.737104	0.653572	0.576382	1.39457e-06	5.44865	0.671859	5.60661e-07	5.7673	0.545689	4.00152e-05	4.2501	0.641166	3.51807e-06	5.12257	0.0954764	0.190643	1.11694
CUST_9928_PI422575199	acetyl- mitochondrial	3L	AGAP011330-RA		0.235386	1.17722		0.91274	8.35316e-09	6.9022	0.864249	1.61532e-08	6.68528	0.0484908	0.50362	0.431628		0.520919	2.26601e-06	5.27659	1.11121	4.11586e-11	8.86265	1.14813	2.57887e-11	9.01422	1.63213	3.82583e-13	10.3857	1.66904	2.7589e-13	10.4858	0.0369188	0.576538	0.73451
CUST_7328_PI422575199	3 -5 exonuclease	2R	AGAP001549-RA		0.234276	1.17632		0.350425	0.0093411	1.82837	0.538929	0.000424957	3.00788	-0.188505	0.12508	0.87618		2.76032	2.27298e-09	7.60405	0.691422	0.000192687	3.67255	0.5847	0.000867473	3.11292	3.45175	1.07575e-10	8.56608	3.34502	1.67818e-10	8.43033	-0.106722	0.411983	0.847271
CUST_4802_PI422575199	pet117 polypeptide	2R	AGAP013351-RA		0.230658	1.17337		0.383441	9.38135e-05	3.58291	0.178995	0.0223889	1.50003	0.204446	0.0110721	1.76447		-0.505123	1.06596e-07	6.33445	0.677124	1.58839e-09	7.72294	0.614099	2.09497e-08	6.88415	0.172001	0.0101244	2.19193	0.108976	0.0598564	1.5326	-0.063025	0.24383	1.02937
CUST_13709_PI422575199	isoform d	UNKN	AGAP012570-RA		0.230508	1.17325		0.400454	0.000427717	3.00536	0.252143	0.0112939	1.75702	0.148311	0.106442	0.932294		-0.139441	0.256362	1.01152	0.378684	0.000139537	3.79113	0.630962	8.20777e-07	5.63391	0.239243	0.0671898	1.49056	0.491521	0.000878156	3.10849	0.252278	0.00163103	2.87687
CUST_4719_PI422575199	hypothetical conserved protein	2R	AGAP002788-RA		0.229838	1.1727		0.622092	5.01503e-07	5.50917	0.530356	2.95726e-06	4.86881	0.0917357	0.200447	0.717278		-0.531001	7.70404e-07	5.65549	0.720875	1.47851e-08	6.99631	0.85193	7.74545e-09	7.20627	0.189874	0.0216607	1.90769	0.320929	0.000200427	3.65825	0.131055	0.0648562	1.50311
CUST_13062_PI422575199	voltage-dependent anion channel	3R	AGAP009833-RA		0.229399	1.17235		0.270961	0.00203339	2.40703	0.426737	4.08073e-05	3.89829	-0.155777	0.0456925	1.235		0.319272	0.0200292	1.93659	0.71801	3.08007e-08	6.75661	0.500359	7.60895e-06	4.84853	1.03728	6.49866e-07	5.71454	0.819632	7.79769e-06	4.83987	-0.217651	0.00215821	2.7719
CUST_1235_PI422575199	upf0428 protein cxorf56 homolog	2L	AGAP005769-RA		0.225507	1.16919		0.931561	1.37854e-11	8.7734	0.87113	3.22046e-11	8.58102	0.0604312	0.183267	0.747227		-0.571767	5.11281e-05	4.1601	0.933064	1.32887e-09	7.7806	1.15707	2.28368e-10	8.33444	0.361297	0.0042807	2.51506	0.585301	4.2315e-05	4.22969	0.224003	0.00286337	2.66669
CUST_1331_PI422575199	signal sequence receptor beta	2L	AGAP005861-RA		0.224185	1.16812		0.214263	0.00553237	2.02707	0.209519	0.00637294	1.9736	0.00474417	0.942521	0.279085		0.376817	1.14812e-05	4.70054	0.551926	1.10994e-07	6.32112	0.438448	7.28615e-06	4.86369	0.928743	4.36171e-10	8.13245	0.815265	5.6868e-10	8.05023	-0.113478	0.0721922	1.46436
CUST_8424_PI422575199	AGAP001072-PA [Anopheles gambiae str. PEST]	X	AGAP001072-RA		0.223507	1.16757		0.629763	3.79516e-07	5.61061	0.585805	8.61621e-07	5.31673	0.0439576	0.524379	0.420296		-0.295619	0.0483847	1.61028	0.698508	3.59502e-10	8.19284	0.85327	2.09589e-11	9.07357	0.402889	0.0105325	2.17702	0.557651	0.00106169	3.03792	0.154762	0.00222683	2.76028
CUST_3313_PI422575199	isoform a	2L	AGAP013141-RA		0.222027	1.16637		0.383077	9.3368e-06	4.44942	0.219745	0.00146836	2.53294	0.163333	0.0105441	1.78286		-0.104705	0.167043	1.16401	0.603823	4.52311e-10	8.1202	0.605104	1.81328e-09	7.67857	0.499118	7.99654e-06	4.83107	0.500399	5.02168e-06	4.997	0.00128139	0.972078	0.56555
CUST_12189_PI422575199	set and mynd domain-containing protein 3	3R	AGAP008954-RA		0.220188	1.16489		0.504514	3.0935e-08	6.46872	0.422114	2.51007e-07	5.75859	0.0824	0.0803087	1.03155		-0.174442	0.32138	0.932704	0.787927	2.99521e-08	6.766	0.724702	8.99417e-08	6.39261	0.613485	0.00266178	2.69439	0.55026	0.00568934	2.40803	-0.0632252	0.353794	0.899594
CUST_11292_PI422575199	AGAP007997-PA [Anopheles gambiae str. PEST]	3R	AGAP007997-RA		0.219084	1.16399		0.257934	0.00175004	2.46446	0.300419	0.000526958	2.92559	-0.0424849	0.529463	0.417664		0.343624	0.000291081	3.52036	0.39769	7.00902e-05	4.04483	0.477017	2.85044e-05	4.37369	0.741314	1.50353e-07	6.21853	0.820641	1.10623e-08	7.08976	0.0793277	0.296152	0.961119
DETOX_152_PI422610884	COEAE4G - Carboxylesterase; incorrectly named as COEAE3H in Ensembl; target probed by LSTM-AGAM-DETOX V3 probe agam-detox-1K2	2L	AGAP006725-RA		0.217794	1.16295		0.226851	0.00347211	2.20322	0.204584	0.00679745	1.94911	0.022267	0.732174	0.333708		0.561472	0.000311569	3.49517	0.435914	4.93361e-06	5.00337	0.444645	3.91404e-06	5.08588	0.997387	6.06178e-07	5.73996	1.00612	5.43819e-07	5.77791	0.00873095	0.876981	0.59802
CUST_7967_PI422575199	cg14130 cg14130-pa	X	AGAP000760-RB		0.217162	1.16244		0.767014	3.55985e-10	7.90671	0.701737	1.07383e-09	7.5537	0.0652771	0.178002	0.756507		-0.526249	0.00567357	2.40908	0.915762	1.63152e-09	7.71483	0.984176	1.75976e-09	7.68854	0.389513	0.0334463	1.74625	0.457927	0.0135818	2.08119	0.0684142	0.264033	1.00104
CUST_13714_PI422575199	serine protease inhibitor	UNKN	AGAP012576-RA		0.214004	1.1599		0.609649	2.12236e-09	7.32597	0.475727	4.26792e-08	6.36543	0.133921	0.0072138	1.92626		-0.468152	0.00270757	2.68798	0.742718	3.62606e-11	8.90273	0.823653	2.07432e-11	9.07609	0.274566	0.0549399	1.56379	0.355501	0.0159442	2.021	0.0809354	0.0420622	1.66156
DETOX_768_PI422610884	SOD3B - Superoxide dismutase; target probed by LSTM-AGAM-DETOX V3 probe agam-detox-1N9; alternative detox probe for AG_DETOX_P257	3L	AGAP010347-RB		0.212432	1.15864		1.03684	6.29452e-10	7.72794	0.962446	1.58088e-09	7.41942	0.0743927	0.272151	0.616905		0.183415	0.118818	1.28599	1.21312	3.43627e-09	7.47422	1.24927	2.29526e-09	7.60056	1.39653	2.2968e-09	7.60046	1.43268	1.61403e-09	7.71765	0.0361539	0.709186	0.666065
CUST_8185_PI422575199	39s ribosomal protein mitochondrial	X	AGAP000110-RA		0.212057	1.15834		0.720103	3.22443e-09	7.19824	0.756584	1.75758e-09	7.3875	-0.0364813	0.490698	0.439184		-0.551948	0.00181097	2.83767	0.921478	3.76037e-10	8.17971	0.93216	1.10283e-09	7.8405	0.369529	0.0256783	1.84408	0.380211	0.020295	1.93168	0.010682	0.842067	0.610925
CUST_13740_PI422575199	proteasome subunit beta type	UNKN	AGAP012608-RA		0.211238	1.15768		0.84419	1.28583e-06	5.17237	0.747557	4.84324e-06	4.68801	0.0966333	0.353191	0.535459		2.18273	6.21836e-13	10.2244	0.83238	1.07915e-07	6.33032	1.05543	1.95668e-08	6.90623	3.01511	2.07612e-14	11.2743	3.23816	1.88738e-15	11.9821	0.223048	0.018366	1.96877
CUST_8645_PI422575199	isoform a	X	AGAP000295-RA		0.208261	1.15529		0.448533	0.000158621	3.38493	0.36242	0.000970608	2.68989	0.086113	0.332449	0.5539		0.0411225	0.540394	0.755864	0.675338	7.52815e-10	7.9659	0.656794	1.90613e-09	7.6627	0.71646	2.25729e-08	6.85962	0.697917	2.37314e-08	6.84384	-0.0185433	0.687283	0.676465
CUST_10459_PI422575199	uroporphyrinogen decarboxylase	3L	AGAP011895-RA		0.207095	1.15436		0.301794	3.61179e-05	3.94334	0.195042	0.00162875	2.49283	0.106752	0.049332	1.20703		0.191622	0.00221737	2.76189	0.360976	4.75634e-06	5.01644	0.508889	2.90124e-07	5.992	0.552598	1.00806e-07	6.35266	0.700511	8.84904e-10	7.91368	0.147914	0.0123526	2.11692
CUST_3603_PI422575199	mitochondrial ribosomal	2R	AGAP001998-RA		0.206849	1.15416		0.625295	2.17144e-05	4.1342	0.74513	3.46482e-06	4.81112	-0.119835	0.238387	0.659814		1.69744	3.04891e-07	5.97483	1.03588	7.93259e-06	4.83381	0.832145	8.40138e-05	3.97862	2.73332	5.47647e-10	8.06192	2.52959	1.60869e-09	7.71867	-0.203735	0.179923	1.13736
CUST_9012_PI422575199	merlin moesin ezrin radixin	3L	AGAP010346-RA		0.20436	1.15218		0.130004	0.0202723	1.5376	0.146967	0.0104761	1.78536	-0.0169632	0.735692	0.332603		0.430732	2.93162e-07	5.98876	0.275853	3.58566e-07	5.91975	0.334364	1.17111e-07	6.30342	0.706585	7.82183e-10	7.95325	0.765096	1.32847e-10	8.50139	0.0585112	0.0510733	1.59071
CUST_11789_PI422575199	tetraspanin d107	3R	AGAP008527-RA		0.203412	1.15142		0.324401	7.73309e-06	4.51745	0.604758	6.10285e-09	6.99765	-0.280356	3.43458e-05	3.9623		-0.0286111	0.76626	0.641209	0.39093	9.26861e-07	5.59231	0.527813	5.15952e-08	6.58441	0.362319	0.00198171	2.80403	0.499202	9.65581e-05	3.92697	0.136883	0.00500261	2.45606
CUST_4346_PI422575199	3-hydroxybutyrate dehydrogenase type 2	2R	AGAP002521-RA		0.202268	1.15051		0.594227	2.26271e-05	4.11934	0.636344	1.12271e-05	4.38056	-0.0421174	0.656477	0.359788		0.902917	4.28437e-07	5.86069	0.671654	4.50521e-06	5.03616	0.796495	5.75351e-07	5.75881	1.57457	2.52358e-10	8.30452	1.69941	8.57412e-11	8.63492	0.124841	0.196806	1.10572
CUST_5735_PI422575199	AGAP013362-PA [Anopheles gambiae str. PEST]	2R	AGAP013362-RA		0.20198	1.15028		1.80047	7.55327e-09	6.93309	1.81311	6.93811e-09	6.95909	-0.0126378	0.928381	0.282272		-1.10982	6.04906e-05	4.0983	2.33542	1.50076e-10	8.46551	2.00245	2.20083e-09	7.61478	1.2256	2.83567e-05	4.37553	0.892632	0.000511767	3.31036	-0.332968	0.0305218	1.78036
CUST_3662_PI422575199	isoform a	2R	AGAP002047-RA		0.199798	1.14854		0.0706942	0.0267153	1.43392	0.0912353	0.00666377	1.95644	-0.0205412	0.480897	0.444958		0.075246	0.217013	1.07099	0.0939122	0.0833768	1.41282	0.270492	0.000224861	3.61529	0.169158	0.0174734	1.98712	0.345738	2.88783e-05	4.36911	0.17658	0.00208263	2.78533
CUST_4032_PI422575199	crossover junction endonuclease eme1	2R	AGAP002302-RA		0.199164	1.14803		0.300807	3.69747e-06	4.78703	0.115894	0.0114281	1.75284	0.184913	0.000418672	3.01369		0.0132557	0.832342	0.614732	0.44508	2.82121e-06	5.20015	0.499971	2.45105e-06	5.24887	0.458335	6.9504e-06	4.88029	0.513227	5.13468e-07	5.79824	0.0548917	0.384611	0.870717
DETOX_490_PI422610884	CYP6Z3 - Cytochrome P450 monooxygenase; target probed by LSTM-AGAM-DETOX V3 probe agam-detox-1O18	3R	AGAP008217-RA		0.197549	1.14675		1.13313	8.93158e-06	4.46568	0.575655	0.00341353	2.20967	0.557479	0.00423715	2.1278		0.736514	0.0705783	1.47264	2.66638	2.64694e-11	9.00487	1.33068	3.43631e-07	5.93386	3.40289	2.06339e-07	6.10883	2.0672	6.7604e-05	4.05769	-1.33569	5.31435e-08	6.57395
CUST_3053_PI422575199	mitochondrial ribosomal protein l48	2L	AGAP007507-RA		0.196994	1.14631		0.521621	0.000920107	2.71048	0.58769	0.000343186	3.09004	-0.066069	0.598133	0.384405		1.0465	0.000809742	3.13858	0.699317	4.35001e-07	5.8551	0.718616	3.55856e-07	5.92246	1.74582	4.701e-06	5.02039	1.76511	4.07553e-06	5.07118	0.0192989	0.789489	0.631703
DETOX_517_PI422610884	CYP9M1 - Cytochrome P450 monooxygenase; suspected Ensembl annotation error; target probed by LSTM-AGAM-DETOX V3 probe agam-detox-1I2	3R	AGAP009374-RA		0.193889	1.14384		0.611478	0.00666532	1.95644	0.649755	0.00452175	2.10293	-0.0382771	0.843231	0.302464		0.204741	0.301308	0.955073	0.48275	1.89188e-05	4.52166	0.805367	3.63926e-08	6.70131	0.687491	0.00271852	2.68652	1.01011	9.52776e-05	3.93191	0.322617	0.000271805	3.54552
CUST_1859_PI422575199	dolichyl-diphosphooligosaccharide protein glycotransferase	2L	AGAP006383-RA		0.191431	1.1419		1.56675	1.36646e-08	6.74015	1.37414	6.53913e-08	6.22227	0.192609	0.150406	0.812777		0.382811	0.0241124	1.86776	1.55497	2.76227e-10	8.27546	1.75818	1.13181e-10	8.55189	1.93778	3.22374e-09	7.49507	2.14099	5.37664e-10	8.06489	0.203209	0.0488015	1.60711
DETOX_519_PI422610884	CYP9M1 - Cytochrome P450 monooxygenase; suspected Ensembl annotation error; target probed by LSTM-AGAM-DETOX V3 probe agam-detox-1I2; alternative detox probe for AG_DETOX_P173	3R	AGAP009374-RA		0.186498	1.138		0.670715	0.00183573	2.44657	0.686234	0.00154835	2.5124	-0.0155193	0.929522	0.281951		0.206457	0.302873	0.953325	0.520885	1.06047e-05	4.72913	0.857212	2.18422e-08	6.87005	0.727341	0.00194523	2.81098	1.06367	6.35348e-05	4.08035	0.336328	0.00023147	3.60476
CUST_13764_PI422575199	anopheles gambiae pest agap012637-pa	UNKN	AGAP012637-RA		0.186172	1.13774		0.557349	1.15592e-05	4.37013	0.643424	2.505e-06	4.93067	-0.0860754	0.308811	0.576781		-0.421968	0.00230684	2.74739	0.682563	2.63508e-08	6.80818	0.743521	2.82548e-08	6.78474	0.260596	0.0453037	1.63425	0.321553	0.0140837	2.06759	0.0609572	0.284398	0.975325
CUST_4868_PI422575199	mitochondrial ribosomal	2R	AGAP002893-RA		0.186169	1.13774		0.227833	0.0151986	1.64569	0.316935	0.00187194	2.43914	-0.0891022	0.294337	0.591799		1.93366	3.88054e-07	5.89396	0.190893	0.100904	1.34466	0.414002	0.00264514	2.69667	2.12455	1.44968e-07	6.23134	2.34766	3.33259e-08	6.72969	0.223109	0.0302091	1.78408
CUST_10041_PI422575199	membrane protein	3L	AGAP011445-RA		0.184563	1.13647		0.415411	0.000276232	3.17279	0.39927	0.000389059	3.04221	0.0161408	0.851123	0.300418		0.0275571	0.804478	0.625673	0.361173	0.000844779	3.12272	0.599974	1.10743e-05	4.71359	0.38873	0.0040804	2.53309	0.627531	4.1134e-05	4.23999	0.238802	0.00904387	2.23453
CUST_9910_PI422575199	uncharacterized protein cg10915-like	3L	AGAP011312-RA		0.183814	1.13588		0.118968	0.000616039	2.86576	0.117733	0.000670951	2.83322	0.00123493	0.96359	0.274511		-0.170371	0.000865096	3.11385	0.284645	2.16202e-08	6.87328	0.302782	3.68678e-08	6.69683	0.114274	0.0184519	1.96712	0.132411	0.00591747	2.39332	0.0181371	0.442485	0.823009
CUST_12358_PI422575199	alpha amylase catalytic region	3R	AGAP009127-RA		0.183116	1.13533		0.589177	3.51756e-05	3.95341	0.538581	8.38144e-05	3.62633	0.0505965	0.606607	0.380593		-0.525786	0.000237273	3.59587	0.957745	7.52925e-09	7.21476	0.772294	1.30496e-07	6.26583	0.431959	0.00137324	2.94122	0.246508	0.0410343	1.67081	-0.185452	0.0281045	1.81075
CUST_13894_PI422575199	ubiquitin specific protease 52	UNKN	AGAP012780-RA		0.182866	1.13514		0.393019	2.05928e-06	5.00158	0.363695	4.77203e-06	4.69327	0.0293237	0.557919	0.403123		-0.18149	0.0259857	1.83963	0.329878	1.26196e-05	4.66658	0.575885	1.41907e-08	7.01088	0.148388	0.0642664	1.50636	0.394395	8.27955e-05	3.98409	0.246007	9.81259e-05	3.92119
CUST_4654_PI422575199		2R	AGAP002737-RA		0.181237	1.13386		1.13244	9.88739e-05	3.56358	0.941242	0.000509272	2.93896	0.191195	0.368407	0.522833		-0.617599	0.000230293	3.60663	1.50016	3.54195e-09	7.46464	1.31367	2.13537e-08	6.8776	0.882564	5.35554e-06	4.97384	0.696074	7.15583e-05	4.03751	-0.186489	0.143669	1.21804
CUST_7969_PI422575199	cg14130 cg14130-pa	X	AGAP000760-RA		0.18007	1.13294		0.764762	5.0109e-11	8.45657	0.689841	1.82924e-10	8.09425	0.0749209	0.0775152	1.04429		-0.550647	0.0028295	2.67111	0.878426	1.1958e-09	7.81313	0.944833	1.28603e-09	7.79034	0.327779	0.0549498	1.56373	0.394185	0.0225608	1.89258	0.0664064	0.247767	1.02362
CUST_4901_PI422575199	ubiquinone biosynthesis protein coq-8	2R	AGAP002906-RA		0.180017	1.1329		0.763195	4.07639e-08	6.37998	0.746695	5.28311e-08	6.29622	0.0164997	0.810044	0.310435		-0.289134	0.000195982	3.66626	0.761334	1.6477e-10	8.43558	0.943212	3.69567e-11	8.89684	0.472201	2.41773e-06	5.25372	0.654079	1.35768e-08	7.02345	0.181878	0.0014375	2.92403
CUST_4933_PI422575199	lin-52 homolog	2R	AGAP013008-RA		0.177369	1.13082		0.445232	9.57458e-07	5.27938	0.422201	1.7277e-06	5.06488	0.0230309	0.662398	0.357611		0.00306363	0.943064	0.575189	0.523862	3.03297e-10	8.2471	0.622601	8.20638e-11	8.64921	0.526925	5.87937e-09	7.29431	0.625664	2.38096e-10	8.32252	0.098739	0.0104553	2.17981
DETOX_150_PI422610884	COEAE3G - Carboxylesterase; target probed by LSTM-AGAM-DETOX V3 probe agam-detox-1K21; alternative detox probe for AG_DETOX_P050	2L	AGAP006724-RA		0.175824	1.12961		0.264941	0.0186897	1.56834	0.280358	0.0138628	1.68059	-0.0154177	0.878198	0.293576		0.0156882	0.882751	0.595937	0.365647	3.12654e-05	4.34018	0.440765	1.02134e-05	4.74302	0.381335	0.00312925	2.63358	0.456453	0.000580659	3.26315	0.0751179	0.18005	1.13712
CUST_5004_PI422575199	methionine-r-sulfoxide reductase	2R	AGAP013286-RD		0.175723	1.12953		1.42338	2.83243e-11	8.61115	1.39562	3.63226e-11	8.54734	0.0277608	0.696198	0.345551		-0.842186	2.37093e-09	7.58998	1.16052	3.9545e-12	9.60145	1.59911	1.93179e-13	10.5789	0.318332	0.000600982	3.25034	0.756921	1.05023e-08	7.10648	0.438589	1.01422e-06	5.5607
CUST_13005_PI422575199	isoform a	3R	AGAP009787-RA		0.175705	1.12952		1.21633	1.74143e-11	8.73696	1.21732	1.72361e-11	8.73696	-0.000988485	0.986469	0.269573		-0.814144	1.86606e-06	5.34493	1.27782	3.00574e-10	8.25037	1.39204	2.23946e-10	8.34048	0.463679	0.000989045	3.06453	0.577893	8.79665e-05	3.96159	0.114214	0.179403	1.13841
CUST_4948_PI422575199	phd finger protein	2R	AGAP002929-RA		0.175236	1.12915		0.45489	2.34036e-06	4.95523	0.550658	2.73537e-07	5.72839	-0.0957686	0.117358	0.898575		-0.241409	0.000838624	3.12541	0.453574	6.63856e-08	6.49638	0.630126	2.93466e-09	7.5232	0.212165	0.00381824	2.55873	0.388717	7.48464e-06	4.85447	0.176552	0.000821264	3.13331
CUST_5732_PI422575199	elongation factor 1 alpha	2R	AGAP003541-RA		0.174062	1.12823		1.77101	1.0416e-10	8.25551	1.97493	2.63901e-11	8.63322	-0.20392	0.053285	1.17923		-1.0707	0.000337987	3.46492	2.25681	7.02139e-11	8.69689	1.94508	5.71947e-10	8.04829	1.1861	0.000134792	3.8041	0.874371	0.0019413	2.81175	-0.311731	0.0244519	1.8626
CUST_5003_PI422575199	methionine-r-sulfoxide reductase	2R	AGAP013286-RC		0.172788	1.12723		1.42935	7.5332e-12	8.91746	1.41228	8.7752e-12	8.87973	0.0170743	0.790291	0.315988		-0.833416	1.95388e-09	7.65355	1.13739	3.7671e-12	9.6165	1.60214	1.45217e-13	10.6496	0.303971	0.000754903	3.16489	0.768723	6.10362e-09	7.28242	0.464751	3.67851e-07	5.91127
CUST_2814_PI422575199	iron-responsive element-binding protein 1	2L	AGAP007258-RA		0.172522	1.12703		0.563386	1.10734e-06	5.2273	0.562618	1.12433e-06	5.22165	0.000768336	0.9909	0.268688		-0.194135	0.0556858	1.55879	0.496853	1.44934e-07	6.23134	0.735908	2.80505e-09	7.53706	0.302718	0.00716405	2.32168	0.541773	3.77213e-05	4.27186	0.239054	9.48095e-05	3.93372
CUST_4986_PI422575199	importin 11 (ran-binding protein 11)	2R	AGAP002970-RB		0.170982	1.12582		0.357126	8.19814e-05	3.63527	0.322578	0.000208985	3.28016	0.0345478	0.595212	0.385774		-0.00444328	0.94037	0.576146	0.315574	7.33211e-05	4.02875	0.528108	4.27646e-07	5.86123	0.311131	0.000162722	3.73462	0.523665	2.06121e-07	6.10916	0.212534	0.00242593	2.72855
CUST_2818_PI422575199	elongation of very long chain fatty acids	2L	AGAP007264-RA		0.168226	1.12368		1.40738	1.3697e-10	8.17937	1.53795	4.48958e-11	8.4877	-0.130568	0.11769	0.897484		-1.24497	1.3447e-07	6.25576	1.66899	2.04281e-14	11.2743	1.57561	1.63425e-13	10.6194	0.424016	0.00745082	2.30716	0.330635	0.0269162	1.82667	-0.0933809	0.074438	1.45345
CUST_4985_PI422575199	importin 11	2R	AGAP002970-RA		0.168128	1.1236		0.330496	0.000150004	3.40643	0.294061	0.000419597	3.01277	0.0364356	0.570762	0.396979		-0.0153857	0.790224	0.631395	0.276145	0.000164107	3.73152	0.498624	3.36485e-07	5.94073	0.26076	0.000507629	3.31323	0.483238	4.02547e-07	5.88165	0.222479	0.00102359	3.05169
CUST_835_PI422575199	AGAP005399-PA [Anopheles gambiae str. PEST]	2L	AGAP005399-RA		0.166344	1.12221		0.564517	1.54658e-07	5.92441	0.627956	4.4217e-08	6.35474	-0.0634388	0.275457	0.613043		-0.290405	0.126752	1.26301	0.872856	5.58771e-08	6.55653	0.730861	5.71764e-07	5.7607	0.582451	0.00565493	2.41026	0.440456	0.0274764	1.81909	-0.141995	0.0850233	1.40569
CUST_12778_PI422575199	transcription initiation factor tfiib	3R	AGAP009558-RA		0.163545	1.12004		0.167912	0.00125388	2.59294	0.208887	0.000203698	3.28994	-0.0409752	0.335356	0.551368		-0.0381481	0.313411	0.941481	0.137013	0.00194484	2.81105	0.331456	7.98843e-07	5.64305	0.098865	0.0297805	1.78939	0.293308	8.34687e-07	5.6283	0.194443	8.62406e-05	3.969
CUST_9166_PI422575199	---NA---	3L	AGAP010499-RA		0.162331	1.11909		0.502378	2.06817e-05	4.15317	0.437266	8.06578e-05	3.64158	0.0651116	0.416192	0.486341		0.0222143	0.795256	0.629335	0.387539	0.000305365	3.50269	0.664709	3.6435e-06	5.11027	0.409754	0.0005913	3.2563	0.686923	6.66073e-07	5.70612	0.277169	0.00432964	2.51068
CUST_2761_PI422575199	mitogen-activated protein-binding protein-interacting protein	2L	AGAP007213-RA		0.160047	1.11732		0.328405	8.53672e-06	4.48171	0.23976	0.000185158	3.32602	0.0886453	0.0790268	1.03713		-0.247294	2.7239e-05	4.39029	0.353479	4.12769e-07	5.87297	0.488452	3.3211e-08	6.7308	0.106186	0.0404881	1.67582	0.241158	3.56408e-05	4.29217	0.134973	0.00548681	2.42162
CUST_13086_PI422575199	AGAP009859-PA [Anopheles gambiae str. PEST]	3R	AGAP009859-RA		0.159855	1.11717		0.729784	0.0011596	2.62288	0.678745	0.00200066	2.41293	0.0510395	0.776657	0.320023		0.805201	0.0015068	2.90649	1.65531	1.12022e-08	7.08543	0.889639	2.37797e-05	4.43998	2.46051	5.66413e-09	7.30559	1.69484	7.34565e-07	5.67174	-0.76567	4.22526e-05	4.23014
CUST_11659_PI422575199	ino80 complex subunit c	3R	AGAP008390-RA		0.1587	1.11628		0.293168	0.000189329	3.31744	0.220158	0.00196471	2.41994	0.0730104	0.222732	0.681858		-0.113874	0.0954695	1.36416	0.406109	4.07163e-08	6.66369	0.451868	3.17897e-08	6.74557	0.292236	0.000536233	3.29271	0.337995	9.74098e-05	3.92386	0.0457588	0.20408	1.09275
CUST_8332_PI422575199	cell fate determining protein mab21l2	X	AGAP001034-RA		0.156543	1.11461		0.136009	0.000291415	3.15243	0.138007	0.000256458	3.20106	-0.00199853	0.943726	0.278855		-0.146904	0.0121048	2.1247	0.277119	1.38784e-07	6.24543	0.292552	2.47091e-07	6.0482	0.130216	0.0282419	1.8089	0.145649	0.0130905	2.09484	0.015433	0.549758	0.75014
CUST_13041_PI422575199	cdk5 regulatory subunit-associated protein 3	3R	AGAP009811-RA		0.15646	1.11455		0.145902	0.00486931	2.07559	0.156004	0.00310637	2.24582	-0.0101023	0.818276	0.308555		0.0372356	0.543339	0.75398	0.175824	0.0102073	2.1888	0.302362	0.00040713	3.39556	0.21306	0.00615344	2.37874	0.339597	4.43226e-05	4.21291	0.126537	0.0517307	1.58597
CUST_936_PI422575199	acetoin reductase	2L	AGAP005502-RA		0.156125	1.11429		1.50016	4.51038e-08	6.34972	1.25679	3.55851e-07	5.63286	0.243372	0.0910224	0.987463		-0.613577	0.0124673	2.1133	1.2746	9.33077e-08	6.38026	1.65629	2.79282e-09	7.53842	0.661025	0.00825495	2.26869	1.04271	0.000235361	3.59881	0.381687	0.00596673	2.39033
CUST_12313_PI422575199	fad oxidoreductase	3R	AGAP009080-RA		0.155942	1.11415		0.687205	4.37972e-08	6.35781	0.74445	1.68308e-08	6.672	-0.0572454	0.364588	0.525998		0.126237	0.138333	1.23159	0.663117	9.42099e-09	7.14352	0.843147	9.42817e-10	7.89187	0.789353	1.17796e-07	6.30156	0.969384	4.53566e-09	7.38267	0.18003	0.00368569	2.57207
CUST_287_PI422575199	litaf-like protein	2L	AGAP004928-RA		0.155785	1.11403		0.506488	4.44253e-07	5.55274	0.513026	3.83751e-07	5.60637	-0.00653833	0.906834	0.287024		-0.22991	0.000867243	3.11298	0.481587	3.11657e-07	5.96754	0.662273	2.38008e-08	6.84278	0.251677	0.0011152	3.01912	0.432363	1.19057e-06	5.50548	0.180686	0.00531726	2.43336
CUST_2854_PI422575199	hemolymph protein	2L	AGAP007303-RA		0.154039	1.11268		0.664819	0.000202647	3.29205	0.720565	9.69186e-05	3.57086	-0.0557458	0.675728	0.352952		-0.609344	3.01592e-06	5.17653	0.89968	7.31596e-09	7.22368	0.818858	1.03842e-07	6.34274	0.290336	0.00683352	2.33942	0.209514	0.0256739	1.84412	-0.0808221	0.298495	0.958356
CUST_2153_PI422575199	peroxisomal -trans-enoyl- isomerase	2L	AGAP006651-RA		0.154023	1.11267		1.24993	1.11371e-10	8.23777	1.35181	4.15536e-11	8.50943	-0.101881	0.158369	0.795013		-0.0733016	0.560707	0.743586	1.2633	4.33636e-11	8.85019	1.40395	2.09656e-11	9.07357	1.19	1.11164e-07	6.32076	1.33065	1.93039e-08	6.9108	0.14065	0.0510298	1.591
DETOX_455_PI422610884	CYP6P1 - Cytochrome P450 monooxygenase; target probed by LSTM-AGAM-DETOX V3 probe agam-detox-1M3	2R	AGAP002868-RA		0.152361	1.11139		1.27781	9.34949e-09	6.86495	1.3908	3.33163e-09	7.18797	-0.112993	0.277134	0.611018		-0.6637	0.00012894	3.8209	1.47172	9.43601e-12	9.32496	1.43017	2.53224e-11	9.01819	0.808019	2.06718e-05	4.48988	0.766469	3.10547e-05	4.34248	-0.0415504	0.560653	0.74361
CUST_481_PI422575199	hemolymph protein	2L	AGAP005094-RA		0.151497	1.11072		0.374395	0.000697643	2.81816	0.400143	0.000401205	3.02991	-0.0257481	0.766195	0.323004		0.0108552	0.912855	0.585187	0.498844	6.83978e-05	4.05364	0.525891	4.27353e-05	4.22633	0.509699	0.000110718	3.87675	0.536746	6.13713e-05	4.09307	0.0270471	0.765962	0.641341
CUST_6466_PI422575199	transmembrane and ubiquitin-like domain-containing protein 2	2R	AGAP004089-RA		0.151448	1.11068		0.151237	0.0116371	1.74638	0.147377	0.0134355	1.69249	0.00386018	0.941456	0.279285		0.774359	1.68206e-06	5.38224	0.252681	0.00015496	3.75243	0.302685	5.99192e-05	4.10185	1.02704	6.67088e-08	6.49486	1.07704	2.66342e-08	6.80473	0.0500041	0.251975	1.01765
CUST_9560_PI422575199	c19l2_drome ame: full=cwf19-like protein 2 homolog	3L	AGAP010932-RA		0.151229	1.11052		0.771801	1.48576e-09	7.44005	0.533644	1.2614e-07	5.99603	0.238157	0.000496698	2.94854		0.415401	0.149578	1.20359	0.531261	1.02477e-05	4.74197	0.92303	1.01198e-08	7.11921	0.946662	0.00353537	2.58782	1.33843	0.000198123	3.66229	0.391769	5.48954e-05	4.13409
CUST_4754_PI422575199	signal transducer and activator of transcription	2R	AGAP001314-RA		0.150836	1.11021		0.327734	0.000382572	3.04859	0.297274	0.000856301	2.73845	0.03046	0.666427	0.356344		0.0609787	0.234789	1.04291	0.175542	0.00272734	2.68532	0.47857	3.1311e-07	5.96595	0.236521	0.000670527	3.20939	0.539549	1.48986e-08	6.99382	0.303028	1.70582e-05	4.55902
CUST_5002_PI422575199	methionine-r-sulfoxide reductase	2R	AGAP013286-RB		0.149061	1.10885		1.42102	1.47997e-11	8.75741	1.4065	1.68559e-11	8.73696	0.0145203	0.829151	0.305896		-0.797523	3.15301e-08	6.74853	1.15029	4.163e-12	9.58418	1.57008	2.21934e-13	10.5464	0.352771	0.000673653	3.20758	0.772557	5.10266e-08	6.58781	0.419787	8.71235e-07	5.6132
CUST_13512_PI422575199	AGAP010287-PA [Anopheles gambiae str. PEST]	3R	AGAP010287-RA		0.145934	1.10645		0.183448	0.00619097	1.98469	0.143229	0.0243597	1.46833	0.0402194	0.487232	0.441251		-0.0330252	0.834419	0.614007	0.447253	1.76693e-07	6.16226	0.329382	7.32283e-06	4.86184	0.414227	0.0177464	1.98156	0.296357	0.0761635	1.44537	-0.11787	0.0141813	2.06495
CUST_2393_PI422575199	lyr motif-containing	2L	AGAP006878-RA		0.143753	1.10478		0.623907	2.71881e-06	4.90036	0.628322	2.51768e-06	4.9289	-0.00441529	0.956498	0.276004		-0.592415	7.28652e-08	6.46573	0.917449	1.29158e-10	8.51055	0.767659	7.81721e-09	7.20338	0.325034	0.000250237	3.57599	0.175244	0.0115962	2.14065	-0.149789	0.0220856	1.90051
CUST_6467_PI422575199	transmembrane and ubiquitin-like domain-containing protein 2	2R	AGAP004089-RB		0.143464	1.10455		0.180918	0.00517562	2.05249	0.145465	0.018293	1.5762	0.0354532	0.522419	0.421273		0.728814	1.57329e-05	4.58817	0.187944	0.00707633	2.32618	0.324382	0.000153063	3.75706	0.916758	1.44588e-06	5.43584	1.0532	2.01501e-07	6.11749	0.136438	0.0177083	1.98238
CUST_1178_PI422575199	lysozyme c6	2L	AGAP005717-RA		0.14346	1.10455		0.456959	4.71324e-05	3.84359	0.426664	9.09107e-05	3.59501	0.0302952	0.698951	0.344489		-0.0383715	0.820553	0.619175	0.892233	4.87175e-10	8.09661	0.600419	1.03953e-07	6.34238	0.853861	0.000125096	3.83181	0.562047	0.00419491	2.52269	-0.291814	8.84052e-05	3.95978
CUST_10424_PI422575199	isoform b	3L	AGAP011847-RA		0.143175	1.10433		0.328378	3.11415e-06	4.85117	0.365615	9.52897e-07	5.28046	-0.0372366	0.394834	0.502158		-0.203385	0.012451	2.11379	0.381451	4.22859e-07	5.86509	0.471553	8.26967e-08	6.42163	0.178065	0.0305669	1.77978	0.268168	0.00204209	2.79272	0.0901021	0.0352808	1.72666
DETOX_647_PI422610884	GSTS1_1 - Glutathion S-transferase; target probed by LSTM-AGAM-DETOX V3 probe agam-detox-1B1	3L	AGAP010404-RA		0.14282	1.10406		1.40426	1.79115e-07	5.87451	1.36037	2.58584e-07	5.7475	0.0438895	0.759494	0.324819		-0.978175	0.00025658	3.56662	2.34469	8.76213e-09	7.16747	1.54708	1.83781e-06	5.35016	1.36652	7.87837e-06	4.83611	0.568907	0.0144652	2.0574	-0.797612	0.00149405	2.90956
CUST_6758_PI422575199	lacb2_drome ame: full=beta-lactamase-like protein 2 homolog	2R	AGAP004236-RA		0.140498	1.10229		0.840398	8.80611e-11	8.30383	0.687131	1.08438e-09	7.55233	0.153267	0.00463544	2.0938		-0.37828	2.19471e-07	6.08787	0.769894	1.2744e-11	9.23429	0.980896	2.59182e-12	9.74628	0.391614	7.45608e-07	5.66633	0.602617	4.1487e-10	8.14735	0.211003	0.000165849	3.72764
CUST_12765_PI422575199	AGAP009545-PA [Anopheles gambiae str. PEST]	3R	AGAP009545-RA		0.140195	1.10205		0.361685	0.000845642	2.74295	0.285188	0.00474852	2.08487	0.0764976	0.378462	0.51472		-0.270868	0.000161126	3.73823	0.604271	9.32311e-09	7.14752	0.50188	4.66906e-07	5.83115	0.333403	6.09063e-05	4.0957	0.231012	0.000689934	3.19868	-0.102391	0.0715449	1.46765
CUST_5005_PI422575199	methionine-r-sulfoxide reductase	2R	AGAP013286-RA		0.139441	1.10148		1.44808	1.74422e-11	8.73696	1.406	2.5329e-11	8.63905	0.0420775	0.547214	0.408379		-0.782565	2.79105e-09	7.53843	1.15552	1.40477e-12	9.94149	1.58752	7.59393e-14	10.8642	0.372954	7.65875e-05	4.01292	0.804953	1.96263e-09	7.6518	0.431999	4.43318e-07	5.84878
CUST_8374_PI422575199	dna polymerase subunit gamma mitochondrial	X	AGAP000139-RA		0.138427	1.1007		0.181979	0.00739012	1.91756	0.160943	0.0149423	1.65184	0.021036	0.719982	0.337566		0.037381	0.676074	0.681995	0.228703	0.00154595	2.89688	0.320407	7.28501e-05	4.03104	0.266084	0.00868025	2.24995	0.357788	0.00103502	3.04756	0.0917039	0.106696	1.32459
CUST_7712_PI422575199	niemann-pick c1	X	AGAP000579-RA		0.136316	1.0991		0.334187	9.76783e-06	4.43301	0.544029	4.07728e-08	6.37998	-0.209842	0.0007492	2.79047		-0.094805	0.637791	0.701088	0.528525	4.98654e-05	4.16938	0.470503	0.000198874	3.66086	0.433719	0.0457662	1.63043	0.375698	0.0773341	1.43992	-0.0580211	0.488414	0.789378
DETOX_518_PI422610884	CYP9M1 - Cytochrome P450 monooxygenase; suspected Ensembl annotation error; target probed by LSTM-AGAM-DETOX V3 probe agam-detox-1I2	3R	AGAP009374-RA		0.136279	1.09907		0.708037	0.00223431	2.37112	0.691813	0.00263628	2.30818	0.0162243	0.932053	0.281415		0.249056	0.223416	1.06041	0.497609	1.12376e-05	4.70844	0.844317	1.55464e-08	6.97972	0.746666	0.00175725	2.8491	1.09337	5.47005e-05	4.13543	0.346707	0.000114303	3.86543
CUST_6645_PI422575199	cell division protein ftsj	2R	AGAP013223-RA		0.133499	1.09695		0.594584	8.38568e-08	6.13822	0.381704	1.16455e-05	4.36723	0.21288	0.00211651	2.39197		-0.0635392	0.383737	0.871468	0.478412	5.17376e-08	6.58348	0.728083	5.98727e-10	8.03654	0.414873	5.28428e-05	4.14783	0.664544	1.22701e-07	6.28717	0.249671	2.65903e-05	4.39892
CUST_12061_PI422575199	isoform d	3R	AGAP008828-RA		0.132226	1.09598		0.474584	1.83057e-06	5.04412	0.491336	1.24699e-06	5.18371	-0.0167516	0.778206	0.319534		-0.226207	0.000441839	3.36561	0.578059	8.23874e-09	7.18648	0.60681	1.66776e-08	6.95588	0.351852	1.42953e-05	4.62241	0.380603	1.78519e-06	5.36069	0.0287511	0.577632	0.733887
CUST_2792_PI422575199	26s protease regulatory subunit	2L	AGAP007243-RA		0.131217	1.09522		0.359941	3.40789e-06	4.81721	0.338986	6.47552e-06	4.5825	0.0209553	0.661487	0.357964		-0.256475	0.00313967	2.63246	0.555859	1.29128e-08	7.04143	0.491158	2.6579e-07	6.02299	0.299384	0.00151517	2.90449	0.234683	0.00599315	2.38863	-0.0647016	0.159269	1.18099
CUST_5731_PI422575199	elongation factor 1 alpha	2R	AGAP003541-RB		0.130764	1.09487		1.78015	1.80882e-10	8.09754	1.9931	4.3739e-11	8.49267	-0.212947	0.0545027	1.17107		-1.04958	0.000335482	3.46774	2.22143	1.20906e-10	8.53137	1.91092	1.0016e-09	7.87221	1.17184	0.000124002	3.83509	0.861334	0.00186002	2.82784	-0.31051	0.0283946	1.80697
CUST_935_PI422575199	serine 3-dehydrogenase	2L	AGAP005501-RA		0.130329	1.09454		0.206789	0.00106038	2.65691	0.275621	8.86333e-05	3.60472	-0.0688321	0.186548	0.741129		0.172857	0.0130999	2.09458	0.0855906	0.068054	1.48597	0.337118	4.4587e-06	5.0396	0.258448	0.00125219	2.97581	0.509975	5.81521e-07	5.75515	0.251527	8.78991e-06	4.79686
CUST_5660_PI422575199	serine-pyruvate aminotransferase	2R	AGAP003490-RA		0.12967	1.09404		0.787091	8.74665e-07	5.3112	0.73083	1.993e-06	5.01336	0.0562601	0.544475	0.409733		0.617979	7.13069e-05	4.03872	0.39992	0.00318524	2.62694	0.916761	1.03833e-06	5.55277	1.0179	2.81539e-07	6.0019	1.53474	8.92157e-10	7.91107	0.516841	0.000398119	3.40366
CUST_4320_PI422575199	eukaryotic translation initiation factor 2a	2R	AGAP002525-RA		0.127867	1.09268		0.125831	0.00752534	1.9106	0.132935	0.00533844	2.0406	-0.00710397	0.861157	0.297991		0.241425	0.00629462	2.37038	0.184643	0.0124628	2.11343	0.253698	0.00302674	2.64591	0.426067	0.000110915	3.87613	0.495123	1.02258e-05	4.74271	0.0690558	0.273985	0.988324
CUST_741_PI422575199	AGAP005315-PA [Anopheles gambiae str. PEST]	2L	AGAP005315-RA		0.127208	1.09218		0.27924	3.54511e-06	4.80229	0.228745	2.82667e-05	4.03511	0.0504959	0.18887	0.737075		-0.0546728	0.52868	0.763071	0.314083	0.000125851	3.82977	0.406448	2.36819e-05	4.44144	0.25941	0.0112361	2.15262	0.351776	0.000892739	3.1023	0.0923656	0.110443	1.31223
CUST_12119_PI422575199	cdc73 domain protein	3R	AGAP008885-RA		0.12679	1.09186		0.795427	2.12169e-06	4.99036	0.452309	0.000524708	2.92724	0.343119	0.0041658	2.13429		0.330897	0.00988154	2.2011	0.787475	2.01762e-06	5.31826	0.922217	6.60638e-07	5.7089	1.11837	1.12723e-07	6.31651	1.25311	1.14219e-08	7.07974	0.134741	0.209241	1.08393
CUST_11299_PI422575199	ce5 protein	3R	AGAP008004-RA		0.125051	1.09055		0.600868	4.41402e-05	3.86867	0.349679	0.00395693	2.15326	0.251189	0.0260863	1.44298		0.174659	0.554094	0.747566	1.51994	2.95821e-07	5.98557	0.725919	0.000834862	3.12701	1.6946	3.24925e-05	4.32613	0.900579	0.00725779	2.31683	-0.794024	0.000127089	3.8262
CUST_598_PI422575199	ubiquinone biosynthesis protein	2L	AGAP005199-RA		0.124591	1.0902		0.364698	0.000190717	3.31472	0.246989	0.00407111	2.14241	0.117709	0.121188	0.887114		-0.325201	0.000204671	3.65036	0.541841	6.02078e-08	6.53109	0.48929	4.02309e-07	5.88179	0.216639	0.00687451	2.33718	0.164088	0.0272392	1.82229	-0.0525513	0.319774	0.934542
DETOX_546_PI422610884	GPX2A - Glutathione dependent peroxidase; target probed by LSTM-AGAM-DETOX V3 probe agam-detox-1O16; alternative detox probe for AG_DETOX_P182	2R	AGAP004247-RA		0.124138	1.08986		0.573793	7.88737e-06	4.51028	0.503382	3.01511e-05	4.01097	0.070411	0.398526	0.499332		-0.145689	0.0687064	1.48249	0.771764	9.05914e-10	7.90587	0.697931	1.60992e-08	6.96807	0.626074	1.105e-06	5.53229	0.552241	2.21762e-06	5.28427	-0.073833	0.173828	1.14962
CUST_11802_PI422575199	gpi transamidase component pig-t	3R	AGAP008540-RA		0.121667	1.08799		0.284402	0.00112097	2.63591	0.23785	0.0040771	2.14192	0.0465525	0.507905	0.429152		0.220002	0.00285218	2.66819	0.270425	0.000103568	3.9013	0.40607	1.10432e-06	5.53246	0.490427	9.99266e-07	5.56611	0.626072	4.44207e-08	6.6336	0.135645	0.0137049	2.0778
CUST_7992_PI422575199	protein yippee-like 5	X	AGAP000780-RA		0.119198	1.08613		0.282868	9.61774e-07	5.27801	0.296703	5.6157e-07	5.4686	-0.0138351	0.679736	0.351454		-0.208005	0.00584091	2.39816	0.427444	1.503e-08	6.99104	0.402066	1.29407e-07	6.26859	0.21944	0.00549785	2.42084	0.194061	0.00935541	2.22172	-0.0253786	0.453803	0.814402
CUST_515_PI422575199	aldehyde dehydrogenase	2L	AGAP005124-RB		0.11563	1.08345		0.223934	0.0101762	1.79643	0.191835	0.0231747	1.48714	0.0320993	0.673893	0.353635		0.0985944	0.358625	0.894925	0.482308	2.17247e-06	5.29138	0.339564	0.000266586	3.5529	0.580902	8.3722e-05	3.97998	0.438158	0.000794331	3.14558	-0.142744	0.0215813	1.90909
CUST_3330_PI422575199	isoform d	2L	AGAP006741-RA		0.115039	1.083		0.201303	0.0240393	1.47315	0.344986	0.000750301	2.78991	-0.143684	0.0914524	0.985884		1.92222	5.79536e-14	10.9449	0.589218	7.84197e-07	5.64954	0.316342	0.000597481	3.25244	2.51144	1.11022e-15	12.1035	2.23856	6.10623e-15	11.6184	-0.272875	0.0019988	2.80083
CUST_6689_PI422575199	calreticulin	2R	AGAP004212-RA		0.114687	1.08274		0.398455	6.95865e-08	6.20128	0.446789	1.77982e-08	6.65403	-0.0483343	0.211022	0.699951		0.187987	0.400975	0.856613	0.341186	0.0126141	2.10878	0.513142	0.00112493	3.01584	0.529173	0.0312369	1.77176	0.701129	0.00586682	2.39651	0.171956	0.118416	1.28715
CUST_4290_PI422575199	mitochondrial ribosomal	2R	AGAP002470-RA		0.113353	1.08174		0.608278	2.23537e-08	6.57792	0.638852	1.23926e-08	6.77146	-0.0305738	0.558965	0.402671		-0.492422	7.66451e-06	4.84599	0.657644	7.30134e-10	7.97667	0.721631	8.35902e-10	7.93159	0.165223	0.0508701	1.5921	0.229209	0.00759632	2.29999	0.0639864	0.143554	1.2183
CUST_12810_PI422575199	isoform a	3R	AGAP009588-RA		0.11317	1.0816		0.598601	2.61573e-09	7.25826	0.509591	1.84866e-08	6.64198	0.0890105	0.0540596	1.17387		-0.152642	0.0348728	1.73086	0.558816	6.83574e-09	7.24655	0.711771	8.73245e-10	7.91772	0.406174	3.28249e-05	4.32232	0.559129	4.33701e-07	5.85617	0.152955	0.002836	2.67032
CUST_750_PI422575199	d-amino acid oxidase	2L	AGAP005323-RA		0.112667	1.08123		0.519742	0.000656546	2.84143	0.676147	6.30922e-05	3.73337	-0.156405	0.203625	0.711851		-0.0497747	0.823696	0.618011	0.750932	7.87629e-07	5.64814	0.632409	1.02199e-05	4.74279	0.701157	0.00652064	2.35701	0.582634	0.0183846	1.96842	-0.118523	0.155548	1.18945
CUST_8765_PI422575199	f188a_drome ame: full=protein fam188a homolog ame: full=protein carp homolog	X	AGAP000412-RA		0.112616	1.08119		1.0636	8.72287e-08	6.12374	0.908515	5.3911e-07	5.48283	0.155088	0.144801	0.826268		-0.505716	2.14729e-06	5.29587	1.16821	2.91196e-11	8.97439	1.17622	7.09132e-11	8.69359	0.662491	1.77448e-07	6.16075	0.670503	6.19081e-08	6.52101	0.00801206	0.907976	0.586892
CUST_6778_PI422575199	glutathione peroxidase	2R	AGAP004247-RC		0.112245	1.08091		0.305769	0.00103388	2.66629	0.306016	0.00102737	2.66836	-0.000246727	0.997346	0.267405		0.0841284	0.274807	0.987334	0.404816	1.89452e-06	5.33971	0.418015	4.67214e-06	5.02263	0.488944	1.77664e-05	4.54435	0.502143	6.73043e-06	4.89208	0.0131989	0.785834	0.63322
CUST_6501_PI422575199	mitochondrial ribosomal	2R	AGAP004113-RA		0.112092	1.08079		0.225992	0.00109887	2.64329	0.28914	0.000135318	3.44508	-0.0631487	0.264838	0.626052		0.622987	0.00193125	2.81369	0.330124	0.000168835	3.72092	0.338084	0.000278804	3.53607	0.953111	4.66251e-05	4.194	0.961071	3.72339e-05	4.27666	0.00796014	0.886424	0.59465
CUST_12427_PI422575199	palmitoyltransferase erf2	3R	AGAP009199-RA		0.111879	1.08063		0.491739	9.74555e-08	6.08463	0.407961	8.33785e-07	5.32796	0.0837789	0.0958162	0.969513		-0.311847	3.6708e-07	5.91196	0.465927	1.78209e-09	7.68387	0.603619	2.94271e-10	8.25472	0.154081	0.00206355	2.78889	0.291772	8.41317e-07	5.6256	0.137691	0.00180698	2.83847
CUST_10881_PI422575199	odorant-binding protein	3L	AGAP012325-RA		0.111458	1.08032		0.5729	8.0252e-07	5.34223	0.433554	1.61334e-05	4.24577	0.139345	0.0524635	1.18448		-0.0569103	0.667399	0.686155	0.967656	3.22588e-08	6.74068	0.684357	2.56517e-06	5.23302	0.910746	4.45465e-06	5.03991	0.627447	0.000231113	3.6053	-0.283298	0.00461402	2.48673
CUST_12984_PI422575199	kunitz domain-containing	3R	AGAP009766-RA		0.109861	1.07912		1.39931	1.41806e-07	5.95415	1.41738	1.22081e-07	6.0075	-0.0180783	0.897108	0.289468		0.0849392	0.756037	0.645487	1.76269	2.31965e-09	7.59731	1.50917	1.91181e-08	6.91375	1.84763	5.4913e-06	4.96473	1.59411	2.85598e-05	4.37301	-0.25352	0.0579318	1.54442
CUST_2468_PI422575199	eukaryotic translation initiation factor 3 subunit 6	2L	AGAP006944-RA		0.109314	1.07872		0.16431	0.021626	1.51313	0.17648	0.0149603	1.65138	-0.0121693	0.849755	0.300829		0.00364625	0.941985	0.575535	0.155372	0.00656045	2.35476	0.273625	0.00016081	3.73891	0.159019	0.0109681	2.16177	0.277271	4.81351e-05	4.18262	0.118252	0.0298234	1.78889
CUST_6646_PI422575199	cell division protein ftsj	2R	AGAP004177-RA		0.107035	1.07701		0.545905	6.37932e-08	6.23017	0.354371	8.13965e-06	4.49934	0.191534	0.00207144	2.40008		-0.0453594	0.59529	0.723766	0.468202	2.2355e-07	6.08149	0.65294	8.67506e-09	7.17053	0.422843	0.000209033	3.64276	0.607581	2.92182e-06	5.18766	0.184738	0.00101113	3.05629
CUST_11687_PI422575199	ww domain-containing oxidoreductase	3R	AGAP008423-RA		0.106626	1.07671		0.308887	0.000148845	3.40933	0.269091	0.000497683	2.94782	0.0397957	0.508254	0.429064		0.168198	0.000805443	3.14052	0.406798	1.15011e-08	7.07808	0.415513	4.5464e-08	6.62637	0.574996	1.66943e-09	7.70713	0.583711	3.18656e-10	8.23277	0.00871472	0.805515	0.625212
CUST_13872_PI422575199	er lumen protein retaining receptor	UNKN	AGAP012756-RA		0.103167	1.07413		0.253048	9.60088e-06	4.43941	0.276464	3.75303e-06	4.78186	-0.0234157	0.529491	0.41766		-0.0174371	0.752227	0.647167	0.203297	0.00193497	2.81292	0.356215	3.23553e-05	4.3278	0.18586	0.00812516	2.27454	0.338778	1.56263e-05	4.59047	0.152918	0.0129287	2.0996
CUST_5970_PI422575199	bola-like protein ddb_g0274169-like	2R	AGAP003706-RA		0.102132	1.07336		0.493818	0.000116244	3.50169	0.439794	0.00032827	3.10669	0.0540238	0.563095	0.400653		-0.302492	0.000201961	3.6553	0.752131	3.76655e-09	7.44408	0.59595	3.68416e-07	5.91099	0.449639	1.07249e-05	4.72528	0.293458	0.000268689	3.55005	-0.15618	0.0236956	1.87408
CUST_12072_PI422575199	isoform b	3R	AGAP008839-RA		0.100588	1.07221		1.10339	1.06848e-08	6.82044	0.964271	5.363e-08	6.29056	0.139121	0.133681	0.853565		-0.344412	0.0149435	2.04535	1.50445	2.03937e-10	8.36938	1.20398	4.5124e-09	7.38417	1.16004	1.45255e-07	6.23076	0.859568	5.72702e-06	4.94957	-0.300469	0.00579108	2.40137
CUST_3669_PI422575199	beta-galactosidase	2R	AGAP002058-RA		0.0995077	1.07141		0.835497	1.84007e-08	6.6426	0.71988	1.0776e-07	6.05056	0.115617	0.117158	0.899183		-0.118796	0.473805	0.799838	0.696237	6.75093e-07	5.70136	0.935005	1.86535e-08	6.92096	0.577441	0.00298194	2.65157	0.816209	0.000150905	3.76213	0.238768	0.00597732	2.38965
CUST_8678_PI422575199	AGAP000316-PA [Anopheles gambiae str. PEST]	X	AGAP000316-RA		0.0992398	1.07121		0.102791	0.00496818	2.06799	0.143454	0.00040691	3.02457	-0.0406625	0.204655	0.710024		0.407733	4.57044e-07	5.83838	0.0980513	0.0611079	1.52494	0.202031	0.00210229	2.78182	0.505784	1.31559e-07	6.26303	0.609764	2.23776e-09	7.6087	0.10398	0.0485632	1.60893
CUST_264_PI422575199	transmembrane protein 70	2L	AGAP004903-RA		0.0989295	1.07098		0.896579	2.62874e-07	5.74221	0.870494	3.68941e-07	5.62105	0.0260846	0.782721	0.318167		-0.775619	4.07487e-06	5.07121	1.00158	3.71286e-09	7.44855	0.995508	1.06045e-08	7.1037	0.22596	0.0693047	1.47932	0.219889	0.0660184	1.49683	-0.00607138	0.936121	0.577549
CUST_9322_PI422575199	mitotic protein phosphatase 1	3L	AGAP010675-RA		0.0983516	1.07055		0.106694	0.00828019	1.87423	0.102572	0.0104338	1.78692	0.00412165	0.906198	0.28719		0.0681002	0.139449	1.2289	0.141556	0.00204238	2.79269	0.205046	0.000227908	3.6104	0.209657	0.000529078	3.2978	0.273146	1.57205e-05	4.58844	0.0634893	0.0960094	1.36215
CUST_3942_PI422575199	transmembrane protein 1 tmem1b	2R	AGAP002242-RA		0.0982318	1.07046		0.275782	3.41841e-05	3.964	0.334988	4.59417e-06	4.70646	-0.0592062	0.208637	0.70373		-0.152699	0.0157703	2.02507	0.256852	2.10523e-05	4.48333	0.374014	9.343e-07	5.58942	0.104153	0.103472	1.33566	0.221315	0.00134945	2.9476	0.117162	0.00724868	2.31733
CUST_4837_PI422575199	cytochrome p450	2R	AGAP002868-RA		0.0978894	1.07021		1.34134	5.3295e-09	7.04481	1.45943	1.8965e-09	7.36141	-0.11809	0.258053	0.63454		-0.682779	0.000398898	3.40298	1.4483	6.1563e-12	9.46188	1.43923	9.87554e-12	9.3092	0.765522	0.0001517	3.76031	0.756452	0.000159457	3.74192	-0.00906956	0.892277	0.592514
CUST_10374_PI422575199	ww domain-binding protein 2-like	3L	AGAP011797-RA		0.0975892	1.06998		0.313208	0.00460789	2.09592	0.272663	0.0107866	1.77427	0.0405453	0.665701	0.356572		-0.259188	0.0107254	2.17037	0.41751	3.46613e-06	5.12787	0.410797	1.2493e-05	4.67021	0.158323	0.110791	1.31108	0.151609	0.110851	1.31089	-0.00671326	0.896614	0.590978
CUST_7140_PI422575199	AGAP004515-PA [Anopheles gambiae str. PEST]	2R	AGAP004515-RA		0.09736	1.06981		0.163016	0.00040424	3.02697	0.136084	0.00170636	2.47448	0.0269321	0.44996	0.463576		0.0591857	0.267973	0.995934	0.141307	0.0149851	2.04434	0.260377	0.00026202	3.55902	0.200493	0.00236239	2.73861	0.319562	1.66506e-05	4.56791	0.119069	0.0352263	1.72723
DETOX_43_PI422610884	AD20590 - Alcohol dehydrogenae, in 5'UTR; target probed by LSTM-AGAM-DETOX V3 probe agam-detox-2H2	3L	AGAP010499-RA		0.0966595	1.06929		0.57186	3.38722e-06	4.81951	0.517866	9.71977e-06	4.43482	0.0539937	0.480077	0.445324		-0.139482	0.0957573	1.36315	0.415206	9.05348e-05	3.95104	0.668519	1.74655e-06	5.36839	0.275724	0.00711823	2.32401	0.529037	6.61464e-06	4.898	0.253313	0.00562961	2.41185
CUST_6000_PI422575199	hspc049 protein	2R	AGAP003723-RA		0.0952358	1.06824		0.270075	0.000110129	3.52218	0.294857	4.77382e-05	3.83869	-0.024782	0.625007	0.372757		-0.2087	0.00105227	3.04135	0.330741	2.2402e-06	5.28063	0.365311	2.72124e-06	5.21256	0.122041	0.0474032	1.61767	0.156611	0.00844865	2.26004	0.03457	0.422961	0.838406
CUST_536_PI422575199	replication factor c subunit 5	2L	AGAP005144-RA		0.0948371	1.06794		0.569509	4.08731e-08	6.3791	0.409843	1.78954e-06	5.05166	0.159666	0.00723424	1.92541		0.522098	9.446e-07	5.58533	0.180598	0.0149906	2.0442	0.664346	8.3717e-08	6.41774	0.702696	4.00914e-08	6.66835	1.18644	1.39471e-11	9.20404	0.483748	2.37945e-06	5.25956
CUST_7146_PI422575199	gamma-interferon-inducible lysosomal thiol reductase	2R	AGAP004551-RA		0.0948164	1.06793		0.188337	0.000419732	3.01272	0.226059	8.14313e-05	3.63789	-0.0377222	0.364273	0.526239		0.16403	0.000539585	3.29034	0.419069	7.84421e-09	7.20245	0.283153	2.34821e-06	5.26427	0.583099	2.3328e-10	8.32784	0.447183	4.66033e-09	7.37318	-0.135916	0.00184243	2.83141
CUST_9587_PI422575199	tubulin alpha-1 chain	3L	AGAP010971-RA		0.0939354	1.06728		0.256597	0.00113636	2.6306	0.305801	0.000266144	3.18716	-0.0492034	0.440205	0.469846		-0.0803588	0.394746	0.861961	0.445775	5.65905e-07	5.76422	0.350533	2.83767e-05	4.37535	0.365416	0.00164381	2.87393	0.270174	0.0103303	2.18434	-0.0952423	0.0541646	1.56897
CUST_8952_PI422575199	molybdenum cofactor sulfurase	X	AGAP000555-RA		0.0927329	1.06639		0.48964	6.43547e-06	4.58479	0.498048	5.37071e-06	4.65082	-0.00840733	0.902804	0.28796		0.132217	0.00536943	2.4296	0.633016	8.12518e-11	8.65073	0.582373	1.50042e-09	7.74245	0.765233	4.21411e-11	8.85515	0.71459	2.04438e-11	9.08098	-0.0506428	0.216052	1.07258
CUST_11346_PI422575199	sphingomyelin phosphodiesterase 2	3R	AGAP008053-RA		0.0926992	1.06636		0.202294	0.000111514	3.51763	0.143489	0.00195266	2.42248	0.0588057	0.137247	0.844571		-0.0837552	0.167993	1.16194	0.25978	9.45877e-08	6.37575	0.294994	6.3879e-08	6.50955	0.176025	0.00967234	2.20904	0.211238	0.00242406	2.72882	0.0352132	0.133314	1.24502
CUST_6709_PI422575199	AGAP004229-PA [Anopheles gambiae str. PEST]	2R	AGAP004229-RA		0.0910327	1.06513		0.0894875	0.0106419	1.77936	0.107497	0.00336016	2.21554	-0.0180099	0.558996	0.402659		0.0266262	0.456962	0.812152	0.181475	0.000106878	3.88975	0.18052	0.000362612	3.4391	0.208101	9.29939e-05	3.94089	0.207146	2.70945e-05	4.39223	-0.000954384	0.978526	0.563382
DETOX_454_PI422610884	CYP6P1 - Cytochrome P450 monooxygenase; target probed by LSTM-AGAM-DETOX V3 probe agam-detox-1M3	2R	AGAP002868-RA		0.090609	1.06482		1.3371	7.08471e-09	6.95181	1.44227	2.81179e-09	7.23795	-0.105167	0.320756	0.564842		-0.62933	0.000894363	3.10158	1.46611	5.31242e-12	9.50275	1.42771	1.94689e-11	9.09793	0.836777	7.72029e-05	4.00995	0.798383	0.000104968	3.89646	-0.0383935	0.561068	0.743373
DETOX_44_PI422610884	AD20590 - Alcohol dehydrogenae, in 5'UTR; target probed by LSTM-AGAM-DETOX V3 probe agam-detox-2H2	3L	AGAP010499-RA		0.0881011	1.06297		0.59001	1.24373e-06	5.18457	0.5118	5.84542e-06	4.62056	0.0782098	0.283661	0.603778		-0.146124	0.104247	1.33304	0.409277	0.000214582	3.6329	0.678111	3.61698e-06	5.11277	0.263153	0.0147144	2.05092	0.531987	1.43303e-05	4.62155	0.268834	0.00619055	2.37647
CUST_3762_PI422575199	transmembrane protein 104	2R	AGAP002099-RA		0.0877088	1.06268		0.524086	5.42058e-07	5.48134	0.668926	3.15319e-08	6.4616	-0.14484	0.0260683	1.44321		0.0114254	0.899089	0.590071	0.272566	0.000599245	3.25142	0.611795	2.39393e-07	6.05863	0.283991	0.00827404	2.26785	0.62322	4.29069e-06	5.0526	0.339229	2.09565e-05	4.48492
CUST_4515_PI422575199	cdp-diacylglycerol-glycerol-3-phosphate 3-phosphatidyltransferase	2R	AGAP002662-RA		0.0849612	1.06066		0.345819	8.65188e-05	3.61377	0.344747	8.90881e-05	3.6027	0.00107215	0.986416	0.269573		-0.0607057	0.380681	0.874113	0.281394	0.000171583	3.71515	0.43078	5.79452e-06	4.94541	0.220689	0.00849503	2.25803	0.370074	6.23736e-05	4.08709	0.149386	0.012606	2.109
CUST_715_PI422575199	tubulin beta chain	2L	AGAP005293-RA		0.0848053	1.06054		1.0864	1.22684e-08	6.77411	0.849106	2.26446e-07	5.79254	0.237295	0.0168671	1.60681		-0.549338	0.0277377	1.81564	1.12494	6.36333e-09	7.26925	1.17121	9.09168e-09	7.15481	0.575601	0.0239234	1.87048	0.621868	0.0149153	2.04602	0.0462665	0.57512	0.735317
CUST_5730_PI422575199	elongation factor 1 alpha	2R	AGAP003541-RC		0.082002	1.05849		1.83414	7.70077e-11	8.33708	2.01729	2.3187e-11	8.66421	-0.18315	0.0815261	1.02619		-1.06539	0.000307796	3.49966	2.23063	8.37351e-11	8.64331	1.91614	7.12216e-10	7.9834	1.16524	0.000138321	3.79428	0.85075	0.00213184	2.77649	-0.314487	0.0236765	1.87436
CUST_8421_PI422575199	cg2257	X	AGAP001068-RA		0.0806082	1.05746		0.681329	4.55182e-09	7.09627	0.569232	3.97472e-08	6.38773	0.112097	0.043255	1.25469		-0.606161	2.35466e-06	5.26346	0.756732	4.67493e-09	7.37229	0.761937	1.83791e-08	6.92616	0.150571	0.109032	1.31677	0.155776	0.0791406	1.43174	0.00520477	0.928555	0.580006
CUST_12289_PI422575199	juvenile hormone-inducible	3R	AGAP009056-RA		0.0805469	1.05742		0.78001	8.79546e-09	6.88568	0.612647	1.55474e-07	5.92295	0.167363	0.0160285	1.62574		0.0413449	0.7993	0.627721	1.05419	2.641e-09	7.55649	0.860557	6.70293e-08	6.49346	1.09554	6.50042e-06	4.90423	0.901902	4.88885e-05	4.17683	-0.193634	0.0187863	1.96049
CUST_10509_PI422575199	tpa_inf: alsin	3L	AGAP011945-RA		0.0799054	1.05695		0.783037	1.067e-08	6.82074	0.778687	1.14132e-08	6.7993	0.00434968	0.944881	0.278649		-0.523175	0.0065182	2.35713	0.845624	5.47726e-08	6.56346	0.862942	1.30341e-07	6.26619	0.322448	0.0781938	1.43589	0.339767	0.0592902	1.53605	0.0173187	0.811016	0.622996
CUST_597_PI422575199	ubiquinone biosynthesis protein	2L	AGAP005199-RB		0.0725184	1.05155		0.389819	0.000485819	2.95691	0.311384	0.00274722	2.29277	0.078435	0.370201	0.521294		-0.289253	0.00160229	2.88347	0.536594	2.40046e-07	6.05771	0.462338	3.65208e-06	5.10947	0.247341	0.00706493	2.32675	0.173085	0.0370239	1.70884	-0.0742561	0.202441	1.09567
CUST_2186_PI422575199	cyclin t	2L	AGAP006678-RA		0.0710556	1.05049		0.463468	5.54127e-06	4.63938	0.469026	4.8796e-06	4.68541	-0.0055577	0.931061	0.281673		1.71726	5.26578e-11	8.79342	0.240158	0.0325211	1.75697	0.534523	9.92716e-05	3.91696	1.95742	8.08265e-12	9.38298	2.25179	1.06115e-12	10.0444	0.294365	0.0105465	2.1765
DETOX_456_PI422610884	CYP6P1 - Cytochrome P450 monooxygenase; target probed by LSTM-AGAM-DETOX V3 probe agam-detox-1M3; alternative detox probe for AG_DETOX_P152	2R	AGAP002868-RA		0.071034	1.05047		1.33748	5.84822e-09	7.01229	1.42249	2.75429e-09	7.24344	-0.0850154	0.412036	0.489279		-0.634083	0.000484383	3.33092	1.43477	1.08926e-11	9.28117	1.40851	2.85089e-11	8.97912	0.800683	6.24809e-05	4.0865	0.774431	7.54957e-05	4.01805	-0.0262521	0.703381	0.668814
CUST_514_PI422575199	aldehyde dehydrogenase	2L	AGAP005124-RA		0.0702229	1.04988		0.246941	0.00556041	2.0252	0.242707	0.00620348	1.98399	0.00423403	0.955508	0.276254		0.0463499	0.640415	0.699807	0.396135	7.68922e-05	4.01152	0.317164	0.00142154	2.92813	0.442485	0.000668946	3.21024	0.363514	0.00204834	2.79161	-0.0789707	0.251178	1.01883
CUST_10275_PI422575199	dredd	3L	AGAP011693-RA		0.0683861	1.04854		0.149783	0.00129042	2.58224	0.148189	0.00140008	2.55135	0.00159345	0.966002	0.273999		-0.110566	0.000725664	3.17982	0.195331	1.96586e-06	5.32761	0.218169	2.7114e-06	5.21387	0.0847648	0.0127419	2.10497	0.107602	0.000912682	3.09391	0.0228377	0.395911	0.860955
CUST_11415_PI422575199	wd-repeat protein	3R	AGAP008129-RA		0.0670513	1.04757		0.29684	0.00110735	2.64032	0.236368	0.0055583	2.02527	0.0604712	0.411399	0.489682		-0.147457	0.0603594	1.52942	0.297653	8.14445e-05	3.98996	0.363891	2.06406e-05	4.49037	0.150196	0.0671627	1.4907	0.216434	0.00960281	2.21185	0.0662383	0.209831	1.08293
CUST_12086_PI422575199	AGAP008853-PA [Anopheles gambiae str. PEST]	3R	AGAP008853-RA		0.0670411	1.04757		0.462172	2.25905e-06	4.96869	0.191801	0.0055639	2.02499	0.270372	0.000433884	3.00039		0.0236968	0.774269	0.637917	0.543555	2.13896e-07	6.0963	0.529213	3.36976e-07	5.9404	0.567252	4.9066e-06	5.00519	0.55291	6.22429e-06	4.91971	-0.0143417	0.800009	0.62746
CUST_6779_PI422575199	glutathione peroxidase	2R	AGAP004247-RA		0.0669735	1.04752		0.317774	0.0008566	2.73834	0.297174	0.00144215	2.5399	0.0206001	0.784616	0.317657		0.12214	0.0749261	1.45121	0.39942	1.1176e-06	5.52839	0.384748	6.8129e-06	4.8874	0.52156	1.75799e-06	5.36607	0.506888	9.88996e-07	5.56959	-0.0146724	0.756091	0.64547
CUST_2074_PI422575199	hexamerin a	2L	AGAP005766-RA		0.064532	1.04575		1.22903	4.85829e-07	5.52029	1.04588	2.92635e-06	4.87287	0.183148	0.194868	0.726437		0.56917	0.389496	0.866453	1.16863	3.8592e-05	4.26327	1.29356	1.278e-05	4.66238	1.7378	0.016453	2.00941	1.86273	0.0111226	2.15645	0.124933	0.48693	0.790462
CUST_13918_PI422575199	keratinocyte associated protein 2	UNKN	AGAP012812-RA		0.0644577	1.04569		0.260441	0.00205558	2.40294	0.168649	0.0273518	1.4253	0.0917927	0.199262	0.719268		0.0711265	0.579063	0.733053	0.16584	0.0102947	2.18556	0.324899	9.90974e-05	3.91762	0.236967	0.0848606	1.40642	0.396026	0.00667121	2.34852	0.159059	0.00362276	2.57856
CUST_7302_PI422575199	chaperone atp11p	2R	AGAP004641-RA		0.0641954	1.0455		0.808341	1.78873e-09	7.38106	0.775061	2.99777e-09	7.22044	0.0332799	0.555777	0.404126		-0.593134	3.94838e-05	4.25507	0.878898	1.02039e-09	7.86624	0.872536	4.52854e-09	7.38309	0.285764	0.0188429	1.95941	0.279402	0.0168928	1.99962	-0.00636205	0.911906	0.585524
DETOX_544_PI422610884	GPX2A - Glutathione dependent peroxidase; target probed by LSTM-AGAM-DETOX V3 probe agam-detox-1O16	2R	AGAP004247-RA		0.0624787	1.04426		0.313918	0.00101347	2.67353	0.304355	0.00128821	2.58285	0.00956342	0.899823	0.288802		0.123122	0.0629503	1.51401	0.389488	2.41815e-06	5.25369	0.376397	1.43721e-05	4.62052	0.51261	1.59609e-06	5.40126	0.499519	7.08684e-07	5.68447	-0.0130913	0.795598	0.629216
CUST_3928_PI422575199	intersex	2R	AGAP001237-RA		0.0618788	1.04382		0.328091	2.02361e-07	5.83273	0.365965	5.63216e-08	6.27355	-0.0378737	0.273765	0.614974		-0.156838	0.000542482	3.28838	0.279245	1.19084e-06	5.50547	0.38997	8.31063e-08	6.42004	0.122408	0.00862717	2.25215	0.233132	9.95081e-06	4.75254	0.110725	0.00747872	2.30573
CUST_202_PI422575199	y6693_drome ame: full=j domain-containing protein cg6693	2L	AGAP004849-RA		0.0611487	1.0433		1.0626	1.38803e-08	6.73462	0.902156	9.73338e-08	6.08487	0.160439	0.0834958	1.01774		0.0828001	0.549609	0.750225	0.344456	0.00688545	2.33656	1.12374	4.60941e-08	6.62194	0.427257	0.00710395	2.32476	1.20654	2.32566e-07	6.06826	0.779287	1.57532e-06	5.40577
DETOX_45_PI422610884	AD20590 - Alcohol dehydrogenae, in 5'UTR; target probed by LSTM-AGAM-DETOX V3 probe agam-detox-2H2; alternative detox probe for AG_DETOX_P015	3L	AGAP010499-RA		0.0608249	1.04306		0.58751	1.639e-06	5.08354	0.532402	4.78319e-06	4.69254	0.0551084	0.453976	0.461194		-0.127461	0.127723	1.26029	0.344426	0.000563572	3.27436	0.648335	2.70452e-06	5.21485	0.216965	0.0278161	1.8146	0.520874	8.59961e-06	4.80475	0.303909	0.00159218	2.88575
CUST_3171_PI422575199	ociad protein isoform 2	2L	AGAP007618-RA		0.0576297	1.04075		0.519556	2.17945e-05	4.13309	0.464276	6.59558e-05	3.71713	0.0552802	0.504846	0.430893		-0.200058	0.306461	0.949139	0.619521	5.40629e-05	4.13963	0.577186	0.000127533	3.82497	0.419463	0.0440997	1.64395	0.377128	0.0656884	1.49858	-0.0423352	0.673209	0.683302
CUST_6128_PI422575199	ptpla domain protein	2R	AGAP003814-RA		0.0561825	1.03971		0.452855	1.05583e-06	5.24433	0.535413	1.56202e-07	5.92169	-0.0825582	0.142569	0.831549		0.942125	1.43831e-05	4.62027	0.553607	2.50504e-10	8.306	0.509037	2.73732e-09	7.54496	1.49573	5.56155e-08	6.5583	1.45116	7.63988e-08	6.44905	-0.0445695	0.152869	1.19558
CUST_1255_PI422575199	AGAP005787-PA [Anopheles gambiae str. PEST]	2L	AGAP005787-RA		0.0554793	1.0392		0.455722	8.99054e-05	3.59888	0.408104	0.000246052	3.21755	0.0476175	0.570155	0.397237		0.417839	0.00542707	2.42575	0.462968	1.31999e-05	4.65086	0.511201	6.0627e-06	4.92876	0.880807	6.62614e-06	4.89744	0.92904	3.17131e-06	5.15901	0.0482326	0.462103	0.808241
CUST_4113_PI422575199	eukaryotic translation initiation factor theta subunit	2R	AGAP002340-RA		0.0554531	1.03919		1.22864	1.68571e-09	7.39917	1.23987	1.50693e-09	7.43589	-0.0112294	0.894763	0.28977		-0.856545	1.6643e-05	4.56805	1.24702	7.14008e-11	8.6926	1.28409	1.7012e-10	8.42596	0.390475	0.0153657	2.03485	0.427548	0.00754056	2.30272	0.037073	0.579018	0.73307
CUST_7021_PI422575199	hypothetical conserved protein	2R	AGAP004410-RA		0.0550594	1.0389		0.269933	0.0151807	1.64614	0.291756	0.00983888	1.80915	-0.0218228	0.824758	0.306845		0.384845	0.000372909	3.42834	0.58576	3.63121e-08	6.70218	0.324993	4.33376e-05	4.22117	0.970605	8.2264e-09	7.18679	0.709838	4.90748e-07	5.81376	-0.260768	0.000141997	3.78469
CUST_3790_PI422575199	gtpase-activating protein gyp2	2R	AGAP002120-RA		0.0541243	1.03823		0.219712	3.49104e-06	4.80824	0.248562	8.9687e-07	5.30218	-0.0288504	0.331695	0.554629		-0.0386134	0.411235	0.847867	0.201859	1.24884e-05	4.6703	0.273836	6.98928e-07	5.68917	0.163246	0.00357624	2.58353	0.235223	0.000125364	3.83117	0.071977	0.0220824	1.90055
CUST_10826_PI422575199	transmembrane protein 19	3L	AGAP012271-RA		0.0528503	1.03731		0.814983	3.54463e-08	6.42414	0.808595	3.89266e-08	6.39419	0.006388	0.929666	0.281908		-0.609331	4.87881e-08	6.60258	0.758535	2.54883e-09	7.56748	0.867833	1.27399e-09	7.79351	0.149204	0.0395415	1.6845	0.258502	0.000698588	3.19407	0.109298	0.0924953	1.3756
DETOX_545_PI422610884	GPX2A - Glutathione dependent peroxidase; target probed by LSTM-AGAM-DETOX V3 probe agam-detox-1O16	2R	AGAP004247-RA		0.0502201	1.03542		0.298012	0.000964355	2.69235	0.25802	0.00282029	2.28287	0.0399924	0.579027	0.392898		0.159127	0.0274934	1.81885	0.325251	1.56386e-05	4.59023	0.348232	2.40787e-05	4.43532	0.484378	5.0974e-06	4.99185	0.50736	1.2649e-06	5.4836	0.0229813	0.635059	0.702425
CUST_7045_PI422575199	isoform a	2R	AGAP013542-RA		0.050126	1.03536		0.634034	4.67669e-06	4.69995	0.69073	1.84516e-06	5.04165	-0.0566953	0.51567	0.425066		-0.121629	0.397548	0.859589	0.465291	7.4866e-05	4.02119	0.68416	2.55825e-06	5.23404	0.343662	0.0316076	1.76742	0.562532	0.00114453	3.00945	0.21887	0.0102442	2.18746
CUST_8805_PI422575199	AGAP000424-PA [Anopheles gambiae str. PEST]	X	AGAP000424-RA		0.0491575	1.03466		0.598573	6.31425e-05	3.73313	0.573841	9.42484e-05	3.5812	0.0247324	0.81476	0.309364		0.00552443	0.964998	0.567853	0.479435	5.0475e-05	4.1649	0.647731	1.6934e-06	5.37967	0.48496	0.0014351	2.92464	0.653255	9.85018e-05	3.91976	0.168295	0.0460955	1.62788
CUST_12143_PI422575199	phosphatidylethanolamine-binding protein	3R	AGAP008909-RA		0.0481747	1.03396		0.248181	0.00480784	2.08037	0.297129	0.00134563	2.56623	-0.0489484	0.515096	0.425359		0.400964	1.29171e-05	4.65858	0.179611	0.012245	2.12035	0.296355	0.000901631	3.09855	0.580575	7.63004e-07	5.65833	0.69732	1.31908e-08	7.03463	0.116745	0.0840526	1.40987
CUST_5826_PI422575199	prolyl-trna synthetase	2R	AGAP003589-RA		0.046355	1.03265		0.280979	0.000127199	3.46813	0.304791	5.90767e-05	3.75818	-0.0238125	0.656454	0.359791		0.0134849	0.76008	0.643781	0.281416	1.02016e-05	4.74346	0.327334	7.80204e-06	4.83971	0.294901	2.49051e-05	4.42325	0.340818	1.06908e-06	5.54338	0.0459177	0.306359	0.949229
CUST_4383_PI422575199	cral trio domain-containing protein	2R	AGAP002559-RB		0.0451417	1.03178		0.181681	0.00748063	1.91292	0.339792	5.10169e-05	3.81321	-0.158111	0.0164513	1.61585		0.0247545	0.78925	0.631781	0.316995	0.000221424	3.62107	0.226822	0.00559269	2.41433	0.34175	0.00259265	2.70408	0.251577	0.0148656	2.04724	-0.0901729	0.146216	1.21172
CUST_8267_PI422575199	seryl-trna synthetase	X	AGAP000991-RA		0.0447844	1.03153		0.285834	1.00207e-06	5.26381	0.338739	1.43933e-07	5.94894	-0.052905	0.135378	0.849216		0.091825	0.255349	1.01296	0.25166	7.44421e-05	4.02325	0.330619	6.16001e-06	4.92344	0.343485	0.000594445	3.25426	0.422444	7.20346e-05	4.03514	0.0789583	0.0726089	1.46226
CUST_3572_PI422575199	secreted salivary gland protein	2R	AGAP001989-RA		0.0424361	1.02985		0.65858	0.00020028	3.29638	0.408005	0.00744438	1.91477	0.250576	0.0738391	1.061		-0.16381	0.588769	0.727372	0.768311	5.07235e-05	4.16301	0.701016	0.000128351	3.82265	0.604501	0.0603876	1.52926	0.537206	0.0912249	1.38064	-0.0672948	0.582697	0.730983
CUST_3559_PI422575199	niemann-pick type c-	2R	AGAP001956-RA		0.0402812	1.02831		1.44771	0.000208899	3.28026	1.78555	2.86683e-05	4.02994	-0.337839	0.256535	0.636438		0.469337	0.364819	0.88898	1.49825	5.71312e-08	6.54888	1.48799	6.25192e-08	6.51722	1.96759	0.00139112	2.93637	1.95732	0.00145021	2.9208	-0.010262	0.938282	0.576785
CUST_10280_PI422575199	deoxyribonuclease i	3L	AGAP011698-RA		0.0395887	1.02782		0.614622	0.00288239	2.27454	0.933416	9.25526e-05	3.58849	-0.318794	0.0800776	1.03253		0.589345	0.00893915	2.23909	1.06788	4.14925e-08	6.65699	0.65421	1.66007e-05	4.56896	1.65722	4.68838e-07	5.82958	1.24356	1.41315e-05	4.62645	-0.413669	0.000459992	3.35054
CUST_3656_PI422575199	AGAP002043-PA [Anopheles gambiae str. PEST]	2R	AGAP002043-RA		0.0394604	1.02773		0.40029	8.20467e-05	3.63498	0.317488	0.000636648	2.85318	0.0828018	0.265135	0.625787		-0.0333201	0.825398	0.61737	1.13449	1.3213e-08	7.03414	0.43975	0.000652988	3.2192	1.10117	2.29904e-06	5.27141	0.40643	0.0157118	2.02639	-0.69474	1.94306e-06	5.33137
CUST_5471_PI422575199	chromosome 9 open reading frame 116	2R	AGAP013430-RA		0.0384275	1.02699		0.136021	9.59329e-06	4.43969	0.112243	6.58113e-05	3.71787	0.0237775	0.243938	0.652549		-0.0455186	0.383629	0.871572	0.182588	0.000111889	3.87307	0.174448	0.000470524	3.34203	0.13707	0.02232	1.89656	0.12893	0.0231426	1.88292	-0.00813997	0.794868	0.629501
CUST_8887_PI422575199	isoform a	X	AGAP013262-RA		0.0382699	1.02688		0.231685	0.00193505	2.42599	0.261635	0.000759033	2.78539	-0.0299495	0.625301	0.37265		0.000449684	0.993869	0.55846	0.412473	3.24627e-06	5.15069	0.269955	0.000812123	3.13746	0.412922	1.22205e-05	4.67796	0.270405	0.000285679	3.5272	-0.142518	0.0256805	1.84406
CUST_10468_PI422575199	AGAP011904-PA [Anopheles gambiae str. PEST]	3L	AGAP011904-RA		0.0370744	1.02603		0.170864	0.0103641	1.7895	0.196793	0.00432488	2.12009	-0.025929	0.657107	0.359502		-0.0104804	0.87111	0.600162	0.182101	0.0010142	3.05519	0.207938	0.000550996	3.28268	0.17162	0.019853	1.93985	0.197458	0.0074265	2.3083	0.0258378	0.528238	0.763288
CUST_2065_PI422575199	parkin (ubiquitin e3 ligase prkn)	2L	AGAP006580-RA		0.0369729	1.02596		0.690277	7.97887e-07	5.34444	0.571221	6.32468e-06	4.59131	0.119056	0.153945	0.804783		-0.268412	0.108979	1.31694	0.614756	2.46911e-06	5.2466	0.72725	3.12689e-07	5.96641	0.346344	0.044857	1.63781	0.458838	0.0110054	2.16047	0.112494	0.148362	1.2065
DETOX_570_PI422610884	GSTD1_3 - Glutathion S-transferase; target probed by LSTM-AGAM-DETOX V3 probe agam-detox-1D9; alternative detox probe for AG_DETOX_P190	2R	AGAP004164-RD		0.036817	1.02585		0.720924	1.80348e-05	4.20446	0.568208	0.000178266	3.34093	0.152715	0.187503	0.739418		0.437411	0.000982742	3.0668	0.885096	6.10496e-09	7.28242	0.757741	4.91554e-08	6.60022	1.32251	3.19053e-09	7.498	1.19515	1.26052e-08	7.0498	-0.127355	0.0832052	1.41361
CUST_13795_PI422575199	sulfotransferase	UNKN	AGAP012672-RA		0.0330921	1.0232		0.261792	0.0149291	1.65217	0.36751	0.00170722	2.47434	-0.105718	0.278033	0.610048		0.293419	0.00342093	2.60011	0.254552	0.00226697	2.75387	0.294884	0.00138244	2.93873	0.547971	2.03695e-05	4.49507	0.588303	4.79516e-06	5.01347	0.0403314	0.538235	0.757193
DETOX_492_PI422610884	CYP6Z3 - Cytochrome P450 monooxygenase; target probed by LSTM-AGAM-DETOX V3 probe agam-detox-1O18; alternative detox probe for AG_DETOX_P164	3R	AGAP008217-RA		0.0322899	1.02263		0.903075	3.73935e-05	3.93058	0.3515	0.0335007	1.35	0.551575	0.00252242	2.3249		0.621745	0.102709	1.33828	2.35776	1.70796e-09	7.69851	0.935365	0.000132243	3.81129	2.9795	5.52976e-07	5.77249	1.55711	0.000591283	3.2563	-1.4224	2.55295e-07	6.03717
CUST_13381_PI422575199	allatostatin 2 (agap010157-pa)	3R	AGAP010157-RA		0.0320231	1.02244		0.374992	5.05558e-05	3.81645	0.410784	2.04609e-05	4.15735	-0.0357913	0.581582	0.391852		-0.166323	0.153267	1.19469	0.557778	6.55592e-07	5.71187	0.407015	6.51634e-05	4.07105	0.391454	0.00395192	2.54533	0.240692	0.0468865	1.62158	-0.150762	0.0212926	1.91403
CUST_6488_PI422575199	isoform a	2R	AGAP004099-RA		0.0313232	1.02195		0.181053	0.00182261	2.44927	0.186952	0.0014341	2.54203	-0.00589916	0.900802	0.288532		0.119606	0.100197	1.34708	0.220136	0.000957153	3.07646	0.212376	0.00269131	2.69024	0.339743	0.000308037	3.49934	0.331982	0.000215689	3.63112	-0.00776035	0.876024	0.598384
CUST_2964_PI422575199	anopheles gambiae pest agap012431-pa	2L	AGAP007403-RA		0.0304479	1.02133		0.816331	7.68128e-09	6.92938	0.835176	5.82039e-09	7.01317	-0.0188449	0.768195	0.322412		-0.210548	0.00201534	2.79773	0.772119	5.19347e-10	8.07629	0.846779	1.41648e-10	8.48215	0.56157	5.37894e-08	6.56993	0.63623	1.01893e-08	7.11674	0.0746602	0.191776	1.11499
CUST_5314_PI422575199	26s protease regulatory subunit 4	2R	AGAP003216-RA		0.02983	1.02089		0.29171	0.0140803	1.67475	0.385456	0.00245139	2.33575	-0.0937458	0.378992	0.514301		0.166724	0.326455	0.927278	0.387911	0.00101556	3.05467	0.32154	0.00626929	2.37181	0.554636	0.00497049	2.45857	0.488264	0.00982209	2.20325	-0.0663714	0.434734	0.828892
CUST_13382_PI422575199	allatostatin 2 (agap010157-pa)	3R	AGAP010157-RB		0.0285639	1.02		0.388231	4.64586e-05	3.84891	0.428003	1.75585e-05	4.21465	-0.0397714	0.551161	0.406411		-0.218401	0.0615679	1.52218	0.56015	2.56916e-07	6.0348	0.416795	2.25413e-05	4.45923	0.341749	0.00804108	2.27843	0.198394	0.0878452	1.39399	-0.143355	0.0188256	1.95971
CUST_8804_PI422575199	AGAP000423-PA [Anopheles gambiae str. PEST]	X	AGAP000423-RA		0.0276727	1.01937		0.638364	6.90629e-06	4.55906	0.635992	7.18316e-06	4.5451	0.00237215	0.97905	0.271157		-0.0147817	0.916612	0.583891	0.459473	2.83464e-05	4.37558	0.666036	4.83627e-07	5.81835	0.444692	0.00641362	2.36331	0.651255	0.000303279	3.50524	0.206563	0.00840119	2.26214
CUST_871_PI422575199	retinoid-inducible serine carboxypeptidase (serine carboxypeptidase	2L	AGAP005434-RA		0.0269727	1.01887		0.467746	1.55808e-06	5.10154	0.305006	0.000123081	3.4803	0.162741	0.0129849	1.70512		0.454737	2.57924e-05	4.41037	0.491094	3.09079e-07	5.97045	0.494719	8.2436e-07	5.63256	0.945831	5.67069e-09	7.30524	0.949456	2.76655e-09	7.54125	0.00362509	0.943962	0.574849
CUST_4384_PI422575199	cral trio domain-containing protein	2R	AGAP002559-RA		0.0253002	1.01769		0.181471	0.0140599	1.67522	0.310916	0.000313252	3.12446	-0.129444	0.0642432	1.11105		0.050869	0.537063	0.757901	0.27807	0.000287056	3.52545	0.206771	0.00577656	2.40232	0.328939	0.00147363	2.9148	0.25764	0.00617185	2.37759	-0.0712989	0.198863	1.10206
CUST_9945_PI422575199	arylsulfatase b	3L	AGAP011347-RA		0.023844	1.01666		0.21506	0.000884956	2.72566	0.194275	0.0019244	2.42825	0.0207853	0.685412	0.349544		-0.0466294	0.319368	0.934967	0.20191	1.66591e-05	4.56772	0.238904	7.11097e-06	4.87212	0.15528	0.00540971	2.42697	0.192275	0.000735112	3.17497	0.0369947	0.218933	1.06779
CUST_8232_PI422575199	39s ribosomal protein mitochondrial	X	AGAP000950-RA		0.0220178	1.01538		0.65263	4.45537e-07	5.55194	0.596402	1.2292e-06	5.18872	0.056228	0.440189	0.469848		1.76873	2.38314e-09	7.58938	1.06605	4.39133e-07	5.85195	0.674648	8.18216e-05	3.98833	2.83478	3.07465e-12	9.68871	2.44338	2.61663e-11	9.00857	-0.3914	0.00545478	2.4239
CUST_860_PI422575199	mip18 family protein cg7949-like	2L	AGAP005422-RA		0.0202941	1.01417		0.426849	0.000455032	2.98183	0.492157	0.000129581	3.46108	-0.0653081	0.489431	0.439914		0.744788	9.18744e-09	7.15244	0.620849	1.02698e-07	6.34665	0.447143	9.07277e-06	4.78531	1.36564	3.09042e-12	9.68806	1.19193	1.26266e-11	9.23671	-0.173705	0.018272	1.97062
CUST_8576_PI422575199	AGAP000246-PA [Anopheles gambiae str. PEST]	X	AGAP000246-RA		0.0187593	1.01309		0.390605	0.00164041	2.48994	0.257277	0.0217493	1.51094	0.133328	0.199867	0.71821		0.0826834	0.185704	1.12627	0.237677	9.0563e-05	3.95095	0.409365	3.91594e-07	5.89094	0.32036	0.000120034	3.84738	0.492048	6.22594e-07	5.73024	0.171688	0.000737574	3.17369
CUST_10438_PI422575199	kinesin heavy chain	3L	AGAP011874-RA		0.0184877	1.0129		0.661547	2.31664e-05	4.11078	0.368697	0.00341659	2.20931	0.29285	0.014019	1.67629		0.439193	0.0142942	2.06193	1.16798	2.34087e-06	5.26537	0.680035	0.00064562	3.2235	1.60717	4.17635e-08	6.6548	1.11923	3.87692e-06	5.08918	-0.487941	0.00765915	2.29687
CUST_5981_PI422575199	serine protease	2R	AGAP003686-RA		0.0163107	1.01137		0.411473	0.000259004	3.19743	0.302785	0.00292232	2.26929	0.108687	0.212491	0.697852		0.317258	0.242002	1.03211	0.815865	0.000216303	3.63002	0.427783	0.0227451	1.88942	1.13312	0.000598938	3.25156	0.745041	0.0122958	2.11873	-0.388082	0.02145	1.91132
DETOX_569_PI422610884	GSTD1_3 - Glutathion S-transferase; target probed by LSTM-AGAM-DETOX V3 probe agam-detox-1D9	2R	AGAP004164-RD		0.0159514	1.01112		0.686253	2.59859e-05	4.06664	0.516352	0.000368531	3.06268	0.169901	0.140827	0.835727		0.389808	0.00272317	2.68586	0.82853	1.61442e-08	6.96732	0.702204	1.4237e-07	6.23745	1.21834	1.19482e-08	7.06632	1.09201	5.13342e-08	6.58591	-0.126326	0.0868051	1.39834
CUST_8836_PI422575199	protein-l-isoaspartate o-methyltransferase	X	AGAP000457-RA		0.0158034	1.01101		0.991944	7.45531e-09	6.93793	0.959117	1.12077e-08	6.80519	0.0328266	0.672451	0.354084		-0.770843	3.12147e-08	6.75151	1.03044	4.09606e-12	9.59012	1.00775	2.35394e-11	9.03714	0.259598	0.00487663	2.46587	0.236904	0.00636567	2.3661	-0.0226936	0.630176	0.704879
CUST_509_PI422575199	hypothetical conserved protein	2L	AGAP005120-RA		0.0146278	1.01019		0.300763	0.000258768	3.19769	0.365425	4.22285e-05	3.88536	-0.0646621	0.305255	0.580262		-0.0679367	0.250082	1.02038	0.229752	3.66661e-05	4.28227	0.315391	3.09348e-06	5.16777	0.161815	0.0165139	2.00803	0.247454	0.000588665	3.25799	0.085639	0.0272072	1.8227
CUST_142_PI422575199	heat shock protein 70 -interacting	2L	AGAP004797-RA		0.014063	1.0098		0.369485	1.35151e-05	4.31251	0.395217	6.6913e-06	4.57082	-0.0257312	0.645836	0.364108		-0.1384	0.0548216	1.56445	0.411525	6.87279e-08	6.48558	0.383548	4.68963e-07	5.82957	0.273125	0.00127254	2.96955	0.245149	0.00227945	2.75177	-0.0279761	0.456959	0.812152
CUST_11894_PI422575199	dna photolyase	3R	AGAP008651-RA		0.0131889	1.00918		0.279384	0.000313252	3.12446	0.19134	0.00546388	2.03179	0.0880445	0.149833	0.814086		0.0280449	0.605509	0.718223	0.227547	0.000656969	3.217	0.292573	0.00017754	3.70283	0.255592	0.000611085	3.24421	0.320618	2.29855e-05	4.45229	0.065026	0.240101	1.03484
CUST_14005_PI422575199	anopheles gambiae pest agap012902-pa	UNKN	AGAP012902-RA		0.0118214	1.00823		0.364297	8.04336e-06	4.50332	0.273138	0.000138078	3.43741	0.0911593	0.0989906	0.957722		-0.1733	0.00190188	2.81937	0.335359	2.73552e-06	5.21076	0.376119	2.78603e-06	5.20454	0.162059	0.00690886	2.33525	0.202819	0.000519582	3.30463	0.0407592	0.39079	0.865342
CUST_3822_PI422575199	AGAP002140-PA [Anopheles gambiae str. PEST]	2R	AGAP002140-RA		0.00803462	1.00558		0.250359	0.000306252	3.13311	0.211737	0.00121074	2.60616	0.0386215	0.465911	0.453641		-0.0678305	0.240812	1.03383	0.288096	1.95308e-05	4.51025	0.258393	0.000178792	3.70022	0.220265	0.00233729	2.74252	0.190563	0.00379578	2.56098	-0.0297026	0.507996	0.77627
CUST_1280_PI422575199	iron-sulfur cluster assembly enzyme mitochondrial	2L	AGAP005813-RA		0.00788918	1.00548		1.03635	4.97491e-13	9.45085	1.02811	5.51004e-13	9.44589	0.0082372	0.826607	0.306452		-0.738544	0.000119324	3.8496	1.00968	2.0018e-09	7.64501	1.04424	4.44985e-09	7.38816	0.271135	0.0879682	1.39346	0.305691	0.0511065	1.59048	0.0345565	0.612941	0.714031
CUST_3541_PI422575199	hypothetical conserved protein	2R	AGAP001959-RA		0.0073194	1.00509		0.300795	6.16116e-06	4.60108	0.302587	5.78462e-06	4.62422	-0.00179174	0.96606	0.273983		0.0246867	0.703624	0.668696	0.17578	0.0034709	2.59487	0.308115	5.72085e-05	4.11894	0.200467	0.0098925	2.20078	0.332801	0.000106651	3.89056	0.132334	0.0120656	2.12585
CUST_9384_PI422575199	glucose-6-phosphate 1-dehydrogenase	3L	AGAP010739-RA		0.00645486	1.00448		0.289773	0.00113746	2.63026	0.169673	0.0302731	1.38705	0.1201	0.108992	0.924114		-0.0319468	0.694311	0.673143	0.340668	4.44744e-05	4.21164	0.296227	0.000461162	3.34952	0.308721	0.00246061	2.72343	0.264281	0.00487251	2.4662	-0.0444407	0.422027	0.839156
CUST_7368_PI422575199	rho gtpase-activating protein 26	2R	AGAP013143-RA		0.00626092	1.00435		0.127718	0.00468616	2.08982	0.120872	0.00665772	1.95668	0.00684559	0.857952	0.29877		-0.00167141	0.980215	0.562828	0.230882	9.73276e-06	4.76045	0.133979	0.00312191	2.63441	0.229211	0.00423036	2.51951	0.132308	0.065547	1.49936	-0.0969034	0.00576856	2.40287
CUST_3952_PI422575199	tetraspanin-33-like isoform 1	2R	AGAP002257-RA		0.00588431	1.00409		0.304535	1.91271e-05	4.18319	0.457542	2.24524e-07	5.79605	-0.153008	0.00596436	1.99911		0.117533	0.149437	1.20395	0.279231	5.16269e-05	4.15647	0.310419	4.05224e-05	4.24549	0.396764	0.000184222	3.6889	0.427952	6.07455e-05	4.09668	0.0311878	0.484137	0.792389
CUST_10914_PI422575199	zinc finger	3L	AGAP012359-RB		0.00581114	1.00404		1.15682	1.03529e-06	5.2514	1.07136	2.41791e-06	4.94334	0.0854637	0.537312	0.41347		0.0543528	0.887492	0.594252	1.16767	1.72781e-08	6.94569	1.16263	1.83095e-08	6.92735	1.22203	0.00560994	2.41313	1.21698	0.00576523	2.40307	-0.00504408	0.957335	0.570384
CUST_4047_PI422575199	AGAP013459-PA [Anopheles gambiae str. PEST]	2R	AGAP013459-RA		0.00519659	1.00361		0.405882	0.0030531	2.25215	0.516042	0.000484395	2.95802	-0.11016	0.342534	0.544734		0.0919357	0.559426	0.744323	0.878978	3.26867e-08	6.73555	0.411079	0.000220745	3.62218	0.970914	1.49113e-05	4.60699	0.503015	0.00537931	2.42894	-0.4679	1.62913e-05	4.57551
CUST_11436_PI422575199	metaxin 2	3R	AGAP008150-RA		0.00515208	1.00358		0.327138	0.000597046	2.87789	0.363944	0.000240164	3.22646	-0.036806	0.621112	0.3744		0.108087	0.355799	0.8976	0.39499	1.71041e-05	4.55806	0.33229	0.000251774	3.57372	0.503076	0.000655057	3.21794	0.440376	0.00153373	2.89989	-0.0627001	0.262024	1.00382
CUST_1246_PI422575199	iduronate 2-sulfatase	2L	AGAP005778-RA		0.00460069	1.00319		0.535458	1.35276e-07	5.97097	0.49685	3.21535e-07	5.66975	0.0386074	0.473091	0.449459		1.12502	1.25286e-09	7.79915	0.54308	1.33184e-05	4.64778	0.540058	1.41724e-05	4.6254	1.6681	4.6646e-12	9.54451	1.66508	4.78861e-12	9.53905	-0.00302203	0.972331	0.565461
CUST_10760_PI422575199	nhp2	3L	AGAP012204-RA		0.00361083	1.00251		0.899737	4.32477e-08	6.36203	0.905319	4.01829e-08	6.38448	-0.00558279	0.945214	0.278607		-0.461833	0.00107016	3.03493	0.936526	5.98455e-12	9.46762	0.903348	2.41818e-11	9.03114	0.474694	0.000967288	3.07253	0.441515	0.00158047	2.88851	-0.0331788	0.43293	0.830358
CUST_5686_PI422575199	atp-dependent rna and dna helicase	2R	AGAP003508-RA		0.00239565	1.00166		0.336675	1.06691e-06	5.24047	0.436456	5.35705e-08	6.29087	-0.0997811	0.0248862	1.4603		-0.0313513	0.799355	0.627704	0.274802	0.000786564	3.14937	0.33907	0.000225434	3.61437	0.243451	0.0692413	1.47963	0.307719	0.0232186	1.88171	0.064268	0.268611	0.995135
CUST_2055_PI422575199	coenzyme q10 biosynthesis protein	2L	AGAP006572-RA		0.00222847	1.00155		0.129621	2.43608e-06	4.94089	0.0999503	3.6565e-05	3.93866	0.0296708	0.0923413	0.982491		-0.0708936	0.0359152	1.71998	0.142324	1.33525e-05	4.64678	0.13185	9.85971e-05	3.91945	0.0714305	0.046416	1.62533	0.0609559	0.0673827	1.4896	-0.0104746	0.605099	0.718453
CUST_11731_PI422575199	sodium shloride dependent amino acid transporter	3R	AGAP008467-RA		0.000108036	1.00007		0.674219	5.40631e-06	4.64822	0.578657	2.62806e-05	4.06275	0.0955618	0.315098	0.570402		-0.276578	0.0535901	1.57294	0.867773	3.74467e-09	7.44568	0.674327	2.67379e-07	6.02084	0.591195	0.000558815	3.27756	0.397748	0.00901312	2.23591	-0.193447	0.00638245	2.36509
