# Supplementary material for: The recent escalation in strength of pyrethroid resistance in Anopheles coluzzi in West Africa is linked to increased expression of multiple gene families
Source: BMC Genomics. 2015 Mar 1;16(1):146. doi: 10.1186/s12864-015-1342-6 (PMC4352231; doi:10.1186/s12864-015-1342-6)
Supplement: Additional file 3: — List of 157 candidate probes for deltamethrin resistance in VK7. Probes listed in order of fold change between the VK7/MAL comparison in 2012 (highlighted in grey). [file 12864_2015_1342_MOESM3_ESM.xlsx]

## Sheet: Sheet1
					2011 microarray analysis										2012 microarray analysis
					VKR vs. Mali			VKC vs. Mali			VKR vs. VKC				Mali vs. Ngousso			Tengrela vs. Mali			VK7 vs. Mali			Tengrela vs. Ngousso			VK7 vs. Ngousso			VK7 vs. Tengrela
ProbeName	Description	Chromosome Name	SystematicName		logFC.1	Pval.1	logQval.1	logFC.2	Pval.2	logQval.2	logFC.3	Pval.3	logQval.3		logFC.1	Pval.1	logQval.1	logFC.2	Pval.2	logQval.2	logFC.3	Pval.3	logQval.3	logFC.4	Pval.4	logQval.4	logFC.5	Pval.5	logQval.5	logFC.6	Pval.6	logQval.6
CUST_2394_PI422575199	h+ transporting atp synthase subunit e	2L	AGAP006879-RA		3.38355	1.42454e-09	7.45422	3.03026	5.50586e-09	7.03188	0.353294	0.142236	0.832307		0.682476	0.0591336	1.53696	3.74751	9.918e-11	8.59228	4.479	7.72482e-12	9.39823	4.42999	1.18477e-09	7.81575	5.16148	1.3897e-10	8.48759	0.731492	0.00412877	2.52871
CUST_6791_PI422575199	protein takeout	2R	AGAP004262-RA		2.63319	1.19916e-05	4.35637	2.64448	1.14717e-05	4.37283	-0.0112875	0.977075	0.271592		-0.515241	0.325543	0.928187	2.67837	1.2107e-08	7.06221	3.52101	2.78049e-10	8.27328	2.16313	0.000698643	3.19406	3.00577	2.88635e-05	4.36926	0.842642	0.00115553	3.00592
CUST_8277_PI422575199	cuticular protein analogous to peritrophins 3-a1	X	AGAP000987-RA		2.0921	4.71811e-12	9.00565	1.73556	5.02908e-11	8.45625	0.356542	0.00146109	2.53487		-1.20712	0.000854942	3.11821	2.0844	1.96494e-08	6.90484	3.22449	4.61592e-11	8.8304	0.877284	0.00898482	2.23712	2.01737	5.08539e-06	4.99263	1.14008	9.70959e-06	4.76129
DETOX_361_PI422610884	CYP4G16 - Cytochrome P450 monooxygenase	X	AGAP001076-RA		2.45142	5.00422e-12	9.00298	2.3851	7.09177e-12	8.92677	0.0663194	0.536496	0.413979		-2.5691	4.80879e-11	8.82093	2.99242	4.89608e-14	10.9941	3.16669	2.13163e-14	11.2717	0.423324	0.0160651	2.01828	0.597596	0.00164439	2.87379	0.174272	0.109642	1.31481
CUST_11562_PI422575199	d7 salivary protein	3R	AGAP008279-RA		2.09309	1.19691e-10	8.21933	1.75568	1.06948e-09	7.555	0.337415	0.0114246	1.75294		0.0127028	0.961203	0.569098	1.43581	2.48425e-07	6.04618	2.99501	1.02881e-11	9.29978	1.44851	4.97678e-05	4.17011	3.00771	6.48922e-09	7.26286	1.5592	1.97137e-08	6.90376
CUST_8992_PI422575199	aquaporin	3L	AGAP010326-RA		1.17952	0.0154228	1.64018	1.52942	0.00315176	2.24028	-0.349902	0.423369	0.481262		0.393406	0.450842	0.816696	1.66495	3.943e-06	5.08307	2.55868	1.72634e-08	6.94585	2.05836	0.00107982	3.03154	2.95208	3.586e-05	4.29008	0.893724	0.000592517	3.25549
CUST_5303_PI422575199	elongase	2R	AGAP003196-RA		1.89748	1.58595e-12	9.22878	1.91593	1.40166e-12	9.26886	-0.0184492	0.806704	0.311448		-1.29166	1.90441e-09	7.66274	2.1052	4.44089e-16	12.3553	2.46512	2.22045e-16	12.5136	0.813546	1.31398e-06	5.47037	1.17346	7.58642e-09	7.21235	0.359913	2.12659e-06	5.29921
CUST_2218_PI422575199	chymotrypsin 1	2L	AGAP006709-RA		0.502416	0.00134692	2.56589	0.841506	1.25727e-05	4.33887	-0.33909	0.0168181	1.60797		1.69866	0.0418373	1.66357	0.729294	0.0954965	1.36407	2.36765	3.6603e-05	4.28286	2.42795	0.00640103	2.36399	4.06631	8.8806e-05	3.95805	1.63836	0.000394828	3.40673
CUST_5304_PI422575199	Fatty acyl-CoA elongase	2R	AGAP003197-RA		1.75268	5.31502e-11	8.44332	1.82251	3.2472e-11	8.58032	-0.0698278	0.451718	0.462527		-1.30649	7.2881e-08	6.46572	1.98208	1.69864e-14	11.3241	2.15871	1.4988e-14	11.3735	0.675591	0.00019414	3.66988	0.852217	1.40162e-05	4.62942	0.176626	0.00866657	2.25046
CUST_5305_PI422575199	elongase	2R	AGAP013219-RA		1.58625	6.98619e-12	8.92725	1.62281	5.22926e-12	8.99211	-0.0365602	0.607133	0.380352		-0.486701	0.00424318	2.51832	1.69887	5.93525e-13	10.2396	2.14731	5.89528e-14	10.9449	1.21217	6.71336e-07	5.70326	1.66061	8.36692e-09	7.1814	0.44844	4.27833e-06	5.05375
CUST_8910_PI422575199	protease s51 alpha-aspartyl dipeptidase	X	AGAP000513-RB		1.12882	5.26608e-07	5.49149	1.40773	4.03267e-08	6.38348	-0.278917	0.0423881	1.26203		0.31895	0.105817	1.32747	1.12898	6.93142e-08	6.48264	2.07797	3.11611e-11	8.95254	1.44793	1.57464e-06	5.40581	2.39692	1.66438e-09	7.70823	0.948986	1.22915e-07	6.28663
CUST_3687_PI422575199	ov-16 antigen	2R	AGAP013036-RA		1.21203	9.16454e-06	4.45613	1.38714	2.15823e-06	4.98509	-0.175105	0.329472	0.556659		-0.455636	0.186441	1.12489	1.31352	1.74279e-08	6.94322	2.07162	3.08066e-11	8.95688	0.857882	0.0201059	1.93523	1.61599	0.000193367	3.67133	0.758106	2.97517e-06	5.18155
CUST_157_PI422575199	protease m1 zinc metalloprotease	2L	AGAP004809-RA		1.37816	7.22725e-07	5.37871	1.60646	1.24308e-07	6.00118	-0.228298	0.166151	0.779064		-0.762558	0.0258958	1.84098	1.3828	1.93799e-06	5.33209	2.0009	1.73479e-08	6.94499	0.620246	0.0639342	1.50833	1.23834	0.00117534	2.99955	0.618096	0.00188697	2.82236
CUST_933_PI422575199	serine 3-dehydrogenase	2L	AGAP005499-RA		1.32921	2.58019e-05	4.06937	1.56573	4.71783e-06	4.69722	-0.236521	0.279724	0.608049		-0.778736	0.000110014	3.87906	1.52777	6.8429e-10	7.99573	1.9979	1.52433e-11	9.17987	0.749036	0.000169657	3.71926	1.21916	7.61109e-07	5.65916	0.470125	0.000337548	3.46538
DETOX_533_PI422610884	flightin a	2L	AGAP007249-RA		1.57344	2.58904e-09	7.26106	1.23927	4.63173e-08	6.34029	0.334174	0.00972015	1.8136		0.599527	0.00162284	2.87872	1.55123	3.93818e-08	6.6747	1.94777	1.80953e-09	7.67886	2.15076	6.55922e-10	8.00808	2.54729	6.02435e-11	8.74605	0.396539	0.0187458	1.96133
DETOX_532_PI422610884	flightin b	2L	AGAP007249-RA		1.49097	7.20596e-08	6.18923	1.29183	3.81018e-07	5.60901	0.199146	0.172301	0.767152		0.628639	0.00739352	2.30986	1.48207	1.99662e-07	6.12047	1.8663	9.58213e-09	7.13791	2.11071	3.19289e-08	6.74386	2.49494	3.34084e-09	7.48234	0.384227	0.0243812	1.86373
CUST_8911_PI422575199	protease s51 alpha-aspartyl dipeptidase	X	AGAP000513-RA		0.810073	5.4111e-06	4.64802	1.13921	1.18266e-07	6.01853	-0.329139	0.0103345	1.7906		0.318869	0.114117	1.30063	0.987454	8.73403e-08	6.40228	1.81052	3.44803e-11	8.91848	1.30632	6.3529e-06	4.91284	2.12939	1.17286e-08	7.07248	0.823062	1.51267e-07	6.2166
CUST_5302_PI422575199	fatty acyl-CoA elongase	2R	AGAP003195-RA		1.48481	2.60853e-09	7.25894	1.58848	1.13625e-09	7.53565	-0.10367	0.338124	0.548774		-1.11776	9.49502e-07	5.58385	1.59885	3.5375e-12	9.6393	1.80636	1.66189e-12	9.88388	0.48109	0.00467477	2.48191	0.688598	0.000206129	3.64787	0.207508	0.00905651	2.23396
CUST_1859_PI422575199	dolichyl-diphosphooligosaccharide protein glycotransferase	2L	AGAP006383-RA		1.56675	1.36646e-08	6.74015	1.37414	6.53913e-08	6.22227	0.192609	0.150406	0.812777		0.382811	0.0241124	1.86776	1.55497	2.76227e-10	8.27546	1.75818	1.13181e-10	8.55189	1.93778	3.22374e-09	7.49507	2.14099	5.37664e-10	8.06489	0.203209	0.0488015	1.60711
CUST_2236_PI422575199	carboxylesterase COEAE3G c	2L	AGAP006724-RA		0.628128	0.0211547	1.52135	0.763481	0.00716453	1.92894	-0.135353	0.581864	0.391766		-0.400327	0.0776473	1.43843	1.39438	6.99476e-09	7.23931	1.72717	3.62899e-10	8.18958	0.994051	0.000296303	3.51377	1.32684	1.565e-05	4.59006	0.332792	0.0069886	2.33096
CUST_3332_PI422575199	phospholipid scramblase 1	2L	AGAP005498-RB		1.35995	0.000356788	3.07519	1.63743	6.59489e-05	3.71713	-0.277474	0.34681	0.541209		-0.146547	0.72081	0.660792	1.17296	6.5056e-06	4.90394	1.70931	6.18405e-08	6.52121	1.02641	0.0225628	1.89255	1.56276	0.00151103	2.90551	0.536349	0.00292825	2.65837
DETOX_148_PI422610884	carboxylesterase COEAE3G a	2L	AGAP006724-RA		0.656691	0.0144068	1.66568	0.853897	0.00282951	2.28165	-0.197205	0.412058	0.489269		-0.371896	0.102849	1.33781	1.34	2.61032e-09	7.55972	1.69804	1.40815e-10	8.48349	0.968108	0.000449142	3.35954	1.32614	1.80229e-05	4.53913	0.358031	0.00162728	2.87774
CUST_936_PI422575199	acetoin reductase	2L	AGAP005502-RA		1.50016	4.51038e-08	6.34972	1.25679	3.55851e-07	5.63286	0.243372	0.0910224	0.987463		-0.613577	0.0124673	2.1133	1.2746	9.33077e-08	6.38026	1.65629	2.79282e-09	7.53842	0.661025	0.00825495	2.26869	1.04271	0.000235361	3.59881	0.381687	0.00596673	2.39033
CUST_8006_PI422575199	unknown	X	AGAP000793-RA		1.04805	5.06346e-10	7.79081	1.01228	7.79217e-10	7.65795	0.0357733	0.588194	0.389001		-0.95707	5.91336e-09	7.2928	1.36599	3.63788e-11	8.90248	1.61051	3.40006e-12	9.65537	0.408925	0.000155146	3.75203	0.653441	8.52255e-07	5.62077	0.244516	0.00838765	2.26274
CUST_5003_PI422575199	methionine-r-sulfoxide reductase	2R	AGAP013286-RC		1.42935	7.5332e-12	8.91746	1.41228	8.7752e-12	8.87973	0.0170743	0.790291	0.315988		-0.833416	1.95388e-09	7.65355	1.13739	3.7671e-12	9.6165	1.60214	1.45217e-13	10.6496	0.303971	0.000754903	3.16489	0.768723	6.10362e-09	7.28242	0.464751	3.67851e-07	5.91127
CUST_5004_PI422575199	methionine-r-sulfoxide reductase	2R	AGAP013286-RD		1.42338	2.83243e-11	8.61115	1.39562	3.63226e-11	8.54734	0.0277608	0.696198	0.345551		-0.842186	2.37093e-09	7.58998	1.16052	3.9545e-12	9.60145	1.59911	1.93179e-13	10.5789	0.318332	0.000600982	3.25034	0.756921	1.05023e-08	7.10648	0.438589	1.01422e-06	5.5607
DETOX_502_PI422610884	cytochrome P450 CYP9J5	3L	AGAP012296-RA		1.31175	6.16602e-07	5.43596	0.848145	6.10395e-05	3.74626	0.463601	0.0073232	1.92101		2.33269	2.53021e-05	4.41725	0.46727	0.110037	1.3135	1.59858	3.43051e-05	4.3061	2.79996	3.41502e-06	5.13319	3.93127	4.87189e-08	6.60311	1.13131	0.000395332	3.40631
CUST_1623_PI422575199	ganglioside-induced differentiation-associated protein 1	2L	AGAP006132-RA		0.623597	0.0051495	2.05435	0.85821	0.000479774	2.96186	-0.234613	0.228757	0.673417		0.442564	0.293844	0.963904	0.706659	0.00407265	2.53383	1.59822	1.46833e-06	5.43013	1.14922	0.0131328	2.09364	2.04079	0.000160263	3.74019	0.891564	0.000206848	3.64664
CUST_11818_PI422575199	amp dependent coa ligase	3R	AGAP008557-RA		1.00048	5.84196e-07	5.45469	0.873885	2.62942e-06	4.91263	0.126596	0.274108	0.614588		-0.549055	0.0312712	1.7714	0.951883	3.57481e-05	4.29102	1.59492	7.45881e-08	6.45755	0.402828	0.103525	1.33548	1.04586	0.00042295	3.38156	0.643033	0.000624803	3.23602
CUST_5005_PI422575199	methionine-r-sulfoxide reductase	2R	AGAP013286-RA		1.44808	1.74422e-11	8.73696	1.406	2.5329e-11	8.63905	0.0420775	0.547214	0.408379		-0.782565	2.79105e-09	7.53843	1.15552	1.40477e-12	9.94149	1.58752	7.59393e-14	10.8642	0.372954	7.65875e-05	4.01292	0.804953	1.96263e-09	7.6518	0.431999	4.43318e-07	5.84878
CUST_5002_PI422575199	methionine-r-sulfoxide reductase	2R	AGAP013286-RB		1.42102	1.47997e-11	8.75741	1.4065	1.68559e-11	8.73696	0.0145203	0.829151	0.305896		-0.797523	3.15301e-08	6.74853	1.15029	4.163e-12	9.58418	1.57008	2.21934e-13	10.5464	0.352771	0.000673653	3.20758	0.772557	5.10266e-08	6.58781	0.419787	8.71235e-07	5.6132
CUST_7558_PI422575199	unknown	2R	AGAP001717-RA		0.594942	0.000382904	3.04826	0.821128	1.8568e-05	4.19391	-0.226186	0.0944515	0.974368		0.145792	0.485663	0.791297	1.05215	6.2076e-07	5.73126	1.49823	6.97336e-09	7.24006	1.19794	3.37376e-05	4.31231	1.64402	8.38321e-07	5.62675	0.446085	0.00140043	2.93391
CUST_3331_PI422575199	phospholipid scramblase 1	2L	AGAP005498-RC		1.14855	0.000796748	2.7663	1.3848	0.000160509	3.38059	-0.236254	0.387877	0.507269		-0.0876755	0.808025	0.62419	1.02623	8.98656e-06	4.7889	1.49539	8.95441e-08	6.39414	0.938558	0.0186387	1.96346	1.40771	0.00126687	2.97129	0.469156	0.00361696	2.57915
CUST_2484_PI422575199	multiple inositol polyphosphate phosphatase	2L	AGAP006962-RA		0.691376	1.03951e-05	4.40948	0.753947	4.15642e-06	4.74384	-0.0625717	0.541475	0.411334		-0.45599	0.0347448	1.73225	0.992515	2.00627e-09	7.64463	1.43227	1.39134e-11	9.20408	0.536524	0.0159148	2.02171	0.976275	0.00017281	3.71262	0.439751	9.63817e-06	4.76381
CUST_2153_PI422575199	peroxisomal -trans-enoyl- isomerase	2L	AGAP006651-RA		1.24993	1.11371e-10	8.23777	1.35181	4.15536e-11	8.50943	-0.101881	0.158369	0.795013		-0.0733016	0.560707	0.743586	1.2633	4.33636e-11	8.85019	1.40395	2.09656e-11	9.07357	1.19	1.11164e-07	6.32076	1.33065	1.93039e-08	6.9108	0.14065	0.0510298	1.591
DETOX_627_PI422610884	glutathione-S-transferase GSTE5 b	3R	AGAP009192-RA		1.0024	4.39169e-08	6.35698	0.828771	4.03317e-07	5.58823	0.173629	0.0726667	1.06681		-0.547267	0.000834541	3.12714	0.90569	2.40082e-07	6.05771	1.38366	9.72665e-10	7.88141	0.358423	0.0167045	2.00384	0.836393	1.35224e-05	4.64244	0.47797	0.000136493	3.79939
CUST_3333_PI422575199	phospholipid scramblase 1	2L	AGAP005498-RA		1.11518	0.000759887	2.78494	1.32703	0.000171405	3.35611	-0.211847	0.421542	0.482664		-0.0145119	0.966711	0.567313	0.906857	6.61135e-06	4.89815	1.35717	4.43966e-08	6.6336	0.892345	0.020037	1.93644	1.34266	0.0013801	2.93938	0.450313	0.00154077	2.89812
DETOX_766_PI422610884	superoxide dismutase SOD3B	3L	AGAP010347-RB		1.10932	3.02249e-10	7.95278	0.913367	3.34259e-09	7.18689	0.195955	0.0103437	1.7903		-0.415409	7.09463e-06	4.87292	1.2462	2.93043e-12	9.70724	1.35266	2.49234e-12	9.75964	0.830791	2.50994e-09	7.57305	0.937255	1.73674e-10	8.41967	0.106464	0.106484	1.3253
CUST_5192_PI422575199	bleomycin hydrolase	2R	AGAP001341-RA		1.07934	1.62466e-06	5.08654	0.81088	3.28478e-05	3.97846	0.268459	0.0612675	1.12848		-0.242289	0.0835396	1.41213	0.832725	1.25581e-05	4.6683	1.34678	7.2337e-08	6.46856	0.590436	0.000681929	3.20308	1.10449	4.35672e-07	5.85454	0.514058	0.00132839	2.95352
DETOX_534_PI422610884	flightin c	2L	AGAP007249-RA		0.919439	1.98033e-07	5.84056	0.747961	2.03813e-06	5.00537	0.171478	0.0872208	1.00232		-0.31566	0.151007	1.20008	1.08509	7.12758e-07	5.68244	1.34325	4.64173e-08	6.61981	0.769425	0.00228293	2.75122	1.02759	0.000192709	3.67253	0.258165	0.0475522	1.61658
CUST_12420_PI422575199	glutathione-S-transferase GSTE5 a	3R	AGAP009192-RA		0.901031	3.35267e-08	6.44237	0.706524	5.69211e-07	5.46414	0.194508	0.027092	1.42893		-0.285006	0.102474	1.33909	0.856994	3.31664e-06	5.14327	1.33787	1.14694e-08	7.07852	0.571988	0.00341775	2.60047	1.05286	1.21529e-05	4.67998	0.480876	0.000516188	3.30711
DETOX_803_PI422610884	thioredoxin peroxidase b	3L	AGAP011054-RA		1.08087	1.02536e-07	6.06703	1.28514	1.30707e-08	6.75441	-0.204277	0.0688664	1.08652		2.28622	0.000956871	3.07657	0.73164	0.000394091	3.40743	1.31946	6.53838e-07	5.71257	3.01786	7.4334e-05	4.02375	3.60568	1.1014e-05	4.71565	0.587818	0.000719238	3.18308
CUST_11468_PI422575199	protein takeout	3R	AGAP008182-RA		0.751606	0.000133113	3.45136	0.728153	0.000177678	3.34224	0.0234523	0.870108	0.295625		0.449367	0.188079	1.12179	0.405616	0.0468037	1.62219	1.31132	4.25521e-06	5.05563	0.854984	0.0196779	1.9432	1.76069	7.70826e-05	4.01056	0.905707	6.59028e-05	4.06676
CUST_12597_PI422575199	cytochrome p450	3R	AGAP009374-RA		0.741616	0.00492901	2.07101	0.702954	0.00691807	1.94242	0.0386622	0.86285	0.297536		0.0946633	0.721681	0.660389	0.643901	8.0443e-05	3.99441	1.25538	2.83615e-08	6.78363	0.738564	0.0128988	2.10047	1.35004	0.000117065	3.8568	0.611477	3.35879e-05	4.31396
DETOX_626_PI422610884	GSTE5 - Glutathion S-transferase; target probed by LSTM-AGAM-DETOX V3 probe agam-detox-1N20	3R	AGAP009192-RA		0.877331	1.85241e-07	5.86301	0.729174	1.51012e-06	5.11283	0.148157	0.115929	0.902872		-0.175016	0.319376	0.934963	0.83593	7.52678e-06	4.85269	1.22019	1.31297e-07	6.26368	0.660914	0.00185248	2.82927	1.04517	1.96754e-05	4.50741	0.38426	0.00407564	2.53356
DETOX_149_PI422610884	carboxylesterase COEAE3G b	2L	AGAP006724-RA		0.518852	0.0117502	1.74278	0.672906	0.00221643	2.37431	-0.154054	0.400359	0.498006		-0.141392	0.472385	0.80076	1.02465	4.85176e-09	7.35902	1.21909	5.44593e-10	8.06269	0.883262	0.000365737	3.43583	1.0777	5.08567e-05	4.16213	0.194436	0.0198473	1.93992
CUST_12586_PI422575199	CYP9M1 - cytochrome p450	3R	AGAP009363-RA		0.810828	0.00331236	2.22098	0.747955	0.00564924	2.01899	0.0628735	0.785268	0.31745		0.166645	0.534794	0.759314	0.580431	0.000158448	3.74432	1.18042	5.87686e-08	6.5392	0.747076	0.0128929	2.10065	1.34706	0.000126447	3.82807	0.599988	2.39485e-05	4.43736
CUST_1235_PI422575199	upf0428 protein cxorf56 homolog	2L	AGAP005769-RA		0.931561	1.37854e-11	8.7734	0.87113	3.22046e-11	8.58102	0.0604312	0.183267	0.747227		-0.571767	5.11281e-05	4.1601	0.933064	1.32887e-09	7.7806	1.15707	2.28368e-10	8.33444	0.361297	0.0042807	2.51506	0.585301	4.2315e-05	4.22969	0.224003	0.00286337	2.66669
CUST_202_PI422575199	dnaJ homolog subfamily C member 9	2L	AGAP004849-RA		1.0626	1.38803e-08	6.73462	0.902156	9.73338e-08	6.08487	0.160439	0.0834958	1.01774		0.0828001	0.549609	0.750225	0.344456	0.00688545	2.33656	1.12374	4.60941e-08	6.62194	0.427257	0.00710395	2.32476	1.20654	2.32566e-07	6.06826	0.779287	1.57532e-06	5.40577
CUST_5016_PI422575199	gamma-interferon-inducible lysosomal thiol reductase	2R	AGAP002989-RA		0.655966	0.000894755	2.72124	0.450303	0.0115221	1.74994	0.205663	0.202531	0.713762		0.750524	0.000188164	3.68111	0.49705	0.00535469	2.4306	1.08669	3.55861e-06	5.11865	1.24757	6.70198e-07	5.70385	1.83721	4.21408e-09	7.40546	0.589639	0.00154688	2.89669
CUST_2933_PI422575199	3-hydroxyacyl-coa dehyrogenase	2L	AGAP013544-RA		0.831568	6.53388e-05	3.72048	0.657637	0.000535331	2.91939	0.173931	0.249304	0.6457		-0.379638	0.00787157	2.2866	0.757112	1.00922e-07	6.35238	1.06878	3.35251e-09	7.48162	0.377474	0.0106788	2.17187	0.689146	5.74441e-05	4.11748	0.311672	0.000420305	3.3837
CUST_9669_PI422575199	thioredoxin peroxidase a	3L	AGAP011054-RA		0.526752	4.43931e-05	3.86663	0.659055	4.44764e-06	4.71854	-0.132303	0.15566	0.801031		1.52686	0.00193961	2.81208	0.514066	0.0232725	1.88085	1.06761	9.8638e-05	3.91934	2.04092	0.000162084	3.73601	2.59447	1.32468e-05	4.64973	0.553549	0.00729513	2.31484
CUST_13740_PI422575199	proteasome subunit beta type	UNKN	AGAP012608-RA		0.84419	1.28583e-06	5.17237	0.747557	4.84324e-06	4.68801	0.0966333	0.353191	0.535459		2.18273	6.21836e-13	10.2244	0.83238	1.07915e-07	6.33032	1.05543	1.95668e-08	6.90623	3.01511	2.07612e-14	11.2743	3.23816	1.88738e-15	11.9821	0.223048	0.018366	1.96877
DETOX_802_PI422610884	thioredoxin peroxidase c	3L	AGAP011054-RA		0.509967	5.11967e-05	3.81195	0.663668	3.40837e-06	4.81721	-0.153701	0.0980484	0.961316		1.53394	0.00218808	2.76658	0.486878	0.0287078	1.80289	1.04483	0.000109364	3.88126	2.02082	0.000216364	3.62992	2.57878	1.77384e-05	4.54489	0.557956	0.00637598	2.36544
CUST_4599_PI422575199	atp-binding cassette (ABCF2)	2R	AGAP002693-RA		0.717626	1.83714e-10	8.09395	0.797267	4.89897e-11	8.46329	-0.0796405	0.0720541	1.06998		-0.413295	0.0174126	1.98839	0.885977	5.09308e-10	8.08279	1.03656	1.90595e-10	8.39081	0.472682	0.00899732	2.23658	0.623267	0.00112233	3.01671	0.150585	0.0104697	2.17934
CUST_2801_PI422575199	flightin	2L	AGAP007249-RB		0.385573	0.00682888	1.94738	0.46319	0.00198213	2.41652	-0.0776169	0.529348	0.41768		1.7557	0.000155686	3.75074	0.596317	9.26882e-05	3.94209	1.00362	2.31278e-07	6.07035	2.35202	7.15761e-06	4.86972	2.75932	1.07747e-06	5.54098	0.407302	0.000802447	3.14177
CUST_10556_PI422575199	fibrinogen and fibronectin	3L	AGAP012000-RA		0.625882	0.000222573	3.2555	0.434659	0.00386277	2.16264	0.191223	0.146863	0.821272		-0.0929299	0.679605	0.680314	0.680338	4.00982e-06	5.07692	1.00251	3.08169e-08	6.75649	0.587408	0.0180937	1.97424	0.909583	0.000931771	3.08622	0.322175	0.00164931	2.87266
CUST_6758_PI422575199	beta-lactamase-like protein 2 homolog	2R	AGAP004236-RA		0.840398	8.80611e-11	8.30383	0.687131	1.08438e-09	7.55233	0.153267	0.00463544	2.0938		-0.37828	2.19471e-07	6.08787	0.769894	1.2744e-11	9.23429	0.980896	2.59182e-12	9.74628	0.391614	7.45608e-07	5.66633	0.602617	4.1487e-10	8.14735	0.211003	0.000165849	3.72764
CUST_3452_PI422575199	protease m1 zinc metalloprotease	2R	AGAP001881-RA		0.507477	0.000783562	2.77285	0.660583	7.72663e-05	3.65745	-0.153106	0.211853	0.698831		0.412091	0.173553	1.15022	0.627554	0.000687517	3.19997	0.96045	9.74267e-06	4.76013	1.03965	0.00268749	2.69077	1.37254	0.000264318	3.55604	0.332896	0.0212624	1.91452
CUST_1655_PI422575199	c-amp-dependent rap1 guanine-nucleotide exchange factor	2L	AGAP006157-RA		0.627532	0.000770308	2.77948	0.469842	0.00614112	1.98786	0.15769	0.292963	0.593279		0.634996	0.00174533	2.85161	0.629187	1.96925e-05	4.5072	0.951988	1.36802e-07	6.24967	1.26418	1.81918e-06	5.35377	1.58698	1.05416e-07	6.33814	0.322801	0.0030977	2.63736
CUST_10403_PI422575199	mt cytochrome c oxidase assembly protein subunit 17	3L	AGAP011826-RA		0.519816	2.94292e-06	4.87075	0.575986	9.48588e-07	5.28214	-0.0561695	0.414496	0.487412		-0.483068	0.00019662	3.66508	0.817172	2.92047e-08	6.77412	0.948211	1.45879e-08	7.00059	0.334104	0.00644292	2.36156	0.465143	0.000292027	3.51913	0.131039	0.0869232	1.39781
CUST_4901_PI422575199	ubiquinone biosynthesis protein coq-8	2R	AGAP002906-RA		0.763195	4.07639e-08	6.37998	0.746695	5.28311e-08	6.29622	0.0164997	0.810044	0.310435		-0.289134	0.000195982	3.66626	0.761334	1.6477e-10	8.43558	0.943212	3.69567e-11	8.89684	0.472201	2.41773e-06	5.25372	0.654079	1.35768e-08	7.02345	0.181878	0.0014375	2.92403
CUST_3669_PI422575199	beta-galactosidase	2R	AGAP002058-RA		0.835497	1.84007e-08	6.6426	0.71988	1.0776e-07	6.05056	0.115617	0.117158	0.899183		-0.118796	0.473805	0.799838	0.696237	6.75093e-07	5.70136	0.935005	1.86535e-08	6.92096	0.577441	0.00298194	2.65157	0.816209	0.000150905	3.76213	0.238768	0.00597732	2.38965
CUST_9560_PI422575199	unknown	3L	AGAP010932-RA		0.771801	1.48576e-09	7.44005	0.533644	1.2614e-07	5.99603	0.238157	0.000496698	2.94854		0.415401	0.149578	1.20359	0.531261	1.02477e-05	4.74197	0.92303	1.01198e-08	7.11921	0.946662	0.00353537	2.58782	1.33843	0.000198123	3.66229	0.391769	5.48954e-05	4.13409
CUST_5660_PI422575199	serine-pyruvate aminotransferase	2R	AGAP003490-RA		0.787091	8.74665e-07	5.3112	0.73083	1.993e-06	5.01336	0.0562601	0.544475	0.409733		0.617979	7.13069e-05	4.03872	0.39992	0.00318524	2.62694	0.916761	1.03833e-06	5.55277	1.0179	2.81539e-07	6.0019	1.53474	8.92157e-10	7.91107	0.516841	0.000398119	3.40366
CUST_178_PI422575199	zinc finger	2L	AGAP004830-RA		0.377718	0.000154565	3.39473	0.301022	0.0010576	2.65786	0.0766959	0.305063	0.580431		0.0953836	0.125674	1.26598	0.713101	1.20592e-09	7.8115	0.907373	2.06544e-10	8.36568	0.808484	2.64617e-09	7.55619	1.00276	3.20076e-11	8.9434	0.194272	0.0020196	2.7969
CUST_179_PI422575199	zinc finger	2L	AGAP004830-RB		0.295742	0.00215144	2.38569	0.209586	0.018106	1.58006	0.0861567	0.286709	0.600325		0.120991	0.113945	1.30112	0.704645	2.05591e-09	7.63638	0.903498	2.59097e-10	8.29548	0.825636	1.9806e-08	6.90217	1.02449	4.41971e-10	8.12849	0.198854	0.00125882	2.97373
CUST_11199_PI422575199	sodium-dependent excitatory amino acid transporter	3R	AGAP007903-RA		0.571091	0.00045744	2.97994	0.535463	0.000777473	2.77574	0.035628	0.776484	0.320074		-0.172605	0.342272	0.91076	0.639331	3.58504e-05	4.29015	0.897755	1.12364e-06	5.52683	0.466727	0.0201581	1.93428	0.72515	0.000950341	3.07895	0.258424	0.0182825	1.97043
CUST_9024_PI422575199	unknown	3L	AGAP010357-RA		0.236413	0.00465456	2.09223	0.212533	0.00902999	1.8414	0.0238798	0.736043	0.332463		0.875382	1.49749e-08	6.99184	0.714171	2.16001e-07	6.09285	0.894681	2.03948e-08	6.89297	1.58955	6.58185e-12	9.44216	1.77006	7.20535e-13	10.172	0.18051	0.0393029	1.68667
CUST_12196_PI422575199	maltase 1	3R	AGAP008961-RA		0.38419	0.0229245	1.49123	0.360253	0.031034	1.37812	0.0239378	0.874835	0.294419		1.32289	6.80368e-08	6.489	0.525115	5.83911e-05	4.11147	0.884026	1.7881e-07	6.15838	1.848	9.43938e-10	7.89176	2.20692	6.49325e-11	8.72124	0.35891	0.000790122	3.14757
CUST_10826_PI422575199	transmembrane protein 19	3L	AGAP012271-RA		0.814983	3.54463e-08	6.42414	0.808595	3.89266e-08	6.39419	0.006388	0.929666	0.281908		-0.609331	4.87881e-08	6.60258	0.758535	2.54883e-09	7.56748	0.867833	1.27399e-09	7.79351	0.149204	0.0395415	1.6845	0.258502	0.000698588	3.19407	0.109298	0.0924953	1.3756
CUST_3755_PI422575199	leucokinin	2R	AGAP013518-RA		0.472581	2.45736e-06	4.93783	0.452222	3.961e-06	4.76144	0.0203593	0.738046	0.331804		-0.403747	0.0204326	1.9291	0.702388	1.20972e-11	9.25208	0.863324	1.50457e-12	9.92014	0.298642	0.0758981	1.44668	0.459578	0.0100131	2.19614	0.160936	0.000135099	3.80325
DETOX_519_PI422610884	cytochrome P450 b	3R	AGAP009374-RA		0.670715	0.00183573	2.44657	0.686234	0.00154835	2.5124	-0.0155193	0.929522	0.281951		0.206457	0.302873	0.953325	0.520885	1.06047e-05	4.72913	0.857212	2.18422e-08	6.87005	0.727341	0.00194523	2.81098	1.06367	6.35348e-05	4.08035	0.336328	0.00023147	3.60476
CUST_8424_PI422575199	unknown	X	AGAP001072-RA		0.629763	3.79516e-07	5.61061	0.585805	8.61621e-07	5.31673	0.0439576	0.524379	0.420296		-0.295619	0.0483847	1.61028	0.698508	3.59502e-10	8.19284	0.85327	2.09589e-11	9.07357	0.402889	0.0105325	2.17702	0.557651	0.00106169	3.03792	0.154762	0.00222683	2.76028
CUST_4719_PI422575199	unknown	2R	AGAP002788-RA		0.622092	5.01503e-07	5.50917	0.530356	2.95726e-06	4.86881	0.0917357	0.200447	0.717278		-0.531001	7.70404e-07	5.65549	0.720875	1.47851e-08	6.99631	0.85193	7.74545e-09	7.20627	0.189874	0.0216607	1.90769	0.320929	0.000200427	3.65825	0.131055	0.0648562	1.50311
DETOX_518_PI422610884	cytochrome P450 c	3R	AGAP009374-RA		0.708037	0.00223431	2.37112	0.691813	0.00263628	2.30818	0.0162243	0.932053	0.281415		0.249056	0.223416	1.06041	0.497609	1.12376e-05	4.70844	0.844317	1.55464e-08	6.97972	0.746666	0.00175725	2.8491	1.09337	5.47005e-05	4.13543	0.346707	0.000114303	3.86543
CUST_12313_PI422575199	fad oxidoreductase	3R	AGAP009080-RA		0.687205	4.37972e-08	6.35781	0.74445	1.68308e-08	6.672	-0.0572454	0.364588	0.525998		0.126237	0.138333	1.23159	0.663117	9.42099e-09	7.14352	0.843147	9.42817e-10	7.89187	0.789353	1.17796e-07	6.30156	0.969384	4.53566e-09	7.38267	0.18003	0.00368569	2.57207
CUST_13714_PI422575199	serine protease inhibitor	UNKN	AGAP012576-RA		0.609649	2.12236e-09	7.32597	0.475727	4.26792e-08	6.36543	0.133921	0.0072138	1.92626		-0.468152	0.00270757	2.68798	0.742718	3.62606e-11	8.90273	0.823653	2.07432e-11	9.07609	0.274566	0.0549399	1.56379	0.355501	0.0159442	2.021	0.0809354	0.0420622	1.66156
DETOX_517_PI422610884	cytochrome P450 d	3R	AGAP009374-RA		0.611478	0.00666532	1.95644	0.649755	0.00452175	2.10293	-0.0382771	0.843231	0.302464		0.204741	0.301308	0.955073	0.48275	1.89188e-05	4.52166	0.805367	3.63926e-08	6.70131	0.687491	0.00271852	2.68652	1.01011	9.52776e-05	3.93191	0.322617	0.000271805	3.54552
CUST_13413_PI422575199	hsp70 hsp90 organizing protein homolog	3R	AGAP010188-RA		0.332307	0.000365209	3.0662	0.337954	0.000315837	3.12162	-0.00564669	0.936617	0.28037		-0.298164	0.00817668	2.27214	0.607081	1.65627e-06	5.38757	0.798404	1.64291e-07	6.18721	0.308917	0.00976805	2.20535	0.50024	0.000133185	3.80862	0.191323	0.020419	1.92935
CUST_9359_PI422575199	synaptic glycoprotein sc2	3L	AGAP010714-RA		0.427322	7.91152e-05	3.64885	0.438711	6.15491e-05	3.74334	-0.0113889	0.882588	0.292613		0.0936043	0.299879	0.956797	0.464122	2.02967e-05	4.49649	0.774443	4.05581e-08	6.66501	0.557726	1.26147e-05	4.66672	0.868047	5.50083e-08	6.5622	0.310321	0.000632006	3.23149
CUST_2814_PI422575199	iron-responsive element-binding protein 1	2L	AGAP007258-RA		0.563386	1.10734e-06	5.2273	0.562618	1.12433e-06	5.22165	0.000768336	0.9909	0.268688		-0.194135	0.0556858	1.55879	0.496853	1.44934e-07	6.23134	0.735908	2.80505e-09	7.53706	0.302718	0.00716405	2.32168	0.541773	3.77213e-05	4.27186	0.239054	9.48095e-05	3.93372
CUST_6645_PI422575199	cell division protein ftsj	2R	AGAP013223-RA		0.594584	8.38568e-08	6.13822	0.381704	1.16455e-05	4.36723	0.21288	0.00211651	2.39197		-0.0635392	0.383737	0.871468	0.478412	5.17376e-08	6.58348	0.728083	5.98727e-10	8.03654	0.414873	5.28428e-05	4.14783	0.664544	1.22701e-07	6.28717	0.249671	2.65903e-05	4.39892
CUST_12810_PI422575199	alkylated DNA repair protein alkB homolog 4	3R	AGAP009588-RA		0.598601	2.61573e-09	7.25826	0.509591	1.84866e-08	6.64198	0.0890105	0.0540596	1.17387		-0.152642	0.0348728	1.73086	0.558816	6.83574e-09	7.24655	0.711771	8.73245e-10	7.91772	0.406174	3.28249e-05	4.32232	0.559129	4.33701e-07	5.85617	0.152955	0.002836	2.67032
CUST_10117_PI422575199	unknown	3L	AGAP011522-RA		0.42313	6.60086e-05	3.71694	0.403394	0.000103689	3.5456	0.0197358	0.792413	0.31536		0.376395	0.0647292	1.50381	0.21073	0.0525501	1.58016	0.703109	4.11432e-06	5.06775	0.587125	0.00739236	2.3099	1.0795	4.28235e-05	4.22553	0.492379	5.19718e-05	4.1541
CUST_2005_PI422575199	zeta-coat protein	2L	AGAP006522-RA		0.280072	0.0227615	1.49385	0.38188	0.0037607	2.17299	-0.101808	0.365026	0.525609		2.40933	2.24482e-08	6.86139	0.278198	0.0825629	1.41655	0.687176	0.000350347	3.4516	2.68752	5.54311e-09	7.31313	3.0965	7.86419e-10	7.95173	0.408978	0.00822122	2.27023
CUST_7045_PI422575199	isoform a	2R	AGAP013542-RA		0.634034	4.67669e-06	4.69995	0.69073	1.84516e-06	5.04165	-0.0566953	0.51567	0.425066		-0.121629	0.397548	0.859589	0.465291	7.4866e-05	4.02119	0.68416	2.55825e-06	5.23404	0.343662	0.0316076	1.76742	0.562532	0.00114453	3.00945	0.21887	0.0102442	2.18746
DETOX_44_PI422610884	alcohol dehydrogenase a	3L	AGAP010499-RA		0.59001	1.24373e-06	5.18457	0.5118	5.84542e-06	4.62056	0.0782098	0.283661	0.603778		-0.146124	0.104247	1.33304	0.409277	0.000214582	3.6329	0.678111	3.61698e-06	5.11277	0.263153	0.0147144	2.05092	0.531987	1.43303e-05	4.62155	0.268834	0.00619055	2.37647
CUST_8771_PI422575199	hydroxyacylglutathione hydrolase	X	AGAP000416-RA		0.432273	1.65116e-05	4.23709	0.301742	0.000476225	2.96459	0.130531	0.0667893	1.09714		0.280309	0.0454838	1.63276	0.390671	2.23176e-05	4.46267	0.669525	9.99617e-08	6.3557	0.670981	0.000136659	3.79893	0.949835	2.3714e-06	5.26091	0.278854	0.000109149	3.88195
DETOX_43_PI422610884	alcohol dehydrogenase b	3L	AGAP010499-RA		0.57186	3.38722e-06	4.81951	0.517866	9.71977e-06	4.43482	0.0539937	0.480077	0.445324		-0.139482	0.0957573	1.36315	0.415206	9.05348e-05	3.95104	0.668519	1.74655e-06	5.36839	0.275724	0.00711823	2.32401	0.529037	6.61464e-06	4.898	0.253313	0.00562961	2.41185
CUST_8804_PI422575199	unknown	X	AGAP000423-RA		0.638364	6.90629e-06	4.55906	0.635992	7.18316e-06	4.5451	0.00237215	0.97905	0.271157		-0.0147817	0.916612	0.583891	0.459473	2.83464e-05	4.37558	0.666036	4.83627e-07	5.81835	0.444692	0.00641362	2.36331	0.651255	0.000303279	3.50524	0.206563	0.00840119	2.26214
CUST_9166_PI422575199	alcohol dehydrogenase d	3L	AGAP010499-RA		0.502378	2.06817e-05	4.15317	0.437266	8.06578e-05	3.64158	0.0651116	0.416192	0.486341		0.0222143	0.795256	0.629335	0.387539	0.000305365	3.50269	0.664709	3.6435e-06	5.11027	0.409754	0.0005913	3.2563	0.686923	6.66073e-07	5.70612	0.277169	0.00432964	2.51068
CUST_536_PI422575199	replication factor c subunit 5	2L	AGAP005144-RA		0.569509	4.08731e-08	6.3791	0.409843	1.78954e-06	5.05166	0.159666	0.00723424	1.92541		0.522098	9.446e-07	5.58533	0.180598	0.0149906	2.0442	0.664346	8.3717e-08	6.41774	0.702696	4.00914e-08	6.66835	1.18644	1.39471e-11	9.20404	0.483748	2.37945e-06	5.25956
CUST_287_PI422575199	lipopolysaccharide-induced tumor necrosis factor-alpha	2L	AGAP004928-RA		0.506488	4.44253e-07	5.55274	0.513026	3.83751e-07	5.60637	-0.00653833	0.906834	0.287024		-0.22991	0.000867243	3.11298	0.481587	3.11657e-07	5.96754	0.662273	2.38008e-08	6.84278	0.251677	0.0011152	3.01912	0.432363	1.19057e-06	5.50548	0.180686	0.00531726	2.43336
CUST_13095_PI422575199	cuticular protein 49ah	3R	AGAP009868-RA		0.210888	0.00417824	2.13302	0.144824	0.0332962	1.35223	0.0660638	0.297309	0.588755		0.146808	0.422113	0.839091	0.246612	0.0243962	1.8635	0.657786	7.42523e-06	4.85715	0.39342	0.0438161	1.64631	0.804594	0.000422263	3.38205	0.411175	0.00027225	3.5449
CUST_13700_PI422575199	oxidase peroxidase	UNKN	AGAP012561-RA		0.383221	6.34654e-05	3.73134	0.357038	0.000123586	3.47877	0.0261835	0.699135	0.344421		0.0490179	0.79418	0.629758	0.26639	0.00478537	2.47318	0.655477	6.96851e-07	5.69015	0.315408	0.109229	1.31615	0.704495	0.0017312	2.85463	0.389086	5.58908e-05	4.1275
CUST_6646_PI422575199	cell division protein ftsj	2R	AGAP004177-RA		0.545905	6.37932e-08	6.23017	0.354371	8.13965e-06	4.49934	0.191534	0.00207144	2.40008		-0.0453594	0.59529	0.723766	0.468202	2.2355e-07	6.08149	0.65294	8.67506e-09	7.17053	0.422843	0.000209033	3.64276	0.607581	2.92182e-06	5.18766	0.184738	0.00101113	3.05629
DETOX_45_PI422610884	alcohol dehydrogenase c	3L	AGAP010499-RA		0.58751	1.639e-06	5.08354	0.532402	4.78319e-06	4.69254	0.0551084	0.453976	0.461194		-0.127461	0.127723	1.26029	0.344426	0.000563572	3.27436	0.648335	2.70452e-06	5.21485	0.216965	0.0278161	1.8146	0.520874	8.59961e-06	4.80475	0.303909	0.00159218	2.88575
CUST_13964_PI422575199	unknown	UNKN	AGAP012858-RA		0.329563	4.8879e-05	3.82947	0.184276	0.00550471	2.0289	0.145288	0.0212058	1.52038		-0.0060831	0.953339	0.571748	0.436776	0.000157124	3.74729	0.64833	2.12128e-06	5.30009	0.430693	0.000776732	3.15417	0.642247	1.52975e-05	4.59783	0.211554	0.0213065	1.91381
CUST_8889_PI422575199	nuclear transport factor 2	X	AGAP000498-RA		0.366522	5.34291e-05	3.79561	0.341226	0.000105435	3.53923	0.0252962	0.691095	0.347395		-0.365175	0.000397963	3.40381	0.531277	3.37857e-07	5.93962	0.648156	1.06595e-07	6.33445	0.166103	0.0739653	1.45567	0.282982	0.0032567	2.61869	0.116879	0.051707	1.58614
CUST_8805_PI422575199	unknown	X	AGAP000424-RA		0.598573	6.31425e-05	3.73313	0.573841	9.42484e-05	3.5812	0.0247324	0.81476	0.309364		0.00552443	0.964998	0.567853	0.479435	5.0475e-05	4.1649	0.647731	1.6934e-06	5.37967	0.48496	0.0014351	2.92464	0.653255	9.85018e-05	3.91976	0.168295	0.0460955	1.62788
CUST_9675_PI422575199	protein mo25	3L	AGAP011060-RA		0.334874	1.5105e-05	4.27025	0.229818	0.000510414	2.93806	0.105055	0.0561758	1.15996		-0.344425	0.000915232	3.09294	0.544412	1.54426e-07	6.20968	0.647238	4.30536e-08	6.64454	0.199987	0.0371436	1.7077	0.302813	0.00262683	2.6993	0.102826	0.0707808	1.47157
CUST_8972_PI422575199	serine protease desc4	X	AGAP000572-RA		0.161355	0.0324208	1.36205	0.285357	0.00097474	2.68831	-0.124002	0.0886837	0.996672		-0.362703	0.000127829	3.82407	0.548118	5.47852e-09	7.31684	0.634875	2.73072e-09	7.54541	0.185416	0.025028	1.85369	0.272172	0.00169143	2.86337	0.0867564	0.0477119	1.61535
CUST_13364_PI422575199	hydrolases of HD superfamily	3R	AGAP010140-RA		0.190985	0.0325805	1.3602	0.207009	0.0223219	1.50111	-0.0160239	0.844057	0.302205		0.0810908	0.640943	0.699531	0.500295	5.07802e-06	4.99301	0.634733	3.41761e-07	5.9357	0.581386	0.00403062	2.53785	0.715823	0.000793096	3.14613	0.134437	0.0486972	1.60791
CUST_13709_PI422575199	unknown	UNKN	AGAP012570-RA		0.400454	0.000427717	3.00536	0.252143	0.0112939	1.75702	0.148311	0.106442	0.932294		-0.139441	0.256362	1.01152	0.378684	0.000139537	3.79113	0.630962	8.20777e-07	5.63391	0.239243	0.0671898	1.49056	0.491521	0.000878156	3.10849	0.252278	0.00163103	2.87687
CUST_4948_PI422575199	phd finger protein	2R	AGAP002929-RA		0.45489	2.34036e-06	4.95523	0.550658	2.73537e-07	5.72839	-0.0957686	0.117358	0.898575		-0.241409	0.000838624	3.12541	0.453574	6.63856e-08	6.49638	0.630126	2.93466e-09	7.5232	0.212165	0.00381824	2.55873	0.388717	7.48464e-06	4.85447	0.176552	0.000821264	3.13331
CUST_4933_PI422575199	lin-52 homolog	2R	AGAP013008-RA		0.445232	9.57458e-07	5.27938	0.422201	1.7277e-06	5.06488	0.0230309	0.662398	0.357611		0.00306363	0.943064	0.575189	0.523862	3.03297e-10	8.2471	0.622601	8.20638e-11	8.64921	0.526925	5.87937e-09	7.29431	0.625664	2.38096e-10	8.32252	0.098739	0.0104553	2.17981
CUST_3762_PI422575199	transmembrane protein 104	2R	AGAP002099-RA		0.524086	5.42058e-07	5.48134	0.668926	3.15319e-08	6.4616	-0.14484	0.0260683	1.44321		0.0114254	0.899089	0.590071	0.272566	0.000599245	3.25142	0.611795	2.39393e-07	6.05863	0.283991	0.00827404	2.26785	0.62322	4.29069e-06	5.0526	0.339229	2.09565e-05	4.48492
CUST_9407_PI422575199	zinc metalloproteinase nas-12	3L	AGAP010764-RA		0.24223	0.0149091	1.65257	0.343295	0.00158739	2.50276	-0.101065	0.263007	0.628228		-0.130397	0.405409	0.85274	0.41589	0.0017223	2.8567	0.611011	0.000109575	3.88055	0.285493	0.0931977	1.37284	0.480614	0.00676111	2.34346	0.19512	0.063964	1.50816
CUST_14061_PI422575199	selenoprotein w2	X	AGAP000556-RA		0.177169	0.00355965	2.1936	0.116191	0.0367101	1.31581	0.0609785	0.243519	0.653109		0.246073	0.02652	1.83213	0.253524	0.000475354	3.33825	0.606377	7.78522e-08	6.44244	0.499597	0.000228989	3.60862	0.85245	4.17797e-07	5.86898	0.352853	2.4622e-06	5.24738
CUST_12427_PI422575199	palmitoyltransferase erf2	3R	AGAP009199-RA		0.491739	9.74555e-08	6.08463	0.407961	8.33785e-07	5.32796	0.0837789	0.0958162	0.969513		-0.311847	3.6708e-07	5.91196	0.465927	1.78209e-09	7.68387	0.603619	2.94271e-10	8.25472	0.154081	0.00206355	2.78889	0.291772	8.41317e-07	5.6256	0.137691	0.00180698	2.83847
CUST_10041_PI422575199	unknown	3L	AGAP011445-RA		0.415411	0.000276232	3.17279	0.39927	0.000389059	3.04221	0.0161408	0.851123	0.300418		0.0275571	0.804478	0.625673	0.361173	0.000844779	3.12272	0.599974	1.10743e-05	4.71359	0.38873	0.0040804	2.53309	0.627531	4.1134e-05	4.23999	0.238802	0.00904387	2.23453
CUST_6324_PI422575199	heme oxygenase	2R	AGAP003975-RA		0.353816	1.08346e-07	6.0491	0.215527	2.48624e-05	4.08322	0.138288	0.00129535	2.58077		-0.229169	0.00281169	2.67355	0.503459	2.04834e-08	6.89174	0.594856	9.1897e-09	7.15244	0.27429	0.0011567	3.00552	0.365687	4.50525e-05	4.20678	0.0913972	0.0446442	1.63958
DETOX_151_PI422610884	carboxylesterase COEAE4G b	2L	AGAP006725-RA		0.275153	0.00489587	2.07351	0.302919	0.00254653	2.32144	-0.0277669	0.738231	0.33176		0.857507	2.90344e-05	4.36698	0.480533	2.80087e-06	5.20267	0.580217	5.49482e-07	5.7744	1.33804	1.78428e-07	6.15912	1.43772	6.03139e-08	6.5305	0.0996837	0.0964526	1.36051
CUST_13894_PI422575199	ubiquitin specific protease 52	UNKN	AGAP012780-RA		0.393019	2.05928e-06	5.00158	0.363695	4.77203e-06	4.69327	0.0293237	0.557919	0.403123		-0.18149	0.0259857	1.83963	0.329878	1.26196e-05	4.66658	0.575885	1.41907e-08	7.01088	0.148388	0.0642664	1.50636	0.394395	8.27955e-05	3.98409	0.246007	9.81259e-05	3.92119
CUST_8633_PI422575199	alcohol dehydrogenase	X	AGAP000288-RA		0.213213	0.00617519	1.98567	0.195036	0.0105475	1.78275	0.0181776	0.785261	0.31745		0.708385	2.335e-06	5.26617	0.382702	5.14446e-05	4.15773	0.564904	9.18064e-07	5.59554	1.09109	1.27702e-08	7.04551	1.27329	1.19763e-09	7.81298	0.182202	0.00984395	2.20247
CUST_3466_PI422575199	det1-like protein	2R	AGAP001900-RA		0.135431	0.0015337	2.51596	0.0804118	0.033903	1.34578	0.0550188	0.128806	0.86651		-0.205635	3.13515e-05	4.33914	0.3235	1.44013e-07	6.23371	0.555599	5.64238e-10	8.05281	0.117865	0.00994515	2.19884	0.349964	5.17483e-08	6.58348	0.232099	8.22873e-06	4.8207
CUST_2186_PI422575199	cyclin t	2L	AGAP006678-RA		0.463468	5.54127e-06	4.63938	0.469026	4.8796e-06	4.68541	-0.0055577	0.931061	0.281673		1.71726	5.26578e-11	8.79342	0.240158	0.0325211	1.75697	0.534523	9.92716e-05	3.91696	1.95742	8.08265e-12	9.38298	2.25179	1.06115e-12	10.0444	0.294365	0.0105465	2.1765
CUST_1984_PI422575199	unknown	2L	AGAP006501-RA		0.241791	0.00334792	2.21689	0.18881	0.015123	1.64735	0.0529812	0.446644	0.46569		0.100669	0.198952	1.10189	0.186134	0.0137367	2.07698	0.534258	2.0277e-06	5.31641	0.286803	0.00258544	2.70504	0.634927	4.31766e-07	5.85767	0.348124	6.26763e-05	4.08539
CUST_11869_PI422575199	androgen-induced 1	3R	AGAP008626-RA		0.283968	0.000139356	3.43393	0.303678	7.44565e-05	3.67101	-0.0197093	0.717968	0.338186		0.421573	3.87146e-06	5.08944	0.428729	1.50346e-06	5.42153	0.530779	1.02854e-07	6.34616	0.850303	4.09915e-10	8.15167	0.952352	8.27121e-11	8.64817	0.10205	0.0810891	1.42302
CUST_4986_PI422575199	importin 11 (ran-binding protein 11)	2R	AGAP002970-RB		0.357126	8.19814e-05	3.63527	0.322578	0.000208985	3.28016	0.0345478	0.595212	0.385774		-0.00444328	0.94037	0.576146	0.315574	7.33211e-05	4.02875	0.528108	4.27646e-07	5.86123	0.311131	0.000162722	3.73462	0.523665	2.06121e-07	6.10916	0.212534	0.00242593	2.72855
CUST_11789_PI422575199	tetraspanin d107	3R	AGAP008527-RA		0.324401	7.73309e-06	4.51745	0.604758	6.10285e-09	6.99765	-0.280356	3.43458e-05	3.9623		-0.0286111	0.76626	0.641209	0.39093	9.26861e-07	5.59231	0.527813	5.15952e-08	6.58441	0.362319	0.00198171	2.80403	0.499202	9.65581e-05	3.92697	0.136883	0.00500261	2.45606
CUST_2237_PI422575199	carboxylesterase COEAE4G a	2L	AGAP006725-RA		0.266239	0.00420833	2.13029	0.242408	0.00763759	1.90504	0.0238309	0.761549	0.324373		0.740767	6.43502e-05	4.07571	0.423518	3.85553e-06	5.091	0.516574	5.1653e-07	5.79631	1.16429	3.97469e-07	5.88567	1.25734	1.37293e-07	6.24861	0.0930557	0.0907481	1.38247
CUST_10459_PI422575199	uroporphyrinogen decarboxylase	3L	AGAP011895-RA		0.301794	3.61179e-05	3.94334	0.195042	0.00162875	2.49283	0.106752	0.049332	1.20703		0.191622	0.00221737	2.76189	0.360976	4.75634e-06	5.01644	0.508889	2.90124e-07	5.992	0.552598	1.00806e-07	6.35266	0.700511	8.84904e-10	7.91368	0.147914	0.0123526	2.11692
CUST_4985_PI422575199	importin 11	2R	AGAP002970-RA		0.330496	0.000150004	3.40643	0.294061	0.000419597	3.01277	0.0364356	0.570762	0.396979		-0.0153857	0.790224	0.631395	0.276145	0.000164107	3.73152	0.498624	3.36485e-07	5.94073	0.26076	0.000507629	3.31323	0.483238	4.02547e-07	5.88165	0.222479	0.00102359	3.05169
CUST_106_PI422575199	unknown	2L	AGAP004763-RA		0.235417	0.000360921	3.0707	0.217965	0.000687118	2.8241	0.017452	0.728874	0.334771		0.0691488	0.526365	0.764395	0.284644	0.00133215	2.95244	0.488509	1.66044e-05	4.56892	0.353793	0.0062963	2.37029	0.557658	0.000107155	3.88878	0.203865	0.00593478	2.39223
CUST_2761_PI422575199	mitogen-activated protein-binding	2L	AGAP007213-RA		0.328405	8.53672e-06	4.48171	0.23976	0.000185158	3.32602	0.0886453	0.0790268	1.03713		-0.247294	2.7239e-05	4.39029	0.353479	4.12769e-07	5.87297	0.488452	3.3211e-08	6.7308	0.106186	0.0404881	1.67582	0.241158	3.56408e-05	4.29217	0.134973	0.00548681	2.42162
CUST_4754_PI422575199	signal transducer and activator of transcription	2R	AGAP001314-RA		0.327734	0.000382572	3.04859	0.297274	0.000856301	2.73845	0.03046	0.666427	0.356344		0.0609787	0.234789	1.04291	0.175542	0.00272734	2.68532	0.47857	3.1311e-07	5.96595	0.236521	0.000670527	3.20939	0.539549	1.48986e-08	6.99382	0.303028	1.70582e-05	4.55902
CUST_10424_PI422575199	unknown	3L	AGAP011847-RA		0.328378	3.11415e-06	4.85117	0.365615	9.52897e-07	5.28046	-0.0372366	0.394834	0.502158		-0.203385	0.012451	2.11379	0.381451	4.22859e-07	5.86509	0.471553	8.26967e-08	6.42163	0.178065	0.0305669	1.77978	0.268168	0.00204209	2.79272	0.0901021	0.0352808	1.72666
CUST_13229_PI422575199	unknown	3R	AGAP010004-RA		0.189856	0.00210032	2.3949	0.190044	0.00208525	2.39764	-0.000188267	0.99703	0.267481		0.0592738	0.519839	0.768571	0.0963784	0.0895301	1.38727	0.442356	9.28313e-07	5.59168	0.155652	0.111058	1.31024	0.50163	5.57597e-05	4.12831	0.345978	2.01586e-06	5.31845
CUST_4515_PI422575199	cdp-diacylglycerol-glycerol-3-phosphate 3-phosphatidyltransferase	2R	AGAP002662-RA		0.345819	8.65188e-05	3.61377	0.344747	8.90881e-05	3.6027	0.00107215	0.986416	0.269573		-0.0607057	0.380681	0.874113	0.281394	0.000171583	3.71515	0.43078	5.79452e-06	4.94541	0.220689	0.00849503	2.25803	0.370074	6.23736e-05	4.08709	0.149386	0.012606	2.109
CUST_4868_PI422575199	mitochondrial ribosomal	2R	AGAP002893-RA		0.227833	0.0151986	1.64569	0.316935	0.00187194	2.43914	-0.0891022	0.294337	0.591799		1.93366	3.88054e-07	5.89396	0.190893	0.100904	1.34466	0.414002	0.00264514	2.69667	2.12455	1.44968e-07	6.23134	2.34766	3.33259e-08	6.72969	0.223109	0.0302091	1.78408
CUST_8576_PI422575199	unknown	X	AGAP000246-RA		0.390605	0.00164041	2.48994	0.257277	0.0217493	1.51094	0.133328	0.199867	0.71821		0.0826834	0.185704	1.12627	0.237677	9.0563e-05	3.95095	0.409365	3.91594e-07	5.89094	0.32036	0.000120034	3.84738	0.492048	6.22594e-07	5.73024	0.171688	0.000737574	3.17369
CUST_741_PI422575199	unknown	2L	AGAP005315-RA		0.27924	3.54511e-06	4.80229	0.228745	2.82667e-05	4.03511	0.0504959	0.18887	0.737075		-0.0546728	0.52868	0.763071	0.314083	0.000125851	3.82977	0.406448	2.36819e-05	4.44144	0.25941	0.0112361	2.15262	0.351776	0.000892739	3.1023	0.0923656	0.110443	1.31223
CUST_11802_PI422575199	gpi transamidase component pig-t	3R	AGAP008540-RA		0.284402	0.00112097	2.63591	0.23785	0.0040771	2.14192	0.0465525	0.507905	0.429152		0.220002	0.00285218	2.66819	0.270425	0.000103568	3.9013	0.40607	1.10432e-06	5.53246	0.490427	9.99266e-07	5.56611	0.626072	4.44207e-08	6.6336	0.135645	0.0137049	2.0778
CUST_3928_PI422575199	mediator of RNA polymerase II transcription subunit 29	2R	AGAP001237-RA		0.328091	2.02361e-07	5.83273	0.365965	5.63216e-08	6.27355	-0.0378737	0.273765	0.614974		-0.156838	0.000542482	3.28838	0.279245	1.19084e-06	5.50547	0.38997	8.31063e-08	6.42004	0.122408	0.00862717	2.25215	0.233132	9.95081e-06	4.75254	0.110725	0.00747872	2.30573
CUST_8275_PI422575199	cuticular protein analogous to peritrophins 3-a1	X	AGAP000989-RA		0.135671	0.000907687	2.71558	0.115001	0.00309908	2.24671	0.0206701	0.526385	0.419288		0.0316755	0.659845	0.689921	0.0958941	0.0501685	1.59722	0.375084	1.7336e-06	5.37111	0.12757	0.10504	1.33025	0.406759	3.94317e-05	4.25547	0.27919	3.00525e-06	5.17793
CUST_3942_PI422575199	transmembrane protein 1 tmem1b	2R	AGAP002242-RA		0.275782	3.41841e-05	3.964	0.334988	4.59417e-06	4.70646	-0.0592062	0.208637	0.70373		-0.152699	0.0157703	2.02507	0.256852	2.10523e-05	4.48333	0.374014	9.343e-07	5.58942	0.104153	0.103472	1.33566	0.221315	0.00134945	2.9476	0.117162	0.00724868	2.31733
CUST_10522_PI422575199	transmembrane protein 165-like	3L	AGAP011962-RA		0.118328	0.0292485	1.39972	0.226249	0.000427963	3.00519	-0.10792	0.0436849	1.25111		0.287874	0.00591167	2.3937	0.154919	0.00283591	2.67032	0.356645	8.8052e-07	5.60969	0.442793	0.00020113	3.65687	0.644519	3.37007e-06	5.1379	0.201726	7.98064e-05	3.99742
CUST_13872_PI422575199	er lumen protein retaining receptor	UNKN	AGAP012756-RA		0.253048	9.60088e-06	4.43941	0.276464	3.75303e-06	4.78186	-0.0234157	0.529491	0.41766		-0.0174371	0.752227	0.647167	0.203297	0.00193497	2.81292	0.356215	3.23553e-05	4.3278	0.18586	0.00812516	2.27454	0.338778	1.56263e-05	4.59047	0.152918	0.0129287	2.0996
CUST_935_PI422575199	serine 3-dehydrogenase	2L	AGAP005501-RA		0.206789	0.00106038	2.65691	0.275621	8.86333e-05	3.60472	-0.0688321	0.186548	0.741129		0.172857	0.0130999	2.09458	0.0855906	0.068054	1.48597	0.337118	4.4587e-06	5.0396	0.258448	0.00125219	2.97581	0.509975	5.81521e-07	5.75515	0.251527	8.78991e-06	4.79686
CUST_9012_PI422575199	merlin moesin ezrin radixin	3L	AGAP010346-RA		0.130004	0.0202723	1.5376	0.146967	0.0104761	1.78536	-0.0169632	0.735692	0.332603		0.430732	2.93162e-07	5.98876	0.275853	3.58566e-07	5.91975	0.334364	1.17111e-07	6.30342	0.706585	7.82183e-10	7.95325	0.765096	1.32847e-10	8.50139	0.0585112	0.0510733	1.59071
CUST_12778_PI422575199	transcription initiation factor tfiib	3R	AGAP009558-RA		0.167912	0.00125388	2.59294	0.208887	0.000203698	3.28994	-0.0409752	0.335356	0.551368		-0.0381481	0.313411	0.941481	0.137013	0.00194484	2.81105	0.331456	7.98843e-07	5.64305	0.098865	0.0297805	1.78939	0.293308	8.34687e-07	5.6283	0.194443	8.62406e-05	3.969
CUST_8267_PI422575199	seryl-trna synthetase	X	AGAP000991-RA		0.285834	1.00207e-06	5.26381	0.338739	1.43933e-07	5.94894	-0.052905	0.135378	0.849216		0.091825	0.255349	1.01296	0.25166	7.44421e-05	4.02325	0.330619	6.16001e-06	4.92344	0.343485	0.000594445	3.25426	0.422444	7.20346e-05	4.03514	0.0789583	0.0726089	1.46226
CUST_13918_PI422575199	keratinocyte associated protein 2	UNKN	AGAP012812-RA		0.260441	0.00205558	2.40294	0.168649	0.0273518	1.4253	0.0917927	0.199262	0.719268		0.0711265	0.579063	0.733053	0.16584	0.0102947	2.18556	0.324899	9.90974e-05	3.91762	0.236967	0.0848606	1.40642	0.396026	0.00667121	2.34852	0.159059	0.00362276	2.57856
CUST_6467_PI422575199	transmembrane and ubiquitin-like domain-containing protein 2	2R	AGAP004089-RB		0.180918	0.00517562	2.05249	0.145465	0.018293	1.5762	0.0354532	0.522419	0.421273		0.728814	1.57329e-05	4.58817	0.187944	0.00707633	2.32618	0.324382	0.000153063	3.75706	0.916758	1.44588e-06	5.43584	1.0532	2.01501e-07	6.11749	0.136438	0.0177083	1.98238
CUST_8374_PI422575199	dna polymerase subunit gamma mitochondrial	X	AGAP000139-RA		0.181979	0.00739012	1.91756	0.160943	0.0149423	1.65184	0.021036	0.719982	0.337566		0.037381	0.676074	0.681995	0.228703	0.00154595	2.89688	0.320407	7.28501e-05	4.03104	0.266084	0.00868025	2.24995	0.357788	0.00103502	3.04756	0.0917039	0.106696	1.32459
CUST_509_PI422575199	unknown	2L	AGAP005120-RA		0.300763	0.000258768	3.19769	0.365425	4.22285e-05	3.88536	-0.0646621	0.305255	0.580262		-0.0679367	0.250082	1.02038	0.229752	3.66661e-05	4.28227	0.315391	3.09348e-06	5.16777	0.161815	0.0165139	2.00803	0.247454	0.000588665	3.25799	0.085639	0.0272072	1.8227
CUST_3541_PI422575199	secernin	2R	AGAP001959-RA		0.300795	6.16116e-06	4.60108	0.302587	5.78462e-06	4.62422	-0.00179174	0.96606	0.273983		0.0246867	0.703624	0.668696	0.17578	0.0034709	2.59487	0.308115	5.72085e-05	4.11894	0.200467	0.0098925	2.20078	0.332801	0.000106651	3.89056	0.132334	0.0120656	2.12585
CUST_13041_PI422575199	cdk5 regulatory subunit-associated protein 3	3R	AGAP009811-RA		0.145902	0.00486931	2.07559	0.156004	0.00310637	2.24582	-0.0101023	0.818276	0.308555		0.0372356	0.543339	0.75398	0.175824	0.0102073	2.1888	0.302362	0.00040713	3.39556	0.21306	0.00615344	2.37874	0.339597	4.43226e-05	4.21291	0.126537	0.0517307	1.58597
CUST_12143_PI422575199	phosphatidylethanolamine-binding protein	3R	AGAP008909-RA		0.248181	0.00480784	2.08037	0.297129	0.00134563	2.56623	-0.0489484	0.515096	0.425359		0.400964	1.29171e-05	4.65858	0.179611	0.012245	2.12035	0.296355	0.000901631	3.09855	0.580575	7.63004e-07	5.65833	0.69732	1.31908e-08	7.03463	0.116745	0.0840526	1.40987
CUST_3790_PI422575199	gtpase-activating protein gyp2	2R	AGAP002120-RA		0.219712	3.49104e-06	4.80824	0.248562	8.9687e-07	5.30218	-0.0288504	0.331695	0.554629		-0.0386134	0.411235	0.847867	0.201859	1.24884e-05	4.6703	0.273836	6.98928e-07	5.68917	0.163246	0.00357624	2.58353	0.235223	0.000125364	3.83117	0.071977	0.0220824	1.90055
CUST_2468_PI422575199	eukaryotic translation initiation factor 3 subunit 6	2L	AGAP006944-RA		0.16431	0.021626	1.51313	0.17648	0.0149603	1.65138	-0.0121693	0.849755	0.300829		0.00364625	0.941985	0.575535	0.155372	0.00656045	2.35476	0.273625	0.00016081	3.73891	0.159019	0.0109681	2.16177	0.277271	4.81351e-05	4.18262	0.118252	0.0298234	1.78889
CUST_3662_PI422575199	alastin GTPase	2R	AGAP002047-RA		0.0706942	0.0267153	1.43392	0.0912353	0.00666377	1.95644	-0.0205412	0.480897	0.444958		0.075246	0.217013	1.07099	0.0939122	0.0833768	1.41282	0.270492	0.000224861	3.61529	0.169158	0.0174734	1.98712	0.345738	2.88783e-05	4.36911	0.17658	0.00208263	2.78533
CUST_7140_PI422575199	unknown	2R	AGAP004515-RA		0.163016	0.00040424	3.02697	0.136084	0.00170636	2.47448	0.0269321	0.44996	0.463576		0.0591857	0.267973	0.995934	0.141307	0.0149851	2.04434	0.260377	0.00026202	3.55902	0.200493	0.00236239	2.73861	0.319562	1.66506e-05	4.56791	0.119069	0.0352263	1.72723
CUST_9322_PI422575199	mitotic protein phosphatase 1	3L	AGAP010675-RA		0.106694	0.00828019	1.87423	0.102572	0.0104338	1.78692	0.00412165	0.906198	0.28719		0.0681002	0.139449	1.2289	0.141556	0.00204238	2.79269	0.205046	0.000227908	3.6104	0.209657	0.000529078	3.2978	0.273146	1.57205e-05	4.58844	0.0634893	0.0960094	1.36215
CUST_8678_PI422575199	unknown	X	AGAP000316-RA		0.102791	0.00496818	2.06799	0.143454	0.00040691	3.02457	-0.0406625	0.204655	0.710024		0.407733	4.57044e-07	5.83838	0.0980513	0.0611079	1.52494	0.202031	0.00210229	2.78182	0.505784	1.31559e-07	6.26303	0.609764	2.23776e-09	7.6087	0.10398	0.0485632	1.60893
