# Supplementary material for: The recent escalation in strength of pyrethroid resistance in Anopheles coluzzi in West Africa is linked to increased expression of multiple gene families
Source: BMC Genomics. 2015 Mar 1;16(1):146. doi: 10.1186/s12864-015-1342-6 (PMC4352231; doi:10.1186/s12864-015-1342-6)
Supplement: Additional file 4: — List of probes showing over-expression in Tengrela compared to VK7 in 2012. Probes listed in order of fold change between TEN versus VK7 in 2012 (highlighted in grey). [file 12864_2015_1342_MOESM4_ESM.xlsx]

## Sheet: Sheet1
					2011 microarray analysis										2012 microarray analysis
					VKR vs. Mali			VKC vs. Mali			VKR vs. VKC				Mali vs. Ngousso			Tengrela vs. Mali			VK7 vs. Mali			Tengrela vs. Ngousso			VK7 vs. Ngousso			VK7 vs. Tengrela
ProbeName	Description	Chromosome Name	SystematicName		logFC.1	Pval.1	logQval.1	logFC.2	Pval.2	logQval.2	logFC.3	Pval.3	logQval.3		logFC.1	Pval.1	logQval.1	logFC.2	Pval.2	logQval.2	logFC.3	Pval.3	logQval.3	logFC.4	Pval.4	logQval.4	logFC.5	Pval.5	logQval.5	logFC.6	Pval.6	logQval.6
DETOX_492_PI422610884	CYP6Z3 - Cytochrome P450 monooxygenase	3R	AGAP008217-RA		0.903075	3.73935e-05	3.93058	0.3515	0.0335007	1.35	0.551575	0.00252242	2.3249		0.621745	0.102709	1.33828	2.35776	1.70796e-09	7.69851	0.935365	0.000132243	3.81129	2.9795	5.52976e-07	5.77249	1.55711	0.000591283	3.2563	-1.4224	2.55295e-07	6.03717
DETOX_490_PI422610884	CYP6Z3 - Cytochrome P450 monooxygenase	3R	AGAP008217-RA		1.13313	8.93158e-06	4.46568	0.575655	0.00341353	2.20967	0.557479	0.00423715	2.1278		0.736514	0.0705783	1.47264	2.66638	2.64694e-11	9.00487	1.33068	3.43631e-07	5.93386	3.40289	2.06339e-07	6.10883	2.0672	6.7604e-05	4.05769	-1.33569	5.31435e-08	6.57395
CUST_11501_PI422575199	CYP6Z3 - Cytochrome P450 monooxygenase	3R	AGAP008217-RA		1.06675	1.83097e-05	4.19905	0.579048	0.00349075	2.20099	0.487701	0.010275	1.79294		0.673171	0.0845353	1.40781	2.63497	2.83452e-11	8.98033	1.3105	3.81143e-07	5.89964	3.30814	1.83432e-07	6.14946	1.98367	7.02912e-05	4.04379	-1.32447	5.49799e-08	6.56234
DETOX_491_PI422610884	CYP6Z3 - Cytochrome P450 monooxygenase	3R	AGAP008217-RA		1.11026	5.77905e-06	4.62442	0.675118	0.000648752	2.84579	0.435137	0.0131093	1.70147		0.469105	0.255714	1.01244	2.70796	1.0957e-11	9.28096	1.38948	1.09817e-07	6.32462	3.17707	8.86116e-07	5.60738	1.85858	0.000302614	3.50601	-1.31848	3.29406e-08	6.73307
DETOX_464_PI422610884	CYP6P4 - Cytochrome P450 monooxygenase	2R	AGAP002867-RA		1.30237	3.50607e-09	7.17136	0.947549	1.5734e-07	5.919	0.354825	0.00225761	2.3674		0.675296	0.0129808	2.09804	1.53962	1.35852e-08	7.0233	0.293657	0.0527102	1.57909	2.21491	1.48951e-07	6.22218	0.968953	0.0011073	3.02191	-1.24596	4.6154e-08	6.62174
DETOX_465_PI422610884	CYP6P4 - Cytochrome P450 monooxygenase	2R	AGAP002867-RA		1.2995	1.32459e-09	7.48174	0.944933	6.25753e-08	6.23606	0.354564	0.00123809	2.59771		0.675239	0.0150093	2.04372	1.49443	2.12014e-08	6.88006	0.288414	0.0573123	1.54838	2.16967	2.69376e-07	6.01792	0.963652	0.00142399	2.92757	-1.20602	7.21615e-08	6.46943
DETOX_463_PI422610884	CYP6P4 - Cytochrome P450 monooxygenase	2R	AGAP002867-RA		1.34344	1.69507e-09	7.39896	0.995829	6.31688e-08	6.23296	0.347612	0.00213674	2.38832		0.62509	0.0159529	2.02078	1.58174	2.79934e-08	6.78817	0.380133	0.0279886	1.81227	2.20683	1.1161e-07	6.31932	1.00522	0.00057979	3.2637	-1.2016	2.23105e-07	6.08211
CUST_4819_PI422575199	CYP6P4 - Cytochrome P450 monooxygenase	2R	AGAP002867-RA		1.33226	9.64893e-10	7.59072	0.995107	3.35722e-08	6.44217	0.337155	0.00179974	2.45384		0.658641	0.0135389	2.08224	1.50036	2.09126e-08	6.88481	0.299929	0.0496862	1.6007	2.15901	1.65363e-07	6.18494	0.95857	0.00104843	3.04271	-1.20043	8.40792e-08	6.41642
CUST_4431_PI422575199	eukaryotic peptide chain release factor gtp-binding subunit	2R	AGAP002603-RA		1.78277	3.11056e-08	6.46673	1.60362	1.08783e-07	6.04766	0.179144	0.264402	0.626604		0.407065	0.142818	1.22018	2.2996	4.69414e-10	8.10904	1.37597	5.46474e-07	5.77625	2.70667	4.01967e-08	6.66759	1.78304	6.66612e-06	4.8953	-0.923628	1.2629e-05	4.66641
CUST_4644_PI422575199	AGAP013513-PA [Anopheles gambiae str. PEST]	2R	AGAP013513-RA		1.10752	4.20557e-10	7.85087	0.888798	6.31584e-09	6.98774	0.218718	0.00620227	1.98404		0.255108	0.345734	0.907367	1.05535	3.0043e-08	6.76534	0.234967	0.0379133	1.70004	1.31046	0.000166648	3.72581	0.490075	0.0819207	1.4193	-0.820386	1.13622e-07	6.31419
CUST_12342_PI422575199	AGAP009110-PA [Anopheles gambiae str. PEST]	3R	AGAP009110-RA		3.54507	2.20557e-10	8.04642	4.1748	2.82407e-11	8.61115	-0.629722	0.00863701	1.85854		-1.50214	3.70143e-05	4.27884	4.0489	1.14353e-14	11.4496	3.24911	2.91323e-13	10.4764	2.54675	7.0924e-08	6.47515	1.74696	7.36788e-06	4.85996	-0.799787	8.65014e-06	4.80249
DETOX_647_PI422610884	GSTS1_1 - Glutathion S-transferase	3L	AGAP010404-RA		1.40426	1.79115e-07	5.87451	1.36037	2.58584e-07	5.7475	0.0438895	0.759494	0.324819		-0.978175	0.00025658	3.56662	2.34469	8.76213e-09	7.16747	1.54708	1.83781e-06	5.35016	1.36652	7.87837e-06	4.83611	0.568907	0.0144652	2.0574	-0.797612	0.00149405	2.90956
CUST_11299_PI422575199	ce5 protein	3R	AGAP008004-RA		0.600868	4.41402e-05	3.86867	0.349679	0.00395693	2.15326	0.251189	0.0260863	1.44298		0.174659	0.554094	0.747566	1.51994	2.95821e-07	5.98557	0.725919	0.000834862	3.12701	1.6946	3.24925e-05	4.32613	0.900579	0.00725779	2.31683	-0.794024	0.000127089	3.8262
CUST_4921_PI422575199	AGAP002928-PA [Anopheles gambiae str. PEST]	2R	AGAP002928-RA		0.471571	0.000946586	2.69956	0.60113	0.00011745	3.49779	-0.129559	0.263884	0.627215		0.124542	0.539919	0.756149	1.01237	1.07633e-08	7.09815	0.221295	0.032809	1.75361	1.13692	4.58939e-05	4.19983	0.345837	0.103214	1.33652	-0.79108	3.60098e-08	6.70495
CUST_13086_PI422575199	AGAP009859-PA [Anopheles gambiae str. PEST]	3R	AGAP009859-RA		0.729784	0.0011596	2.62288	0.678745	0.00200066	2.41293	0.0510395	0.776657	0.320023		0.805201	0.0015068	2.90649	1.65531	1.12022e-08	7.08543	0.889639	2.37797e-05	4.43998	2.46051	5.66413e-09	7.30559	1.69484	7.34565e-07	5.67174	-0.76567	4.22526e-05	4.23014
CUST_970_PI422575199	nmda receptor glutamate-binding chain	2L	AGAP005528-RB		0.486385	0.00269393	2.30001	0.893472	1.28535e-05	4.33081	-0.407087	0.00856362	1.86164		1.49263	1.75727e-06	5.36621	1.15236	1.68307e-06	5.38202	0.418701	0.0148475	2.04765	2.64499	1.04497e-09	7.85753	1.91133	8.38554e-08	6.41734	-0.733658	0.000100374	3.91291
CUST_9072_PI422575199	GSTS1_1 - Glutathion S-transferase	3L	AGAP010404-RA		1.59346	5.44093e-05	3.78913	1.07246	0.00164526	2.48884	0.521	0.0768727	1.04732		-0.90002	0.000449302	3.35944	2.185	1.38259e-08	7.01774	1.45256	2.51822e-06	5.23993	1.28498	1.23367e-05	4.67454	0.552538	0.0150666	2.0423	-0.732437	0.00205914	2.78972
CUST_3656_PI422575199	AGAP002043-PA [Anopheles gambiae str. PEST]	2R	AGAP002043-RA		0.40029	8.20467e-05	3.63498	0.317488	0.000636648	2.85318	0.0828018	0.265135	0.625787		-0.0333201	0.825398	0.61737	1.13449	1.3213e-08	7.03414	0.43975	0.000652988	3.2192	1.10117	2.29904e-06	5.27141	0.40643	0.0157118	2.02639	-0.69474	1.94306e-06	5.33137
CUST_9541_PI422575199	COE09895 - Putative Carboxylesterase	3L	AGAP010911-RA		0.708568	2.37318e-06	4.95026	0.543645	3.75193e-05	3.92929	0.164923	0.0868732	1.00373		0.0713559	0.617013	0.711906	1.04041	4.0049e-11	8.87141	0.359843	3.51502e-05	4.29746	1.11177	9.62982e-07	5.57893	0.431199	0.007705	2.29462	-0.680567	2.25858e-09	7.60622
DETOX_95_PI422610884	COE09895 - Putative Carboxylesterase	3L	AGAP010911-RA		0.863246	7.55766e-07	5.36417	0.726786	5.00114e-06	4.67676	0.13646	0.186583	0.741099		0.0776831	0.590575	0.726347	1.08175	1.14707e-10	8.54823	0.417618	2.98468e-05	4.35706	1.15944	7.06443e-07	5.68549	0.495301	0.00328849	2.615	-0.664136	1.4088e-08	7.01293
CUST_12025_PI422575199	ras suppressor protein 1	3R	AGAP008785-RA		0.641399	0.000146877	3.41412	0.467925	0.00197804	2.41732	0.173474	0.176252	0.759756		0.144366	0.482251	0.793688	1.07144	4.31228e-07	5.85815	0.409619	0.00723024	2.31829	1.2158	2.72335e-05	4.39031	0.553985	0.0148866	2.04674	-0.661818	2.84802e-05	4.37401
DETOX_94_PI422610884	COE09895 - Putative Carboxylesterase	3L	AGAP010911-RA		0.79893	6.91044e-07	5.3947	0.661582	5.48332e-06	4.64286	0.137349	0.150348	0.812883		0.0730729	0.552393	0.748579	0.997733	1.56932e-10	8.45029	0.338824	0.00012981	3.81838	1.07081	2.50442e-07	6.0438	0.411897	0.00387999	2.55243	-0.658909	8.17622e-09	7.18862
DETOX_96_PI422610884	COE09895 - Putative Carboxylesterase	3L	AGAP010911-RA		0.887161	5.48562e-07	5.47703	0.719322	5.5225e-06	4.64051	0.167839	0.109741	0.921986		0.0766453	0.599388	0.721529	1.07463	1.41717e-11	9.20302	0.432876	2.78538e-06	5.20458	1.15127	8.17203e-07	5.63536	0.509521	0.00287577	2.66515	-0.641751	2.81099e-09	7.53633
DETOX_592_PI422610884	GSTD3 - Glutathion S-transferase	2R	AGAP004382-RA		1.2564	4.07189e-07	5.58477	1.25243	4.22178e-07	5.57204	0.00397349	0.976945	0.2716		0.457061	0.020113	1.93511	1.39173	1.64608e-09	7.7116	0.774572	6.93792e-06	4.88077	1.84879	3.85892e-08	6.68151	1.23163	4.51774e-06	5.0352	-0.617161	9.13947e-06	4.78287
CUST_6989_PI422575199	GSTD3 - Glutathion S-transferase	2R	AGAP004382-RA		1.00108	6.98392e-06	4.55511	0.906299	1.957e-05	4.17411	0.0947857	0.507586	0.429345		0.753408	0.00071216	3.18675	1.25736	1.39152e-08	7.01609	0.652969	9.02224e-05	3.95237	2.01077	1.60636e-08	6.96863	1.40638	1.04829e-06	5.54957	-0.604393	2.15521e-05	4.47496
DETOX_593_PI422610884	GSTD3 - Glutathion S-transferase	2R	AGAP004382-RA		1.25458	4.12127e-07	5.58068	1.22034	5.64639e-07	5.46677	0.0342485	0.803453	0.312278		0.357959	0.0342517	1.73751	1.3592	1.46562e-09	7.74925	0.759336	4.4968e-06	5.03675	1.71715	1.57896e-08	6.97427	1.11729	2.9309e-06	5.18654	-0.59986	1.16975e-05	4.69398
DETOX_594_PI422610884	GSTD3 - Glutathion S-transferase	2R	AGAP004382-RA		1.29068	2.46652e-07	5.76478	1.2462	3.69018e-07	5.62105	0.0444789	0.742714	0.330367		0.387927	0.0227887	1.88872	1.37176	2.13842e-09	7.6232	0.774916	6.94305e-06	4.88058	1.75968	1.25768e-08	7.05041	1.16284	1.70778e-06	5.37668	-0.596839	1.88251e-05	4.52335
CUST_10695_PI422575199	mitochondrial ribosomal protein s25	3L	AGAP012136-RA		0.813164	0.00018497	3.32641	0.726015	0.00049522	2.94964	0.0871492	0.589978	0.388122		0.437633	0.265766	0.998745	1.3924	6.42465e-07	5.71847	0.811347	0.000246467	3.5816	1.83003	0.000226647	3.6123	1.24898	0.0049911	2.45694	-0.58105	0.00136381	2.94372
CUST_10419_PI422575199	signal peptidase complex subunit 2	3L	AGAP011842-RA		1.02795	3.93866e-05	3.91189	0.447131	0.0203069	1.53699	0.58082	0.0044568	2.10855		0.20113	0.419931	0.840742	1.56224	2.46282e-06	5.24735	0.983756	0.000333977	3.46945	1.76337	2.83474e-06	5.19846	1.18489	0.000203493	3.65254	-0.578486	0.0119763	2.12862
DETOX_648_PI422610884	GSTS1_1 - Glutathion S-transferase	3L	AGAP010404-RA		1.79899	1.85279e-07	5.86301	1.767	2.28031e-07	5.79053	0.0319828	0.86198	0.297729		-2.13617	8.36226e-08	6.41807	3.23613	1.3466e-10	8.49672	2.66618	2.02338e-09	7.64213	1.09996	0.000175883	3.70612	0.530011	0.0308209	1.7768	-0.569954	0.0140387	2.06883
CUST_6539_PI422575199	rhodopsin	2R	AGAP012982-RA		1.11422	6.72969e-07	5.40453	1.11326	6.79522e-07	5.401	0.000956055	0.994015	0.26806		2.38784	1.63877e-08	6.96222	1.47745	5.20211e-08	6.58199	0.968361	1.54456e-05	4.59445	3.86528	2.87499e-11	8.97728	3.3562	1.60842e-10	8.44298	-0.509088	0.00155756	2.89411
CUST_10438_PI422575199	kinesin heavy chain	3L	AGAP011874-RA		0.661547	2.31664e-05	4.11078	0.368697	0.00341659	2.20931	0.29285	0.014019	1.67629		0.439193	0.0142942	2.06193	1.16798	2.34087e-06	5.26537	0.680035	0.00064562	3.2235	1.60717	4.17635e-08	6.6548	1.11923	3.87692e-06	5.08918	-0.487941	0.00765915	2.29687
CUST_4189_PI422575199	methionine-trna synthetase	2R	AGAP002383-RA		0.336179	0.00144452	2.53925	0.233244	0.0152591	1.64412	0.102935	0.239696	0.658248		0.00274527	0.978412	0.56341	0.750101	7.37027e-09	7.22147	0.269895	0.000953838	3.07765	0.752846	2.01106e-06	5.31936	0.27264	0.0158923	2.02227	-0.480207	5.79322e-07	5.75664
CUST_1215_PI422575199	glucosyl glucuronosyl transferases	2L	AGAP005752-RA		0.457575	0.00548346	2.03049	0.64845	0.000406867	3.02457	-0.190876	0.188827	0.737112		-0.0348906	0.946737	0.573886	1.47947	2.5733e-05	4.41123	1.00794	0.0010127	3.05568	1.44458	0.0134314	2.08519	0.97305	0.0787031	1.43371	-0.471526	0.0461714	1.62725
CUST_4047_PI422575199	AGAP013459-PA [Anopheles gambiae str. PEST]	2R	AGAP013459-RA		0.405882	0.0030531	2.25215	0.516042	0.000484395	2.95802	-0.11016	0.342534	0.544734		0.0919357	0.559426	0.744323	0.878978	3.26867e-08	6.73555	0.411079	0.000220745	3.62218	0.970914	1.49113e-05	4.60699	0.503015	0.00537931	2.42894	-0.4679	1.62913e-05	4.57551
CUST_7891_PI422575199	potassium channel subfamily k member 9	X	AGAP000079-RA		0.51318	7.09654e-05	3.68918	0.431263	0.000344437	3.08863	0.0819165	0.37813	0.514956		0.00203188	0.99132	0.559241	0.893334	5.89379e-06	4.93893	0.433715	0.00479778	2.47222	0.895366	0.000213164	3.63548	0.435746	0.0323036	1.75938	-0.459619	0.00155635	2.8944
CUST_11633_PI422575199	cytochrome p450	3R	AGAP008358-RA		0.773543	6.49747e-06	4.58113	0.448495	0.00103752	2.66499	0.325048	0.00939492	1.82633		0.374958	0.0203502	1.93061	0.740199	3.43326e-06	5.13118	0.286373	0.014602	2.05383	1.11516	1.43722e-06	5.43783	0.661331	0.000383513	3.41782	-0.453826	0.000230026	3.60706
CUST_13058_PI422575199	chymotrypsin 1	3R	AGAP009828-RA		1.01334	2.21686e-06	4.97534	1.0403	1.661e-06	5.07892	-0.0269562	0.834647	0.304513		1.48443	0.000228334	3.60967	0.917795	3.64448e-07	5.91444	0.480264	0.000873998	3.11027	2.40222	1.40064e-06	5.44707	1.96469	1.29677e-05	4.65723	-0.437531	0.000150266	3.76379
DETOX_376_PI422610884	CYP4H17 - Cytochrome P450 monooxygenase	3R	AGAP008358-RA		0.716086	3.38259e-06	4.81997	0.393631	0.000976748	2.6876	0.322455	0.00416199	2.13462		0.346618	0.0270222	1.82524	0.687683	5.85957e-06	4.94114	0.259393	0.0213365	1.91325	1.0343	2.73376e-06	5.21094	0.606011	0.000684135	3.20179	-0.42829	0.000302057	3.50667
CUST_4824_PI422575199	cytochrome p450	2R	AGAP013128-RA		1.29544	4.92571e-08	6.31831	1.2252	9.50585e-08	6.09377	0.0702365	0.555282	0.404393		-0.0660426	0.588042	0.727775	1.0862	6.46382e-09	7.26398	0.660007	1.02006e-05	4.74347	1.02015	7.8366e-07	5.64974	0.593964	0.00017257	3.71314	-0.426189	0.000150353	3.76358
CUST_11495_PI422575199	cytochrome p450	3R	AGAP008210-RA		0.757845	8.00045e-08	6.15364	0.590031	1.40469e-06	5.13984	0.167814	0.0337218	1.34765		0.357861	0.0370438	1.70866	0.907009	6.35971e-08	6.51097	0.487926	9.22239e-05	3.94399	1.26487	8.01834e-07	5.64197	0.845786	7.64611e-05	4.0135	-0.419083	0.000128766	3.82143
CUST_3645_PI422575199	leucine rich	2R	AGAP002038-RA		1.76394	1.04792e-09	7.56244	1.80747	7.74962e-10	7.65795	-0.0435266	0.711176	0.340475		-0.90862	0.000103953	3.8999	1.90344	1.09374e-10	8.56028	1.48528	3.49015e-09	7.46985	0.994825	4.34913e-05	4.21975	0.576665	0.00492147	2.46238	-0.41816	0.0017875	2.84256
CUST_11926_PI422575199	juvenile hormone epoxide hydrolase 1	3R	AGAP008685-RA		0.779072	1.12179e-08	6.80504	0.435952	8.40425e-06	4.48726	0.34312	9.14519e-05	3.59308		0.199015	0.335988	0.917277	0.99445	3.43277e-06	5.1312	0.578799	0.000852467	3.11927	1.19346	2.77282e-05	4.38355	0.777814	0.00153185	2.90033	-0.415651	0.00492798	2.46188
CUST_10280_PI422575199	deoxyribonuclease i	3L	AGAP011698-RA		0.614622	0.00288239	2.27454	0.933416	9.25526e-05	3.58849	-0.318794	0.0800776	1.03253		0.589345	0.00893915	2.23909	1.06788	4.14925e-08	6.65699	0.65421	1.66007e-05	4.56896	1.65722	4.68838e-07	5.82958	1.24356	1.41315e-05	4.62645	-0.413669	0.000459992	3.35054
CUST_7306_PI422575199	sarcoplasmic calcium-binding protein 2	2R	AGAP004645-RA		0.910143	6.35114e-05	3.73113	1.18838	4.18441e-06	4.74155	-0.278235	0.100523	0.952115		-0.373009	0.0505686	1.59429	1.25968	7.34468e-12	9.41276	0.849425	1.93975e-09	7.6561	0.88667	0.000147137	3.77167	0.476416	0.0162304	2.01451	-0.410254	3.67037e-06	5.10771
CUST_13464_PI422575199	serine protease	3R	AGAP010240-RA		1.51472	1.08955e-09	7.55111	1.34435	4.71788e-09	7.08449	0.17037	0.109171	0.923654		-0.150056	0.342439	0.91063	1.89542	3.42504e-13	10.4223	1.48656	1.16483e-11	9.26199	1.74536	9.21562e-09	7.15189	1.3365	3.05786e-07	5.97386	-0.408856	4.16159e-05	4.23578
CUST_11074_PI422575199	protein isoform b-like	3R	AGAP007779-RA		1.53563	7.62854e-10	7.66211	1.3668	3.20435e-09	7.19926	0.168829	0.107256	0.929872		-0.598483	0.0462174	1.62691	1.5247	1.49712e-10	8.46617	1.12072	1.06384e-08	7.10244	0.926219	0.00434893	2.50898	0.522242	0.0780749	1.43644	-0.403977	0.000296111	3.51398
CUST_8379_PI422575199	isoform a	X	AGAP000143-RA		1.05176	2.16462e-08	6.58913	1.25541	2.52521e-09	7.26886	-0.203659	0.0374689	1.30813		0.0501563	0.530927	0.761711	1.2422	2.16097e-11	9.06463	0.843238	8.74798e-09	7.16804	1.29236	8.24555e-11	8.64817	0.893395	8.65598e-09	7.17072	-0.398963	3.13478e-05	4.33916
CUST_8232_PI422575199	39s ribosomal protein mitochondrial	X	AGAP000950-RA		0.65263	4.45537e-07	5.55194	0.596402	1.2292e-06	5.18872	0.056228	0.440189	0.469848		1.76873	2.38314e-09	7.58938	1.06605	4.39133e-07	5.85195	0.674648	8.18216e-05	3.98833	2.83478	3.07465e-12	9.68871	2.44338	2.61663e-11	9.00857	-0.3914	0.00545478	2.4239
CUST_5981_PI422575199	serine protease	2R	AGAP003686-RA		0.411473	0.000259004	3.19743	0.302785	0.00292232	2.26929	0.108687	0.212491	0.697852		0.317258	0.242002	1.03211	0.815865	0.000216303	3.63002	0.427783	0.0227451	1.88942	1.13312	0.000598938	3.25156	0.745041	0.0122958	2.11873	-0.388082	0.02145	1.91132
CUST_5032_PI422575199	set and mynd domain protein 4	2R	AGAP002999-RA		1.02624	2.95924e-08	6.4836	1.04207	2.46428e-08	6.54169	-0.0158336	0.86005	0.298222		-0.291546	0.0228718	1.8874	1.41103	1.81993e-11	9.11779	1.02426	1.67417e-09	7.7063	1.11948	7.65861e-08	6.44827	0.732713	1.33792e-05	4.64609	-0.386768	7.84609e-05	4.00383
CUST_4642_PI422575199	CPR9 cuticular protein isoform a	2R	AGAP002726-RB		0.544419	0.00123268	2.59939	0.810805	3.66487e-05	3.93789	-0.266386	0.0656012	1.10352		0.386672	0.0690963	1.48039	0.891661	4.02349e-08	6.66737	0.530943	3.92373e-05	4.25735	1.27833	1.23931e-05	4.67301	0.917615	0.000327473	3.4766	-0.360718	0.000212247	3.63699
CUST_429_PI422575199	ion transport peptide-like	2L	AGAP005055-RA		0.296237	0.000491951	2.95211	0.441551	1.14241e-05	4.37424	-0.145313	0.0416642	1.26851		0.169815	0.294609	0.962969	0.559218	4.57301e-06	5.03056	0.199851	0.0267841	1.82844	0.729033	0.000330006	3.47364	0.369666	0.0326539	1.75542	-0.359367	0.000126629	3.82753
CUST_4825_PI422575199	cytochrome p450	2R	AGAP002862-RA		1.32807	4.79275e-07	5.52496	1.09681	3.99339e-06	4.75825	0.231252	0.133838	0.853172		-0.213095	0.190336	1.11754	1.49203	1.28756e-09	7.79015	1.14477	4.65726e-08	6.61881	1.27894	6.46343e-07	5.71625	0.931673	2.59369e-05	4.40849	-0.347267	0.0044574	2.49969
CUST_9916_PI422575199	AGAP011318-PA [Anopheles gambiae str. PEST]	3L	AGAP011318-RA		0.491	1.12341e-05	4.38047	0.617594	9.41001e-07	5.28503	-0.126594	0.0996247	0.955399		0.904944	6.28341e-06	4.91651	0.625518	6.23884e-05	4.08705	0.280251	0.0265676	1.83149	1.53046	8.56574e-09	7.17405	1.18519	2.47563e-07	6.0475	-0.345268	0.00579553	2.40109
CUST_5735_PI422575199	AGAP013362-PA [Anopheles gambiae str. PEST]	2R	AGAP013362-RA		1.80047	7.55327e-09	6.93309	1.81311	6.93811e-09	6.95909	-0.0126378	0.928381	0.282272		-1.10982	6.04906e-05	4.0983	2.33542	1.50076e-10	8.46551	2.00245	2.20083e-09	7.61478	1.2256	2.83567e-05	4.37553	0.892632	0.000511767	3.31036	-0.332968	0.0305218	1.78036
CUST_6314_PI422575199	cog3_aedae ame: full=conserved oligomeric golgi complex subunit 3 short=cog complex subunit 3 ame: full=component of oligomeric golgi complex 3	2R	AGAP003970-RA		0.420828	0.000260535	3.19522	0.419266	0.000269186	3.18292	0.00156275	0.985583	0.269679		0.485583	0.0118691	2.13191	0.684241	3.87967e-07	5.894	0.362813	0.0004048	3.39754	1.16982	5.34278e-06	4.97467	0.848396	0.000164375	3.73091	-0.321428	0.000359138	3.44256
CUST_9028_PI422575199	af373879_1peritrophin-like protein 1	3L	AGAP010361-RA		0.594719	0.00990726	1.80654	0.710866	0.00319281	2.23542	-0.116147	0.565803	0.399216		0.194908	0.0706171	1.47245	0.648024	4.54285e-08	6.62653	0.327508	0.000303385	3.50512	0.842932	7.78761e-07	5.65206	0.522416	0.000110201	3.87841	-0.320516	3.88079e-05	4.26128
CUST_7716_PI422575199	amp deaminase 2	X	AGAP000577-RD		0.726432	7.82245e-08	6.16152	0.653991	2.65888e-07	5.73812	0.0724402	0.303708	0.581865		-0.164176	0.269485	0.99406	0.896595	8.05727e-09	7.19346	0.576337	4.18439e-06	5.06173	0.732419	0.000154085	3.75453	0.412162	0.0118114	2.13367	-0.320257	0.000266338	3.55325
CUST_5730_PI422575199	elongation factor 1 alpha	2R	AGAP003541-RC		1.83414	7.70077e-11	8.33708	2.01729	2.3187e-11	8.66421	-0.18315	0.0815261	1.02619		-1.06539	0.000307796	3.49966	2.23063	8.37351e-11	8.64331	1.91614	7.12216e-10	7.9834	1.16524	0.000138321	3.79428	0.85075	0.00213184	2.77649	-0.314487	0.0236765	1.87436
CUST_3084_PI422575199	AGAP007536-PA [Anopheles gambiae str. PEST]	2L	AGAP007536-RA		0.208366	0.00367721	2.18126	0.14546	0.0283432	1.41197	0.0629062	0.305609	0.57989		0.0881903	0.435001	0.828698	0.491911	1.35702e-06	5.45885	0.178785	0.0134196	2.08551	0.580102	9.80744e-05	3.92138	0.266975	0.0289154	1.80022	-0.313126	5.74307e-05	4.11756
CUST_5732_PI422575199	elongation factor 1 alpha	2R	AGAP003541-RA		1.77101	1.0416e-10	8.25551	1.97493	2.63901e-11	8.63322	-0.20392	0.053285	1.17923		-1.0707	0.000337987	3.46492	2.25681	7.02139e-11	8.69689	1.94508	5.71947e-10	8.04829	1.1861	0.000134792	3.8041	0.874371	0.0019413	2.81175	-0.311731	0.0244519	1.8626
CUST_5731_PI422575199	elongation factor 1 alpha	2R	AGAP003541-RB		1.78015	1.80882e-10	8.09754	1.9931	4.3739e-11	8.49267	-0.212947	0.0545027	1.17107		-1.04958	0.000335482	3.46774	2.22143	1.20906e-10	8.53137	1.91092	1.0016e-09	7.87221	1.17184	0.000124002	3.83509	0.861334	0.00186002	2.82784	-0.31051	0.0283946	1.80697
CUST_7717_PI422575199	adenosine monophosphate deaminase	X	AGAP000577-RA		0.726776	1.05846e-07	6.05612	0.671405	2.65742e-07	5.73824	0.0553708	0.439573	0.47029		-0.201392	0.195059	1.10895	0.896067	3.50592e-08	6.71378	0.594097	1.11321e-05	4.7117	0.694675	0.000373548	3.42763	0.392705	0.0188947	1.95835	-0.30197	0.0012032	2.99082
CUST_12072_PI422575199	isoform b	3R	AGAP008839-RA		1.10339	1.06848e-08	6.82044	0.964271	5.363e-08	6.29056	0.139121	0.133681	0.853565		-0.344412	0.0149435	2.04535	1.50445	2.03937e-10	8.36938	1.20398	4.5124e-09	7.38417	1.16004	1.45255e-07	6.23076	0.859568	5.72702e-06	4.94957	-0.300469	0.00579108	2.40137
DETOX_649_PI422610884	GSTS1_2 - Glutathion S-transferase	3L	AF513639		0.936717	1.12377e-08	6.80472	0.872402	2.64296e-08	6.52019	0.0643151	0.401406	0.497128		-0.6658	0.00150057	2.908	1.50408	8.6679e-09	7.17053	1.20556	2.90376e-07	5.99186	0.838282	0.000273003	3.54385	0.53976	0.0069605	2.33246	-0.298521	0.0255654	1.84572
CUST_11316_PI422575199	cytochrome p450	3R	AGAP008021-RA		0.525537	0.00065298	2.84336	0.361836	0.00903895	1.84105	0.163702	0.188891	0.737067		0.110357	0.620258	0.71016	0.689963	7.59082e-09	7.21235	0.393227	2.31381e-05	4.44989	0.80032	0.00243058	2.72786	0.503584	0.0358898	1.72026	-0.296736	1.64378e-05	4.57233
CUST_4643_PI422575199	CPR9 cuticular protein isoform a	2R	AGAP002726-RA		0.534275	0.00047722	2.96389	0.756611	1.86216e-05	4.19285	-0.222336	0.0765407	1.04863		0.355691	0.0719502	1.46554	0.789375	2.58628e-07	6.03277	0.492826	0.000111832	3.87325	1.14507	1.97737e-05	4.50574	0.848516	0.000347943	3.45419	-0.296549	0.00145223	2.92028
CUST_7718_PI422575199	amp deaminase 2	X	AGAP000577-RB		0.740153	5.90703e-08	6.25591	0.66408	2.10089e-07	5.81996	0.0760732	0.278765	0.609223		-0.228299	0.113934	1.30114	0.955945	3.42816e-09	7.47491	0.660211	8.13495e-07	5.63689	0.727646	0.000100316	3.9131	0.431912	0.00648033	2.35933	-0.295734	0.000586929	3.25911
DETOX_650_PI422610884	GSTS1_2 - Glutathion S-transferase	3L	AF513639		0.978765	3.86031e-08	6.39689	0.901785	1.01567e-07	6.0703	0.0769802	0.386265	0.508635		-0.769518	0.000172361	3.71351	1.5799	4.24818e-09	7.40295	1.28747	6.58979e-08	6.49896	0.810379	0.000107771	3.8866	0.517953	0.00463012	2.48545	-0.292427	0.0320049	1.76275
CUST_1178_PI422575199	lysozyme c6	2L	AGAP005717-RA		0.456959	4.71324e-05	3.84359	0.426664	9.09107e-05	3.59501	0.0302952	0.698951	0.344489		-0.0383715	0.820553	0.619175	0.892233	4.87175e-10	8.09661	0.600419	1.03953e-07	6.34238	0.853861	0.000125096	3.83181	0.562047	0.00419491	2.52269	-0.291814	8.84052e-05	3.95978
DETOX_642_PI422610884	GSTMS3 - Glutathion S-transferase	3R	AGAP009946-RA		1.07526	4.31978e-05	3.87728	1.24711	9.63215e-06	4.43827	-0.171852	0.353712	0.535026		0.155634	0.495659	0.78448	1.70201	3.55271e-15	11.8101	1.41322	1.86295e-13	10.585	1.85765	5.60957e-07	5.76718	1.56885	4.07028e-06	5.07166	-0.288792	6.35382e-06	4.91282
CUST_2692_PI422575199	lethal essential for life l2efl	2L	AGAP007160-RA		1.57888	1.57757e-10	8.13915	1.49439	3.13698e-10	7.94476	0.0844874	0.356695	0.532488		-0.238989	0.551344	0.749213	2.66019	3.55049e-13	10.4105	2.37198	3.57414e-12	9.63595	2.4212	1.89467e-05	4.52122	2.13299	6.97117e-05	4.04684	-0.28821	0.00892804	2.23951
CUST_6528_PI422575199	tetratricopeptide repeat protein 35	2R	AGAP001136-RA		1.64445	1.41974e-08	6.72664	1.59404	2.06439e-08	6.60586	0.050407	0.710189	0.340825		0.134868	0.773828	0.63808	2.25586	4.65187e-10	8.11145	1.96894	3.07065e-09	7.50973	2.39073	0.000113184	3.8688	2.10381	0.000380666	3.42057	-0.286919	0.0555723	1.55956
CUST_9999_PI422575199	sphingolipid delta 4 desaturase c-4 hydroxylase protein des2	3L	AGAP011402-RA		0.292979	0.0045581	2.10002	0.255034	0.0106894	1.77765	0.0379448	0.665035	0.356809		0.190115	0.0600034	1.53168	0.494463	1.13021e-07	6.31596	0.208978	0.00237163	2.73718	0.684578	3.70157e-06	5.10474	0.399093	0.000700083	3.1933	-0.285486	1.21959e-05	4.67872
CUST_10881_PI422575199	odorant-binding protein	3L	AGAP012325-RA		0.5729	8.0252e-07	5.34223	0.433554	1.61334e-05	4.24577	0.139345	0.0524635	1.18448		-0.0569103	0.667399	0.686155	0.967656	3.22588e-08	6.74068	0.684357	2.56517e-06	5.23302	0.910746	4.45465e-06	5.03991	0.627447	0.000231113	3.6053	-0.283298	0.00461402	2.48673
CUST_9840_PI422575199	fbn8	3L	AGAP011230-RA		1.443	3.21495e-08	6.45573	1.32271	9.00792e-08	6.1124	0.120291	0.352175	0.536458		-0.60691	0.078287	1.43549	1.63913	6.58762e-12	9.44216	1.35679	1.0932e-10	8.56028	1.03222	0.00587534	2.396	0.74988	0.0340989	1.73913	-0.28234	0.001661	2.87002
CUST_6605_PI422575199	clipb5 protein	2R	AGAP004148-RA		1.07302	2.89191e-05	4.02649	1.11485	1.9682e-05	4.17194	-0.0418319	0.810794	0.31029		0.335156	0.00194877	2.81034	0.488257	4.37479e-06	5.04608	0.206032	0.0172435	1.99203	0.823413	3.38386e-07	5.93917	0.541188	2.34283e-05	4.44532	-0.282225	0.000465312	3.34617
DETOX_651_PI422610884	GSTS1_2 - Glutathion S-transferase	3L	AF513639		1.05348	3.1914e-09	7.1996	0.997663	6.20247e-09	6.99279	0.0558163	0.471066	0.450659		-0.865278	3.24488e-05	4.32669	1.61348	2.92938e-09	7.52355	1.33137	6.19121e-08	6.52101	0.748198	0.000191513	3.67472	0.466091	0.00676977	2.34295	-0.282107	0.0382251	1.69701
DETOX_217_PI422610884	CYP12F2 - Cytochrome P450 monooxygenase	3R	AGAP008021-RA		0.648998	0.000188915	3.31825	0.406638	0.00667205	1.95613	0.24236	0.0769814	1.0468		0.0603535	0.777908	0.636368	0.70486	4.00833e-08	6.66835	0.427715	4.20488e-05	4.23192	0.765214	0.00262952	2.69896	0.488068	0.0350568	1.72898	-0.277146	0.000183218	3.69108
CUST_3330_PI422575199	isoform d	2L	AGAP006741-RA		0.201303	0.0240393	1.47315	0.344986	0.000750301	2.78991	-0.143684	0.0914524	0.985884		1.92222	5.79536e-14	10.9449	0.589218	7.84197e-07	5.64954	0.316342	0.000597481	3.25244	2.51144	1.11022e-15	12.1035	2.23856	6.10623e-15	11.6184	-0.272875	0.0019988	2.80083
CUST_7719_PI422575199	adenosine monophosphate deaminase	X	AGAP000577-RC		0.738168	7.4096e-08	6.17837	0.682283	1.85984e-07	5.86189	0.0558854	0.42878	0.477465		-0.213862	0.169615	1.15843	0.876755	3.89934e-08	6.67807	0.604189	5.39076e-06	4.97151	0.662892	0.000501804	3.31761	0.390327	0.0193198	1.95003	-0.272566	0.00262943	2.69896
CUST_8253_PI422575199	isoform a	X	AGAP000969-RA		1.08787	5.62711e-09	7.02454	0.959161	2.57375e-08	6.52802	0.128714	0.137534	0.843759		-0.487341	0.000531391	3.29617	1.00528	2.92351e-08	6.77397	0.736206	1.54399e-06	5.41213	0.517941	0.000316374	3.48948	0.248864	0.0412384	1.66898	-0.269077	0.0101003	2.19285
CUST_1202_PI422575199	AGAP005741-PA [Anopheles gambiae str. PEST]	2L	AGAP005741-RA		0.244567	0.00184106	2.44546	0.234037	0.00253144	2.32373	0.0105302	0.869373	0.295835		0.00922114	0.914639	0.584583	0.439011	2.6902e-06	5.21676	0.173056	0.0136191	2.08021	0.448233	0.000108122	3.88542	0.182277	0.0489173	1.60625	-0.265955	0.000198724	3.66111
CUST_6356_PI422575199	rpii140-upstream gene protein	2R	AGAP001426-RA		0.579187	5.01284e-08	6.31366	0.59298	3.79063e-08	6.40218	-0.0137927	0.794752	0.314628		-0.190996	0.121735	1.27721	0.754881	2.66593e-08	6.80457	0.493537	5.45204e-06	4.96736	0.563885	0.000226345	3.61284	0.302541	0.0207363	1.9236	-0.261345	0.00100767	3.05743
CUST_7021_PI422575199	hypothetical conserved protein	2R	AGAP004410-RA		0.269933	0.0151807	1.64614	0.291756	0.00983888	1.80915	-0.0218228	0.824758	0.306845		0.384845	0.000372909	3.42834	0.58576	3.63121e-08	6.70218	0.324993	4.33376e-05	4.22117	0.970605	8.2264e-09	7.18679	0.709838	4.90748e-07	5.81376	-0.260768	0.000141997	3.78469
DETOX_641_PI422610884	GSTMS3 - Glutathion S-transferase	3R	AGAP009946-RA		0.98074	0.000154352	3.39524	1.14719	3.47715e-05	3.95769	-0.166446	0.388306	0.506983		0.20669	0.282528	0.977624	1.59172	9.99201e-16	12.1366	1.33097	4.996e-14	10.989	1.79841	8.19411e-08	6.42473	1.53766	5.61335e-07	5.767	-0.260746	3.04939e-06	5.17291
CUST_436_PI422575199	40s ribosomal protein s9	2L	AGAP005061-RA		0.486351	7.72729e-05	3.65745	0.535625	3.02238e-05	4.01006	-0.049274	0.575775	0.394566		-0.00112193	0.995695	0.557884	0.699968	2.56787e-05	4.41202	0.442982	0.00217618	2.76871	0.698846	0.00417255	2.52475	0.44186	0.0482883	1.61104	-0.256987	0.0248157	1.85702
CUST_4218_PI422575199	cytochrome p450	2R	AGAP002419-RA		1.11044	5.16171e-06	4.66522	1.42194	3.32542e-07	5.65779	-0.3115	0.0581815	1.14711		0.191213	0.251168	1.01883	0.959833	1.18263e-07	6.30021	0.704141	5.34755e-06	4.97435	1.15105	3.3607e-06	5.13874	0.895354	5.47393e-05	4.13517	-0.255693	0.0138888	2.07295
CUST_12984_PI422575199	kunitz domain-containing	3R	AGAP009766-RA		1.39931	1.41806e-07	5.95415	1.41738	1.22081e-07	6.0075	-0.0180783	0.897108	0.289468		0.0849392	0.756037	0.645487	1.76269	2.31965e-09	7.59731	1.50917	1.91181e-08	6.91375	1.84763	5.4913e-06	4.96473	1.59411	2.85598e-05	4.37301	-0.25352	0.0579318	1.54442
CUST_5861_PI422575199	toll interacting protein	2R	AGAP003615-RA		0.370045	4.10195e-05	3.89648	0.37958	3.19106e-05	3.98942	-0.00953428	0.878532	0.293497		0.189388	0.0107822	2.1683	0.363324	5.93761e-06	4.93645	0.118205	0.0660602	1.4966	0.552712	1.1078e-06	5.53147	0.307594	0.000280138	3.53445	-0.245119	0.000159588	3.74166
CUST_4853_PI422575199	trna-specific adenosine-34 deaminase subunit tad2p	2R	AGAP013244-RA		0.555223	0.000386787	3.04442	0.644655	0.000101677	3.55312	-0.0894316	0.458867	0.458103		0.0815832	0.767586	0.640676	0.633279	6.17916e-07	5.7331	0.389488	0.000142658	3.78302	0.714862	0.0188374	1.95952	0.471071	0.10328	1.3363	-0.243791	0.00223827	2.75845
DETOX_358_PI422610884	CYP4D22 - Cytochrome P450 monooxygenase	2R	AGAP002419-RA		1.09087	4.26344e-06	4.73466	1.43376	2.00466e-07	5.83617	-0.34289	0.0339773	1.34501		0.208781	0.229872	1.05057	0.938494	2.37581e-07	6.06111	0.698808	8.4135e-06	4.81268	1.14727	5.59775e-06	4.95767	0.907589	7.2145e-05	4.03464	-0.239686	0.0230622	1.88424
CUST_1_PI422575199	methylenetetrahydrofolate dehydrogenase	2L	AGAP004677-RB		1.89973	1.77691e-11	8.73696	1.91978	1.55573e-11	8.74644	-0.0200476	0.826139	0.306541		-0.881877	1.12868e-07	6.31625	1.56595	4.29007e-11	8.85019	1.32684	4.47577e-10	8.12419	0.684075	2.66272e-06	5.22043	0.444959	0.000263002	3.5578	-0.239116	0.0223142	1.89666
DETOX_640_PI422610884	GSTMS3 - Glutathion S-transferase	3R	AGAP009946-RA		0.946959	0.000224159	3.25282	1.13913	3.97107e-05	3.90873	-0.192167	0.324552	0.561315		0.146381	0.438742	0.82583	1.554	3.15303e-14	11.1395	1.31706	1.15785e-12	10.0095	1.70038	1.59595e-07	6.198	1.46344	9.49929e-07	5.58375	-0.236938	0.000112447	3.87122
CUST_2693_PI422575199	lethal essential for life l2efl	2L	AGAP007160-RB		1.6062	6.61147e-11	8.37463	1.52774	1.24034e-10	8.20836	0.0784571	0.366887	0.524176		-0.219177	0.552497	0.748509	2.58005	1.03584e-12	10.0504	2.34833	6.41065e-12	9.4482	2.36088	9.90227e-06	4.75437	2.12915	2.97235e-05	4.3584	-0.231729	0.0372596	1.70657
CUST_5081_PI422575199	ecdysone-inducible gene e3	2R	AGAP003032-RA		1.17832	1.63242e-09	7.4085	1.1712	1.75904e-09	7.3875	0.00712548	0.930062	0.281846		-0.463644	0.0061141	2.38108	1.29932	4.58966e-13	10.325	1.07012	7.6853e-12	9.39823	0.835679	3.99115e-05	4.25104	0.606479	0.000842244	3.12376	-0.2292	0.000317261	3.48845
CUST_13756_PI422575199	annexin x	UNKN	AGAP012625-RA		0.877428	1.48213e-06	5.12013	0.939681	6.88729e-07	5.39595	-0.062253	0.565828	0.399209		-0.0292619	0.572775	0.736623	0.986288	4.78106e-12	9.53905	0.757116	1.21341e-09	7.80926	0.957026	4.47147e-11	8.84083	0.727854	3.65166e-10	8.1875	-0.229172	0.000410328	3.39256
CUST_2694_PI422575199	lethal essential for life l2efl	2L	AGAP007160-RC		1.60925	1.10906e-10	8.23865	1.52558	2.16482e-10	8.04895	0.0836733	0.356988	0.53222		-0.237105	0.529443	0.762627	2.57206	6.0596e-13	10.2323	2.3442	2.83595e-12	9.71676	2.33495	1.37782e-05	4.6356	2.10709	4.13558e-05	4.23802	-0.227861	0.0349506	1.73013
CUST_4937_PI422575199	mitochondrial intermembrane space import and assembly protein 40	2R	AGAP002940-RA		1.46508	9.67547e-11	8.27196	1.47696	8.7415e-11	8.30527	-0.0118868	0.882562	0.292613		-0.202545	0.0998047	1.34847	1.66887	2.92089e-12	9.70748	1.45092	4.04866e-11	8.86836	1.46632	2.90848e-09	7.52548	1.24838	1.90681e-08	6.91468	-0.217948	0.0106988	2.17121
CUST_13062_PI422575199	voltage-dependent anion channel	3R	AGAP009833-RA		0.270961	0.00203339	2.40703	0.426737	4.08073e-05	3.89829	-0.155777	0.0456925	1.235		0.319272	0.0200292	1.93659	0.71801	3.08007e-08	6.75661	0.500359	7.60895e-06	4.84853	1.03728	6.49866e-07	5.71454	0.819632	7.79769e-06	4.83987	-0.217651	0.00215821	2.7719
CUST_13171_PI422575199	microsomal glutathione s-transferase	3R	AGAP009946-RA		0.98229	0.000163921	3.37266	1.14857	3.72548e-05	3.93192	-0.166284	0.392526	0.50386		0.150601	0.42861	0.83377	1.4954	1.77081e-13	10.5997	1.2799	4.78628e-12	9.53905	1.64601	2.61803e-07	6.02862	1.43051	1.35308e-06	5.45993	-0.215499	0.000663768	3.21322
CUST_13827_PI422575199	anopheles gambiae pest agap012708-pa	UNKN	AGAP012708-RA		0.507813	7.56924e-06	4.52534	0.520412	5.84064e-06	4.62077	-0.0125986	0.862095	0.297706		-0.00364366	0.98828	0.560181	0.651878	5.17586e-05	4.15562	0.437635	0.00250607	2.71667	0.648234	0.0191273	1.95381	0.433991	0.0967478	1.35947	-0.214243	0.0499788	1.59852
CUST_4818_PI422575199	niemann-pick type c-	2R	AGAP002850-RA		0.312717	0.00484028	2.07782	0.42436	0.000498245	2.94741	-0.111643	0.247809	0.647411		0.0582518	0.405051	0.853069	0.462898	1.22219e-07	6.28843	0.250793	0.000358348	3.44341	0.52115	2.95868e-06	5.18338	0.309045	0.000404764	3.39756	-0.212105	0.000226664	3.61229
CUST_2919_PI422575199	conserved protein	2L	AGAP007366-RA		0.423376	0.000216104	3.26705	0.438028	0.00015911	3.38383	-0.0146525	0.863511	0.297382		0.87148	5.99744e-09	7.28803	0.499855	2.82985e-06	5.1991	0.288129	0.00201377	2.79803	1.37133	4.31143e-11	8.85019	1.15961	1.14436e-10	8.5484	-0.211726	0.00617346	2.37751
CUST_2276_PI422575199	AGAP006765-PA [Anopheles gambiae str. PEST]	2L	AGAP006765-RA		0.492981	0.000285337	3.16058	0.361207	0.00325023	2.22836	0.131774	0.21213	0.698404		0.0168545	0.888704	0.593805	0.570192	1.41683e-07	6.23888	0.359267	7.42884e-05	4.02397	0.587046	0.000220314	3.62289	0.376121	0.00644927	2.36117	-0.210925	0.00108399	3.0301
CUST_2670_PI422575199	5 nucleotidase	2L	AGAP007139-RA		0.303375	0.0012123	2.60564	0.272923	0.00264789	2.30667	0.0304519	0.686108	0.349325		0.0358703	0.347434	0.905789	0.331995	2.0248e-07	6.11565	0.12425	0.010233	2.18784	0.367865	3.06085e-07	5.9735	0.16012	0.000594942	3.25395	-0.207745	4.90098e-05	4.17601
CUST_12279_PI422575199	isoform a	3R	AGAP009045-RA		1.42674	3.85853e-10	7.88099	1.33365	8.91918e-10	7.61376	0.0930939	0.297747	0.588246		-1.26174	1.20959e-08	7.06242	1.9996	9.70812e-12	9.31489	1.79657	4.50884e-11	8.83835	0.737866	1.00264e-05	4.74974	0.534828	0.000278302	3.5368	-0.203038	0.074002	1.45549
DETOX_218_PI422610884	CYP12F2 - Cytochrome P450 monooxygenase	3R	AGAP008021-RA		0.620671	0.000131469	3.45595	0.453832	0.00177982	2.45812	0.166838	0.173868	0.76419		0.0298673	0.880228	0.596838	0.667764	1.13378e-07	6.31489	0.465083	2.23708e-05	4.46186	0.697631	0.00302743	2.64582	0.49495	0.0229612	1.88591	-0.202681	0.00330622	2.61298
CUST_8602_PI422575199	nonribosomal peptide synthetase	X	AGAP000267-RA		0.462432	0.000145518	3.41778	0.30826	0.00370516	2.17846	0.154171	0.101066	0.950286		0.492943	0.00085909	3.11638	0.95943	3.57201e-08	6.70769	0.758366	7.29743e-07	5.67405	1.45237	3.60265e-09	7.45788	1.25131	2.69635e-08	6.80108	-0.201063	0.0345395	1.73447
DETOX_359_PI422610884	CYP4D22 - Cytochrome P450 monooxygenase	2R	AGAP002419-RA		1.06848	4.83565e-06	4.68857	1.35312	3.52063e-07	5.63692	-0.284642	0.0687059	1.08736		0.181031	0.227937	1.05353	0.933703	8.30671e-08	6.42008	0.733492	1.72527e-06	5.37303	1.11473	1.37915e-06	5.45271	0.914523	1.38604e-05	4.6336	-0.200211	0.0370338	1.70874
CUST_3142_PI422575199	glucosyl glucuronosyl transferases	2L	AGAP007589-RA		1.51237	6.89109e-09	6.96085	1.26352	5.95316e-08	6.2537	0.248852	0.0496208	1.20487		0.291315	0.0052745	2.43633	1.31329	1.4766e-13	10.6456	1.11479	6.51734e-12	9.44297	1.60461	2.6975e-11	8.99926	1.4061	1.06148e-10	8.57011	-0.198506	0.000519514	3.30466
DETOX_219_PI422610884	CYP12F2 - Cytochrome P450 monooxygenase	3R	AGAP008021-RA		0.654504	7.65846e-05	3.66056	0.511401	0.00067801	2.82907	0.143103	0.236936	0.661812		-0.0467338	0.816399	0.620819	0.73785	2.16972e-08	6.87265	0.539393	3.14389e-06	5.16205	0.691116	0.00357881	2.58327	0.492659	0.0252632	1.85009	-0.198457	0.00308892	2.63836
CUST_8086_PI422575199	cdp-diacylglycerol--glycerol-3-phosphate 3-phosphatidyltransferase	X	AGAP000843-RA		0.52893	1.81795e-07	5.86953	0.666777	1.16714e-08	6.79033	-0.137847	0.0218465	1.50916		-0.093892	0.163315	1.17201	0.670278	1.02327e-08	7.11555	0.475428	3.19594e-06	5.15615	0.576386	6.48809e-07	5.71509	0.381536	2.66148e-05	4.39856	-0.194851	0.00404851	2.53617
CUST_12289_PI422575199	juvenile hormone-inducible	3R	AGAP009056-RA		0.78001	8.79546e-09	6.88568	0.612647	1.55474e-07	5.92295	0.167363	0.0160285	1.62574		0.0413449	0.7993	0.627721	1.05419	2.641e-09	7.55649	0.860557	6.70293e-08	6.49346	1.09554	6.50042e-06	4.90423	0.901902	4.88885e-05	4.17683	-0.193634	0.0187863	1.96049
CUST_11731_PI422575199	sodium shloride dependent amino acid transporter	3R	AGAP008467-RA		0.674219	5.40631e-06	4.64822	0.578657	2.62806e-05	4.06275	0.0955618	0.315098	0.570402		-0.276578	0.0535901	1.57294	0.867773	3.74467e-09	7.44568	0.674327	2.67379e-07	6.02084	0.591195	0.000558815	3.27756	0.397748	0.00901312	2.23591	-0.193447	0.00638245	2.36509
CUST_8254_PI422575199	isoform a	X	AGAP000969-RC		0.90068	2.92911e-08	6.48628	0.790123	1.37454e-07	5.96471	0.110556	0.175748	0.760805		-0.411986	0.00739195	2.30992	0.947166	6.65121e-09	7.25567	0.7544	1.36e-07	6.25164	0.53518	0.00116164	3.00394	0.342414	0.0218221	1.90495	-0.192766	0.0180164	1.97582
CUST_12358_PI422575199	alpha amylase catalytic region	3R	AGAP009127-RA		0.589177	3.51756e-05	3.95341	0.538581	8.38144e-05	3.62633	0.0505965	0.606607	0.380593		-0.525786	0.000237273	3.59587	0.957745	7.52925e-09	7.21476	0.772294	1.30496e-07	6.26583	0.431959	0.00137324	2.94122	0.246508	0.0410343	1.67081	-0.185452	0.0281045	1.81075
CUST_27_PI422575199	AGAP004694-PA [Anopheles gambiae str. PEST]	2L	AGAP004694-RA		0.320895	1.56282e-06	5.1004	0.280408	6.7273e-06	4.56871	0.0404871	0.316063	0.569441		-0.0648766	0.357444	0.896097	0.395444	3.58429e-05	4.29022	0.216241	0.00975332	2.20589	0.330567	0.000404005	3.39836	0.151365	0.0426429	1.65642	-0.179203	0.0192158	1.95209
CUST_2596_PI422575199	AGAP007069-PA [Anopheles gambiae str. PEST]	2L	AGAP007069-RA		0.46649	4.13947e-05	3.89314	0.53019	1.13674e-05	4.37621	-0.0637003	0.42408	0.480701		-0.242444	0.00358884	2.58219	0.588594	1.37015e-07	6.24921	0.41002	3.27964e-05	4.32262	0.34615	0.000403602	3.39874	0.167575	0.0310867	1.77355	-0.178575	0.0101549	2.19078
CUST_2_PI422575199	methylenetetrahydrofolate dehydrogenase	2L	AGAP004677-RA		1.803	1.57541e-11	8.7451	1.74682	2.3517e-11	8.66128	0.0561806	0.515747	0.425028		-0.843767	6.86386e-08	6.48606	1.42594	5.03815e-11	8.8068	1.24951	3.27082e-10	8.22336	0.582177	6.69592e-06	4.89363	0.405741	0.000288274	3.52389	-0.176436	0.0592485	1.53628
CUST_11123_PI422575199	metallophosphoesterase 1	3R	AGAP007828-RA		0.433871	3.75338e-06	4.78186	0.392103	1.09619e-05	4.38959	0.0417672	0.475812	0.447709		-0.160774	0.0999682	1.34788	0.568776	8.57893e-08	6.40895	0.394018	7.77781e-06	4.84085	0.408002	0.000491974	3.32501	0.233244	0.0231186	1.88333	-0.174758	0.00497784	2.45798
CUST_860_PI422575199	mip18 family protein cg7949-like	2L	AGAP005422-RA		0.426849	0.000455032	2.98183	0.492157	0.000129581	3.46108	-0.0653081	0.489431	0.439914		0.744788	9.18744e-09	7.15244	0.620849	1.02698e-07	6.34665	0.447143	9.07277e-06	4.78531	1.36564	3.09042e-12	9.68806	1.19193	1.26266e-11	9.23671	-0.173705	0.018272	1.97062
DETOX_360_PI422610884	CYP4D22 - Cytochrome P450 monooxygenase	2R	AGAP002419-RA		1.11191	4.85956e-06	4.68703	1.45743	2.3828e-07	5.7755	-0.345517	0.0376758	1.30611		0.173604	0.2651	0.999628	0.92294	1.21928e-07	6.28939	0.75231	1.57866e-06	5.40489	1.09654	2.73287e-06	5.21103	0.925914	1.89103e-05	4.52175	-0.17063	0.0739223	1.45585
CUST_8622_PI422575199	short-chain dehydrogenase	X	AGAP012953-RA		0.966095	5.38707e-08	6.2893	0.972405	4.98731e-08	6.31536	-0.00630938	0.943398	0.278891		-0.0186834	0.781092	0.635118	0.963749	1.27864e-12	9.97372	0.796653	9.31619e-11	8.61053	0.945065	8.48497e-10	7.92705	0.77797	5.96547e-09	7.29005	-0.167095	0.000703078	3.19172
CUST_2920_PI422575199	conserved protein	2L	AGAP007366-RB		0.377838	0.000607465	2.8711	0.442509	0.000154326	3.39527	-0.0646707	0.455845	0.460053		0.86404	7.64696e-07	5.65773	0.395224	7.50341e-05	4.02038	0.234147	0.0110717	2.15824	1.25926	1.1525e-08	7.07743	1.09819	3.78971e-08	6.68724	-0.161078	0.0239107	1.8707
CUST_5970_PI422575199	bola-like protein ddb_g0274169-like	2R	AGAP003706-RA		0.493818	0.000116244	3.50169	0.439794	0.00032827	3.10669	0.0540238	0.563095	0.400653		-0.302492	0.000201961	3.6553	0.752131	3.76655e-09	7.44408	0.59595	3.68416e-07	5.91099	0.449639	1.07249e-05	4.72528	0.293458	0.000268689	3.55005	-0.15618	0.0236956	1.87408
CUST_1889_PI422575199	isoform b	2L	AGAP006410-RB		2.12138	2.26647e-10	8.03932	2.14807	1.93841e-10	8.07999	-0.0266943	0.83058	0.305537		-0.589547	0.0168084	2.00149	2.25339	1.77636e-15	11.9821	2.0984	1.77636e-14	11.3163	1.66384	1.86218e-06	5.34558	1.50886	5.33123e-06	4.97547	-0.154984	0.0118372	2.13288
CUST_1077_PI422575199	uncharacterized protein	2L	AGAP005623-RA		0.42616	0.000288397	3.15647	0.299228	0.00436768	2.11632	0.126932	0.167909	0.775527		0.248876	0.00776217	2.29183	0.290083	0.00110245	3.02357	0.136826	0.0980998	1.35461	0.538959	1.5368e-05	4.59625	0.385702	0.00025881	3.5634	-0.153258	0.0408905	1.67209
CUST_13381_PI422575199	allatostatin 2 (agap010157-pa)	3R	AGAP010157-RA		0.374992	5.05558e-05	3.81645	0.410784	2.04609e-05	4.15735	-0.0357913	0.581582	0.391852		-0.166323	0.153267	1.19469	0.557778	6.55592e-07	5.71187	0.407015	6.51634e-05	4.07105	0.391454	0.00395192	2.54533	0.240692	0.0468865	1.62158	-0.150762	0.0212926	1.91403
CUST_2393_PI422575199	lyr motif-containing	2L	AGAP006878-RA		0.623907	2.71881e-06	4.90036	0.628322	2.51768e-06	4.9289	-0.00441529	0.956498	0.276004		-0.592415	7.28652e-08	6.46573	0.917449	1.29158e-10	8.51055	0.767659	7.81721e-09	7.20338	0.325034	0.000250237	3.57599	0.175244	0.0115962	2.14065	-0.149789	0.0220856	1.90051
CUST_4641_PI422575199	isoform a	2R	AGAP002725-RA		0.212678	0.000192026	3.3123	0.114686	0.0159668	1.6272	0.0979927	0.0342262	1.3422		-0.201991	0.1399	1.22772	0.609368	4.09393e-09	7.41508	0.459739	4.26742e-07	5.86185	0.407376	0.00734233	2.31242	0.257748	0.0659983	1.4969	-0.149628	0.00278248	2.67764
DETOX_568_PI422610884	GSTD1_3 - Glutathion S-transferase	2R	AGAP004164-RD		0.639671	1.54369e-05	4.26233	0.42478	0.000681341	2.82733	0.214891	0.0431826	1.25528		0.350849	0.0107491	2.16955	0.780809	1.37521e-08	7.01958	0.631945	2.20603e-07	6.08596	1.13166	1.21557e-07	6.29043	0.982794	7.24854e-07	5.67626	-0.148864	0.0318699	1.76434
CUST_12658_PI422575199	valacyclovir hydrolase	3R	AGAP009436-RA		0.484902	4.58958e-09	7.09347	0.426256	2.18341e-08	6.58729	0.0586461	0.123924	0.879601		0.202169	0.00228688	2.75056	0.411588	9.2608e-07	5.59263	0.265786	0.000333447	3.46996	0.613757	4.24832e-08	6.64901	0.467955	4.16285e-07	5.87014	-0.145802	0.0109351	2.16295
CUST_13382_PI422575199	allatostatin 2 (agap010157-pa)	3R	AGAP010157-RB		0.388231	4.64586e-05	3.84891	0.428003	1.75585e-05	4.21465	-0.0397714	0.551161	0.406411		-0.218401	0.0615679	1.52218	0.56015	2.56916e-07	6.0348	0.416795	2.25413e-05	4.45923	0.341749	0.00804108	2.27843	0.198394	0.0878452	1.39399	-0.143355	0.0188256	1.95971
CUST_515_PI422575199	aldehyde dehydrogenase	2L	AGAP005124-RB		0.223934	0.0101762	1.79643	0.191835	0.0231747	1.48714	0.0320993	0.673893	0.353635		0.0985944	0.358625	0.894925	0.482308	2.17247e-06	5.29138	0.339564	0.000266586	3.5529	0.580902	8.3722e-05	3.97998	0.438158	0.000794331	3.14558	-0.142744	0.0215813	1.90909
CUST_8887_PI422575199	isoform a	X	AGAP013262-RA		0.231685	0.00193505	2.42599	0.261635	0.000759033	2.78539	-0.0299495	0.625301	0.37265		0.000449684	0.993869	0.55846	0.412473	3.24627e-06	5.15069	0.269955	0.000812123	3.13746	0.412922	1.22205e-05	4.67796	0.270405	0.000285679	3.5272	-0.142518	0.0256805	1.84406
CUST_835_PI422575199	AGAP005399-PA [Anopheles gambiae str. PEST]	2L	AGAP005399-RA		0.564517	1.54658e-07	5.92441	0.627956	4.4217e-08	6.35474	-0.0634388	0.275457	0.613043		-0.290405	0.126752	1.26301	0.872856	5.58771e-08	6.55653	0.730861	5.71764e-07	5.7607	0.582451	0.00565493	2.41026	0.440456	0.0274764	1.81909	-0.141995	0.0850233	1.40569
DETOX_828_PI422610884	TubulinA - House-keeping gene	2R	AGAP001219-RA		0.336114	0.000623994	2.86075	0.463236	3.38268e-05	3.96777	-0.127122	0.114283	0.907691		0.0108828	0.889268	0.593595	0.375987	3.95766e-05	4.2543	0.235281	0.00580319	2.40057	0.386869	0.000331154	3.47231	0.246164	0.0060405	2.38556	-0.140706	0.0362052	1.7169
CUST_7146_PI422575199	gamma-interferon-inducible lysosomal thiol reductase	2R	AGAP004551-RA		0.188337	0.000419732	3.01272	0.226059	8.14313e-05	3.63789	-0.0377222	0.364273	0.526239		0.16403	0.000539585	3.29034	0.419069	7.84421e-09	7.20245	0.283153	2.34821e-06	5.26427	0.583099	2.3328e-10	8.32784	0.447183	4.66033e-09	7.37318	-0.135916	0.00184243	2.83141
CUST_3971_PI422575199	clipb7 protein	2R	AGAP002270-RB		1.82625	1.24363e-07	6.00118	1.90268	7.68958e-08	6.16675	-0.0764267	0.672836	0.353989		-0.182257	0.191836	1.11488	1.08788	2.07024e-09	7.63415	0.952981	1.25874e-08	7.05016	0.905628	6.47971e-06	4.90544	0.770725	3.85213e-05	4.26396	-0.134903	0.100236	1.34694
CUST_12114_PI422575199	AGAP008880-PA [Anopheles gambiae str. PEST]	3R	AGAP008880-RA		0.366909	5.41448e-05	3.79082	0.383991	3.46901e-05	3.95853	-0.0170815	0.788596	0.31635		0.165886	0.00902555	2.23536	0.272739	4.01263e-05	4.24912	0.138149	0.0194745	1.94702	0.438626	2.57127e-06	5.23232	0.304036	6.37026e-05	4.07934	-0.13459	0.00866866	2.25037
DETOX_827_PI422610884	TubulinA - House-keeping gene	2R	AGAP001219-RA		0.334801	0.000731748	2.79954	0.458938	4.32495e-05	3.87692	-0.124137	0.127611	0.869422		-0.0382458	0.657141	0.691369	0.3884	1.44424e-05	4.61881	0.254747	0.00204462	2.79228	0.350155	0.00143355	2.92507	0.216501	0.0221701	1.89911	-0.133654	0.0275543	1.81802
CUST_10761_PI422575199	isoform c	3L	AGAP012205-RA		0.108931	0.0142542	1.66993	0.254808	1.67764e-05	4.23106	-0.145877	0.0022637	2.36641		0.075822	0.436448	0.827595	0.550611	2.38363e-07	6.06	0.417024	8.36328e-06	4.81477	0.626433	9.62613e-06	4.76426	0.492846	0.000114491	3.86492	-0.133587	0.0295532	1.79221
CUST_1330_PI422575199	signal sequence receptor beta	2L	AGAP005861-RB		0.180683	0.00712203	1.93117	0.238981	0.00100636	2.67606	-0.058298	0.322329	0.563402		0.39646	4.39179e-06	5.04483	0.560435	5.90752e-08	6.53742	0.428081	6.28007e-06	4.91665	0.956895	1.70496e-10	8.42539	0.824542	3.05126e-10	8.24506	-0.132353	0.0340666	1.7395
CUST_11116_PI422575199	AGAP007821-PA [Anopheles gambiae str. PEST]	3R	AGAP007821-RA		0.728478	2.92454e-06	4.87306	0.787615	1.2397e-06	5.18579	-0.0591375	0.537299	0.41347		-0.246008	0.0881479	1.39279	0.65841	2.44712e-07	6.05145	0.528119	4.23328e-06	5.05759	0.412402	0.00842267	2.2612	0.282111	0.0549459	1.56375	-0.130291	0.065075	1.50191
CUST_8000_PI422575199	chitinase 5	X	AGAP000789-RA		0.341937	1.44819e-06	5.12868	0.193243	0.000412957	3.01895	0.148694	0.0031176	2.24465		0.149488	0.0416829	1.66501	0.436521	2.21263e-07	6.08486	0.307627	3.86013e-05	4.26323	0.586009	5.70283e-07	5.76156	0.457116	6.25137e-06	4.9183	-0.128894	0.00989351	2.20076
DETOX_570_PI422610884	GSTD1_3 - Glutathion S-transferase	2R	AGAP004164-RD		0.720924	1.80348e-05	4.20446	0.568208	0.000178266	3.34093	0.152715	0.187503	0.739418		0.437411	0.000982742	3.0668	0.885096	6.10496e-09	7.28242	0.757741	4.91554e-08	6.60022	1.32251	3.19053e-09	7.498	1.19515	1.26052e-08	7.0498	-0.127355	0.0832052	1.41361
CUST_9509_PI422575199	isoform b	3L	AGAP010878-RA		1.16743	5.79429e-07	5.45771	1.2095	3.87265e-07	5.60276	-0.042076	0.749999	0.327953		0.0368702	0.813394	0.622032	0.800946	1.3655e-09	7.77183	0.674481	1.50881e-08	6.98976	0.837816	6.85115e-05	4.05303	0.711351	0.000333014	3.47043	-0.126465	0.0311134	1.77321
DETOX_569_PI422610884	GSTD1_3 - Glutathion S-transferase	2R	AGAP004164-RD		0.686253	2.59859e-05	4.06664	0.516352	0.000368531	3.06268	0.169901	0.140827	0.835727		0.389808	0.00272317	2.68586	0.82853	1.61442e-08	6.96732	0.702204	1.4237e-07	6.23745	1.21834	1.19482e-08	7.06632	1.09201	5.13342e-08	6.58591	-0.126326	0.0868051	1.39834
CUST_2277_PI422575199	AGAP006765-PA [Anopheles gambiae str. PEST]	2L	AGAP006765-RB		0.36934	3.35591e-06	4.82298	0.381644	2.34976e-06	4.95389	-0.0123042	0.801387	0.312823		0.0146236	0.850894	0.607666	0.47552	5.6859e-07	5.76259	0.352054	5.21423e-05	4.15287	0.490144	2.2431e-05	4.46082	0.366677	0.000247095	3.58077	-0.123467	0.0303109	1.78292
CUST_1888_PI422575199	isoform b	2L	AGAP006410-RA		2.20926	1.12721e-10	8.23605	2.18459	1.29766e-10	8.19638	0.0246636	0.840911	0.303066		-0.616398	0.0133769	2.08671	2.27116	2.22045e-16	12.5136	2.14925	2.22045e-15	11.9396	1.65476	2.01516e-06	5.31856	1.53286	4.58392e-06	5.02969	-0.121902	0.0218478	1.90453
CUST_13502_PI422575199	dihydrofolate reductase	3R	AGAP010277-RA		0.264728	0.00820935	1.87753	0.423643	0.000249646	3.21169	-0.158916	0.0841951	1.01478		-0.372416	0.00338753	2.60384	0.678571	2.94445e-10	8.25472	0.557574	1.56835e-08	6.97661	0.306155	0.0136154	2.08029	0.185159	0.105651	1.32807	-0.120997	0.00597813	2.3896
CUST_13512_PI422575199	AGAP010287-PA [Anopheles gambiae str. PEST]	3R	AGAP010287-RA		0.183448	0.00619097	1.98469	0.143229	0.0243597	1.46833	0.0402194	0.487232	0.441251		-0.0330252	0.834419	0.614007	0.447253	1.76693e-07	6.16226	0.329382	7.32283e-06	4.86184	0.414227	0.0177464	1.98156	0.296357	0.0761635	1.44537	-0.11787	0.0141813	2.06495
CUST_6634_PI422575199	glutathione transferase	2R	AGAP004164-RD		0.640078	2.90931e-05	4.02411	0.452724	0.00067909	2.82853	0.187354	0.0897479	0.992654		0.349167	0.00857889	2.25421	0.753764	3.90823e-08	6.67717	0.636447	3.48253e-07	5.92932	1.10293	9.85835e-08	6.36096	0.985615	4.14871e-07	5.87117	-0.117317	0.0969653	1.35866
CUST_1331_PI422575199	signal sequence receptor beta	2L	AGAP005861-RA		0.214263	0.00553237	2.02707	0.209519	0.00637294	1.9736	0.00474417	0.942521	0.279085		0.376817	1.14812e-05	4.70054	0.551926	1.10994e-07	6.32112	0.438448	7.28615e-06	4.86369	0.928743	4.36171e-10	8.13245	0.815265	5.6868e-10	8.05023	-0.113478	0.0721922	1.46436
CUST_4905_PI422575199	AGAP013394-PA [Anopheles gambiae str. PEST]	2R	AGAP013394-RA		0.620081	3.40188e-05	3.96582	0.789636	2.74402e-06	4.8966	-0.169555	0.115653	0.903713		-0.401732	2.10593e-05	4.48324	1.11163	6.66134e-16	12.2584	0.998857	1.25455e-14	11.4201	0.709897	2.74018e-08	6.7954	0.597125	1.96014e-07	6.12662	-0.112772	0.000494785	3.32296
DETOX_237_PI422610884	CYP303A1 - Cytochrome P450 monooxygenase	3R	AGAP010077-RA		0.166841	0.00194223	2.42452	0.246388	7.15576e-05	3.68594	-0.0795468	0.0880999	0.998969		0.0219593	0.650974	0.694452	0.175184	5.64945e-05	4.12356	0.0635288	0.0907915	1.38231	0.197143	0.00135095	2.94719	0.0854881	0.0940509	1.36965	-0.111655	0.000955849	3.07693
DETOX_826_PI422610884	TubulinA - House-keeping gene	2R	AGAP001219-RA		0.376565	0.000294586	3.14825	0.47493	3.38241e-05	3.96777	-0.0983653	0.223696	0.680418		-0.0590071	0.529196	0.762761	0.363457	4.26466e-05	4.22708	0.260356	0.00221768	2.76184	0.30445	0.00674545	2.34429	0.201349	0.0450328	1.63644	-0.103101	0.0851027	1.40538
CUST_12765_PI422575199	AGAP009545-PA [Anopheles gambiae str. PEST]	3R	AGAP009545-RA		0.361685	0.000845642	2.74295	0.285188	0.00474852	2.08487	0.0764976	0.378462	0.51472		-0.270868	0.000161126	3.73823	0.604271	9.32311e-09	7.14752	0.50188	4.66906e-07	5.83115	0.333403	6.09063e-05	4.0957	0.231012	0.000689934	3.19868	-0.102391	0.0715449	1.46765
CUST_3457_PI422575199	arrestin domain-containing protein 2	2R	AGAP001893-RA		0.332675	1.57433e-07	5.91888	0.338669	1.2786e-07	5.99115	-0.00599348	0.858203	0.298695		-0.0411366	0.516172	0.770843	0.352469	7.36524e-08	6.46213	0.251871	1.3918e-05	4.63203	0.311332	0.000216927	3.62898	0.210734	0.00404825	2.53618	-0.100598	0.00516144	2.44428
CUST_349_PI422575199	cg7484	2L	AGAP004986-RA		0.371925	0.000444877	2.99072	0.570193	7.51094e-06	4.52799	-0.198268	0.0273428	1.42542		-0.0662254	0.428041	0.834197	0.744044	1.20435e-09	7.81184	0.645454	1.46995e-08	6.99788	0.677818	7.0836e-07	5.68457	0.579228	3.7126e-06	5.10397	-0.0985901	0.0705532	1.47276
CUST_7368_PI422575199	rho gtpase-activating protein 26	2R	AGAP013143-RA		0.127718	0.00468616	2.08982	0.120872	0.00665772	1.95668	0.00684559	0.857952	0.29877		-0.00167141	0.980215	0.562828	0.230882	9.73276e-06	4.76045	0.133979	0.00312191	2.63441	0.229211	0.00423036	2.51951	0.132308	0.065547	1.49936	-0.0969034	0.00576856	2.40287
CUST_9587_PI422575199	tubulin alpha-1 chain	3L	AGAP010971-RA		0.256597	0.00113636	2.6306	0.305801	0.000266144	3.18716	-0.0492034	0.440205	0.469846		-0.0803588	0.394746	0.861961	0.445775	5.65905e-07	5.76422	0.350533	2.83767e-05	4.37535	0.365416	0.00164381	2.87393	0.270174	0.0103303	2.18434	-0.0952423	0.0541646	1.56897
CUST_2818_PI422575199	elongation of very long chain fatty acids	2L	AGAP007264-RA		1.40738	1.3697e-10	8.17937	1.53795	4.48958e-11	8.4877	-0.130568	0.11769	0.897484		-1.24497	1.3447e-07	6.25576	1.66899	2.04281e-14	11.2743	1.57561	1.63425e-13	10.6194	0.424016	0.00745082	2.30716	0.330635	0.0269162	1.82667	-0.0933809	0.074438	1.45345
CUST_5465_PI422575199	isoform a	2R	AGAP003317-RA		0.226166	0.00107756	2.6509	0.329761	3.8066e-05	3.92408	-0.103595	0.0777573	1.04329		0.139473	0.0225209	1.89319	0.209932	6.66832e-06	4.89519	0.117425	0.00372674	2.56791	0.349406	1.8989e-05	4.52042	0.256899	0.000308086	3.49931	-0.0925069	0.003061	2.64169
CUST_318_PI422575199	gpi ethanolamine phosphate transferase 2-like	2L	AGAP004958-RA		0.253743	1.92001e-07	5.85084	0.195533	3.57111e-06	4.79943	0.0582099	0.0400274	1.28338		0.0293379	0.520779	0.767991	0.180418	0.00106051	3.03834	0.0947623	0.0814361	1.42149	0.209756	0.000882174	3.10689	0.1241	0.0139703	2.07072	-0.0856559	0.0740996	1.45498
CUST_503_PI422575199	AGAP005114-PA [Anopheles gambiae str. PEST]	2L	AGAP005114-RA		0.265042	0.0004252	3.00768	0.263134	0.000451965	2.98447	0.00190789	0.973599	0.272312		0.346709	0.00010594	3.89303	0.247918	0.00012486	3.8325	0.170422	0.003083	2.63911	0.594628	2.31208e-07	6.07039	0.517131	1.3173e-06	5.46955	-0.0774964	0.0992569	1.35046
CUST_13708_PI422575199	aldehyde oxidase	UNKN	AGAP012569-RA		0.328708	0.000319478	3.11715	0.319352	0.000409285	3.02229	0.00935653	0.892404	0.290351		-0.0199233	0.665546	0.687109	0.176245	0.000167978	3.72289	0.101371	0.0210549	1.91809	0.156321	0.00566709	2.40954	0.0814476	0.0928739	1.37408	-0.0748739	0.034279	1.73726
CUST_8219_PI422575199	AGAP013070-PA [Anopheles gambiae str. PEST]	X	AGAP013002-RA		0.34002	0.000119732	3.49098	0.39885	2.5666e-05	4.0714	-0.0588298	0.366592	0.524369		0.447353	0.000110623	3.877	0.136124	0.00156725	2.89178	0.0646449	0.087296	1.39628	0.583477	6.60652e-06	4.8984	0.511998	2.82931e-05	4.37619	-0.0714791	0.0342573	1.73745
CUST_13521_PI422575199	voltage-dependent calcium channel type d subunit alpha-1	3R	AGAP010296-RA		0.3233	5.28235e-06	4.65721	0.314947	6.9737e-06	4.55534	0.00835271	0.851565	0.300319		-0.0365388	0.424648	0.836935	0.207449	9.66124e-06	4.76296	0.154106	0.000576487	3.2659	0.17091	0.00260045	2.70298	0.117568	0.01903	1.95567	-0.0533423	0.0756868	1.44768

## Sheet: Sheet2
	-1.4224	0.373092	2.6803		1.4224	2.6803
	-1.33569	0.396201	2.52397		1.33569	2.52397
	-1.32447	0.399295	2.50442		1.32447	2.50442
	-1.31848	0.400957	2.49404		1.31848	2.49404
	-1.24596	0.421627	2.37176
	-1.20602	0.433463	2.307
	-1.2016	0.434792	2.29995
	-1.20043	0.435144	2.29809
	-0.680567	0.62392	1.60277
	-0.664136	0.631066	1.58462
	-0.658909	0.633357	1.57889
	-0.641751	0.640935	1.56022
