# Supplementary material for: The recent escalation in strength of pyrethroid resistance in Anopheles coluzzi in West Africa is linked to increased expression of multiple gene families
Source: BMC Genomics. 2015 Mar 1;16(1):146. doi: 10.1186/s12864-015-1342-6 (PMC4352231; doi:10.1186/s12864-015-1342-6)
Supplement: Additional file 5: — Over-expressed genes from three populations of An. coluzzi from Côte d’Ivoire associated with deltamethrin resistance that are also up-regulated in VK7 in this study. The fold-changes for three populations (Bouaké, M’Be and Tiassalé) compared to N’Gousso are listed with the transcript ID and description. [file 12864_2015_1342_MOESM5_ESM.xlsx]

## Sheet: icoast_ant
ID	Description	Bouaké	M'Be	Tiassalé
AGAP006879-RA	h+ transporting atp synthase subunit e	7.87601	34.8854	58.4652
AGAP008279-RA	d7 salivary protein	5.57164	5.26657	8.67752
AGAP006383-RA	dolichyl-diphosphooligosaccharide protein glycotransferase	2.54184	5.67999	8.04017
AGAP004262-RA	protein takeout	6.77088	16.6232	5.19443
AGAP005144-RA	replication factor c subunit 5	5.187	3.86087	5.12868
AGAP002989-RA	gamma-interferon-inducible lysosomal thiol reductase	1.69598	3.37482	4.69183
AGAP011054-RA	thioredoxin peroxidase	4.84948	3.42876	4.13561
AGAP007249-RA	flightin	2.05908	3.90829	4.03677
AGAP001717-RA	unknown	4.47946	4.99875	3.5783
AGAP013223-RA	cell division protein ftsj	2.64738	4.10898	3.38417
AGAP003195-RA	fatty acyl-CoA elongase	1.55176	1.76029	3.03029
AGAP000288-RA	alcohol dehydrogenase	2.58049	2.83864	2.9648
AGAP004177-RA	cell division protein ftsj	2.44177	4.09866	2.66888
AGAP001076-RA	cytochrome p450 CYP4G16	2.91054	4.51554	2.59347
AGAP001341-RA	bleomycin hydrolase	2.25434	1.92857	2.34271
AGAP012608-RA	proteasome subunit beta type	2.23583	2.09637	2.28606
AGAP000987-RA	cuticular protein analogous to peritrophins 3-a1	1.39387	3.74421	2.13035
AGAP007903-RA	sodium-dependent excitatory amino acid transporter	2.07006	2.20022	2.12149
AGAP008557-RA	amp dependent coa ligase	1.53097	2.16628	2.02627
AGAP013544-RA	3-hydroxyacyl-coa dehyrogenase	2.13861	1.59651	2.02258
AGAP008182-RA	protein takeout	1.65454	2.40463	1.92102
AGAP006132-RA	ganglioside-induced differentiation-associated protein 1	1.81808	1.45335	1.90575
AGAP004830-RA	zinc finger	1.43834	1.49552	1.89677
AGAP013036-RA	ov-16 antigen	2.11441	1.78907	1.87212
AGAP008626-RA	androgen-induced 1	1.27452	1.284	1.84753
AGAP009080-RA	fad oxidoreductase	1.6695	1.89807	1.79408
AGAP013542-RA	isoform a	1.95312	1.72291	1.7845
AGAP000513-RA	protease s51 alpha-aspartyl dipeptidase	3.22352	2.73778	1.69974
AGAP010932-RA	unknown	2.05595	2.55056	1.66172
AGAP010499-RA	alcohol dehydrogenae	1.2159	1.20156	1.62589
AGAP010714-RA	synaptic glycoprotein sc2	1.5089	1.54152	1.60609
AGAP006962-RA	multiple inositol polyphosphate phosphatase	1.50079	1.6296	1.43846
AGAP011522-RA	unknown	2.01312	1.58954	1.43424
AGAP013008-RA	lin-52 homolog	1.27663	1.42957	1.37046
AGAP010346-RA	merlin moesin ezrin radixin	1.34024	1.69572	1.35411
AGAP004928-RA	litaf-like protein	1.30747	1.39979	1.3282
AGAP005120-RA	unknown	1.38465	1.4477	1.28384
AGAP001072-RA	unknown	1.52385	1.64529	1.26794
AGAP012780-RA	ubiquitin specific protease 52	1.21275	1.14733	1.22559
AGAP002120-RA	gtpase-activating protein gyp2	1.37919	1.10297	1.19744
AGAP000316-RA	unknown	1.2653	1.2612	1.19605
AGAP008540-RA	gpi transamidase component pig-t	1.46015	1.54402	1.18335
AGAP006651-RA	peroxisomal -trans-enoyl- isomerase	1.28263	1.20119	1.16291
AGAP000989-RA	cuticular protein analogous to peritrophins 3-a1	1.15752	1.12039	1.10564
