# Supplementary material for: The recent escalation in strength of pyrethroid resistance in Anopheles coluzzi in West Africa is linked to increased expression of multiple gene families
Source: BMC Genomics. 2015 Mar 1;16(1):146. doi: 10.1186/s12864-015-1342-6 (PMC4352231; doi:10.1186/s12864-015-1342-6)
Supplement: Additional file 6: — List of 271 probes significantly down-regulated in resistant populations versus laboratory susceptible strains and under-expressed in VK7 versus TEN. Probes listed in order of the most under-expressed probes between the VK7/MAL comparison in 2012 (highlighted in grey). [file 12864_2015_1342_MOESM6_ESM.xlsx]

## Sheet: DOWN-REG
				2011 microarray analysis										2012 microarray analysis
				VKR vs. Mali			VKC vs. Mali			VKR vs. VKC				Mali vs. Ngousso			Tengrela vs. Mali			VK7 vs. Mali			Tengrela vs. Ngousso			VK7 vs. Ngousso			VK7 vs. Tengrela
ProbeName	Description	Chromosome Name	SystematicName	logFC.1	Pval.1	logQval.1	logFC.2	Pval.2	logQval.2	logFC.3	Pval.3	logQval.3		logFC.1	Pval.1	logQval.1	logFC.2	Pval.2	logQval.2	logFC.3	Pval.3	logQval.3	logFC.4	Pval.4	logQval.4	logFC.5	Pval.5	logQval.5	logFC.6	Pval.6	logQval.6
CUST_2294_PI422575199	adp atp translocase	2L	AGAP006782-RA	-3.93179	1.15004e-07	6.02893	-3.78127	1.81212e-07	5.87052	-0.15052	0.697218	0.345112		-1.25818	0.00876841	2.24614	-3.7578	2.59972e-10	8.29481	-4.58241	3.06422e-11	8.95858	-5.01599	5.93333e-09	7.29165	-5.84059	5.63962e-10	8.05281	-0.824603	0.00224866	2.75674
CUST_2579_PI422575199	thyroglobulin precursor	2L	AGAP007053-RA	-4.24016	2.24752e-11	8.67099	-4.09397	3.50139e-11	8.55764	-0.146193	0.484979	0.442451		-0.410893	0.142041	1.22216	-4.0444	1.11022e-16	12.6008	-4.19607	1.11022e-16	12.6008	-4.4553	4.77369e-11	8.82149	-4.60696	2.4921e-11	9.02314	-0.151664	0.0704418	1.47335
CUST_1714_PI422575199	zinc carboxypeptidase	2L	AGAP006206-RA	-1.83457	1.52201e-07	5.93003	-1.52587	1.24171e-06	5.18518	-0.308699	0.111562	0.916242		0.791406	0.165671	1.16693	-1.99347	3.27375e-06	5.14776	-3.34352	4.26534e-09	7.40186	-1.20206	0.043603	1.64812	-2.55212	0.000297188	3.51271	-1.35005	5.86917e-05	4.10952
CUST_1715_PI422575199	carboxypeptidase b	2L	AGAP006206-RB	-1.29469	8.64666e-06	4.47748	-1.37699	4.49903e-06	4.71424	0.082298	0.661347	0.357996		0.789978	0.189776	1.11858	-1.77392	1.34755e-05	4.64345	-3.31556	5.23195e-09	7.33251	-0.983945	0.109074	1.31664	-2.52558	0.00054582	3.28613	-1.54164	1.46754e-05	4.61305
CUST_10038_PI422575199	retinoid-inducible serine carboxypeptidase	3L	AGAP011442-RA	-1.51176	6.88791e-06	4.56004	-2.0679	2.12656e-07	5.81564	0.556136	0.0199794	1.54308		0.331689	0.488135	0.789574	-2.23687	1.56986e-07	6.20405	-3.1989	1.29741e-09	7.78772	-1.90518	0.00101823	3.05368	-2.86721	1.97488e-05	4.50623	-0.96203	0.0004431	3.36463
CUST_240_PI422575199	salivary secreted peptide	2L	AGAP004883-RA	-0.753422	0.00152397	2.51847	-0.979693	0.000172321	3.35396	0.22627	0.251536	0.642881		0.314593	0.401212	0.856417	-1.34324	0.000764458	3.16017	-2.75173	3.41807e-07	5.9357	-1.02865	0.0130177	2.09698	-2.43714	7.44007e-06	4.85638	-1.40849	0.000319991	3.48514
CUST_11040_PI422575199	AGAP007745-PA [Anopheles gambiae str. PEST]	3R	AGAP007745-RA	-1.23797	6.36389e-07	5.42522	-1.38773	1.71871e-07	5.88881	0.149758	0.298307	0.587672		1.47727	1.19188e-08	7.06688	-1.89081	1.75748e-13	10.5997	-2.50834	1.03251e-14	11.483	-0.413548	0.00891708	2.23998	-1.03107	1.30543e-06	5.47262	-0.617524	1.17344e-07	6.30279
CUST_1793_PI422575199	d7 protein	2L	AGAP006278-RA	-1.68012	7.41397e-07	5.37014	-1.41777	4.79217e-06	4.69196	-0.262348	0.190953	0.733396		-2.31579	4.38964e-06	5.04501	-1.95108	1.28463e-10	8.51179	-2.48723	3.96039e-12	9.60145	-4.26687	1.71839e-09	7.69683	-4.80302	3.29983e-10	8.21984	-0.536157	0.000192685	3.67255
CUST_11042_PI422575199	AGAP007747-PA [Anopheles gambiae str. PEST]	3R	AGAP007747-RA	-1.32785	3.40249e-05	3.9658	-1.43368	1.57157e-05	4.2557	0.105826	0.631359	0.370163		0.388325	0.0340093	1.74015	-1.67171	5.49605e-12	9.49371	-2.4717	5.39568e-14	10.9627	-1.28339	1.84969e-06	5.34791	-2.08338	2.59092e-09	7.56241	-0.799994	1.64804e-08	6.96012
CUST_1565_PI422575199	odorant binding protein (agap006080-pa)	2L	AGAP006080-RA	-1.27691	2.44653e-07	5.76681	-1.22372	3.9873e-07	5.59228	-0.0531913	0.691602	0.347264		0.233529	0.390753	0.865365	-1.15002	7.84045e-05	4.00407	-2.29508	2.00886e-08	6.898	-0.916488	0.00355111	2.58619	-2.06155	1.23715e-06	5.49151	-1.14507	3.89888e-05	4.25974
DETOX_385_PI422610884	CYP4H24 - Cytochrome P450 monooxygenase	X	CYP4H24	-1.3494	9.05098e-07	5.29885	-1.46291	3.62447e-07	5.6264	0.113508	0.478242	0.446195		0.780195	0.0715809	1.46749	-1.56933	9.62229e-07	5.57922	-2.24763	9.1658e-09	7.15303	-0.789134	0.0697744	1.47689	-1.46743	0.0024633	2.72302	-0.678297	0.00139062	2.93648
CUST_7896_PI422575199	CYP4H24 - Cytochrome P450 monooxygenase	X	AGAP013490-RA	-1.36973	1.25017e-06	5.18289	-1.47577	5.40864e-07	5.48197	0.106039	0.525241	0.419922		0.77969	0.0729002	1.46089	-1.54903	1.10764e-06	5.53148	-2.19574	1.23063e-08	7.05749	-0.769342	0.0775024	1.43911	-1.41605	0.00330169	2.61348	-0.646705	0.00198886	2.80273
CUST_13862_PI422575199	aminopeptidase n	UNKN	AGAP012745-RA	-1.19326	2.8173e-06	4.88673	-1.55255	1.44444e-07	5.9481	0.359286	0.0346843	1.33722		1.33781	2.45208e-06	5.24872	-1.70184	4.89447e-10	8.09582	-2.18756	4.95866e-11	8.81034	-0.364031	0.0759367	1.44649	-0.849751	0.000323071	3.4818	-0.48572	0.000350141	3.45184
CUST_1902_PI422575199	venom allergen	2L	AGAP006421-RA	-1.26481	0.000242254	3.22329	-1.92864	3.7583e-06	4.78137	0.663826	0.0209834	1.52427		-1.30164	0.00542452	2.4259	-1.49789	1.42471e-05	4.62358	-2.16224	1.71796e-07	6.17125	-2.79954	4.68822e-06	5.02146	-3.46388	3.52691e-07	5.92508	-0.664344	0.00668204	2.348
CUST_4889_PI422575199	odorant-binding protein	2R	AGAP002905-RA	-1.90452	5.17122e-09	7.05338	-1.61073	3.89273e-08	6.39419	-0.293792	0.0581153	1.14748		-0.151975	0.440575	0.824507	-1.12783	3.02844e-05	4.35174	-2.1502	1.09163e-08	7.09352	-1.2798	7.46067e-06	4.85557	-2.30218	4.3176e-09	7.39785	-1.02237	8.41943e-05	3.97788
CUST_9051_PI422575199	oligopeptide transporter	3L	AGAP010383-RA	-1.92445	3.07655e-11	8.59199	-1.78086	8.17356e-11	8.32596	-0.143585	0.153115	0.806563		1.15076	0.00275436	2.68159	-1.87607	1.62881e-12	9.88905	-2.10347	7.74936e-13	10.1501	-0.725311	0.0407536	1.67343	-0.952709	0.00981202	2.20364	-0.227398	0.00757881	2.30081
DETOX_387_PI422610884	CYP4H24 - Cytochrome P450 monooxygenase	X	CYP4H24	-1.1744	6.31104e-06	4.5921	-1.25008	3.23211e-06	4.83705	0.0756766	0.647401	0.363488		0.693286	0.100586	1.34573	-1.38213	1.52677e-06	5.41648	-2.06057	8.88903e-09	7.16231	-0.688843	0.103796	1.33463	-1.36729	0.00366328	2.57439	-0.678445	0.000640261	3.22669
CUST_2305_PI422575199	mucin-like peritrophin	2L	AGAP006793-RA	-1.49968	5.67448e-10	7.75544	-1.71896	1.03189e-10	8.25862	0.219279	0.034798	1.33606		0.503701	0.0852029	1.40498	-1.36999	1.4086e-06	5.44492	-1.93608	1.67078e-08	6.95574	-0.866287	0.006581	2.35365	-1.43238	0.000105399	3.89496	-0.566097	0.00298395	2.65132
CUST_2268_PI422575199	ankyrin repeat-containing	2L	AGAP006757-RA	-1.75651	2.14295e-10	8.04895	-1.76048	2.08326e-10	8.05632	0.00397326	0.969155	0.273265		-0.307692	0.0443539	1.6419	-1.73647	9.42224e-12	9.32496	-1.89456	2.67364e-12	9.7364	-2.04416	3.13439e-10	8.23769	-2.20225	1.09465e-10	8.56028	-0.158093	0.0803691	1.42628
CUST_1232_PI422575199	odorant-binding protein 50d	2L	AGAP006077-RA	-1.56651	4.48943e-09	7.09942	-1.45159	1.1326e-08	6.80213	-0.114912	0.335782	0.550937		-0.459941	0.203189	1.09432	-0.776338	0.00310943	2.63594	-1.88272	3.87082e-07	5.89482	-1.23628	0.00286787	2.66614	-2.34266	6.63385e-06	4.897	-1.10638	5.07518e-05	4.16286
CUST_2087_PI422575199	sodium sialic acid	2L	AGAP006594-RA	-0.958658	7.81925e-07	5.35169	-1.11358	1.40463e-07	5.95771	0.154921	0.178818	0.755087		0.389056	0.0826944	1.41596	-1.35809	2.97044e-08	6.76906	-1.85605	5.1164e-10	8.08137	-0.969035	0.000361708	3.43994	-1.467	4.47642e-06	5.03833	-0.497962	0.000646147	3.22323
CUST_2088_PI422575199	sodium sialic acid	2L	AGAP006594-RB	-0.962629	7.74263e-07	5.35532	-1.18603	6.96985e-08	6.20091	0.223399	0.0619124	1.12482		0.357283	0.112155	1.30678	-1.41764	1.61764e-08	6.96669	-1.85542	4.33873e-10	8.13445	-1.06035	0.000167513	3.72392	-1.49814	4.01382e-06	5.07664	-0.43779	0.00183114	2.83367
CUST_1233_PI422575199	odorant-binding protein 50d	2L	AGAP006077-RB	-1.46999	1.06762e-09	7.55529	-1.38357	2.2528e-09	7.30554	-0.0864208	0.384285	0.510185		-0.459223	0.162288	1.17423	-0.750767	0.00294306	2.65653	-1.79354	4.25059e-07	5.86329	-1.20999	0.00157055	2.89097	-2.25276	3.2295e-06	5.15245	-1.04277	6.60669e-05	4.06587
CUST_2548_PI422575199	AGAP007021-PA [Anopheles gambiae str. PEST]	2L	AGAP007021-RA	-1.71155	5.94517e-09	7.00635	-1.67361	7.80723e-09	6.92342	-0.0379458	0.772497	0.32128		-1.03542	6.77223e-08	6.4904	-1.1917	5.00176e-09	7.34846	-1.70989	4.25091e-11	8.85253	-2.22711	2.02682e-12	9.82561	-2.7453	7.31637e-14	10.874	-0.518188	9.05413e-05	3.95104
CUST_3187_PI422575199	adenylate cyclase type 2	2L	AGAP007631-RA	-1.21539	9.51271e-09	6.85953	-1.28056	5.04325e-09	7.06275	0.0651619	0.50429	0.431213		1.14796	1.13015e-07	6.31596	-1.51845	7.07678e-12	9.42148	-1.65514	7.72771e-12	9.39823	-0.370493	0.0111537	2.15541	-0.507181	0.000893938	3.10178	-0.136689	0.0687917	1.48201
CUST_10_PI422575199	coiled-coil domain-containing protein 86	2L	AGAP004684-RA	-1.62564	9.71489e-09	6.85221	-1.35773	8.34292e-08	6.13984	-0.267914	0.0550634	1.16719		-0.440639	8.54388e-05	3.97247	-1.2451	1.87375e-10	8.39391	-1.63311	1.8371e-11	9.11518	-1.68574	1.16451e-11	9.26199	-2.07375	1.18572e-13	10.7155	-0.388013	0.000292573	3.51841
CUST_2605_PI422575199	AGAP007078-PA [Anopheles gambiae str. PEST]	2L	AGAP007078-RA	-1.56323	6.08962e-08	6.24503	-1.74157	1.6792e-08	6.67231	0.178337	0.232845	0.667656		-0.192197	0.531232	0.761543	-1.35659	2.00125e-10	8.37562	-1.6211	1.5817e-11	9.16835	-1.54879	0.000117432	3.85569	-1.81329	2.28173e-05	4.45484	-0.264506	0.00404763	2.53623
CUST_5960_PI422575199	aminopeptidase n	2R	AGAP013255-RA	-0.505821	0.00214891	2.38603	-0.651031	0.00028545	3.1605	0.14521	0.293411	0.592803		0.455437	0.106321	1.32585	-1.27716	2.35573e-08	6.84623	-1.61257	2.54111e-09	7.56861	-0.821724	0.00823327	2.2697	-1.15713	0.00057309	3.26821	-0.335405	0.00475297	2.47575
CUST_6560_PI422575199	rhodopsin	2R	AGAP001161-RA	-0.732344	2.03688e-05	4.15906	-0.983013	8.70287e-07	5.31298	0.25067	0.0447174	1.24279		-0.378742	0.100484	1.34607	-0.328008	0.0264977	1.83244	-1.5755	8.72884e-09	7.16872	-0.70675	0.00592096	2.39314	-1.95424	2.01072e-07	6.11828	-1.24749	2.27439e-08	6.8572
CUST_1561_PI422575199	odorant binding protein (agap006076-pa)	2L	AGAP006076-RA	-1.19528	4.07155e-06	4.751	-1.14725	6.30809e-06	4.59223	-0.0480246	0.76582	0.323117		-0.424702	0.129813	1.2545	-0.820342	0.000630053	3.23269	-1.57128	5.98259e-07	5.74483	-1.24504	0.000300266	3.50884	-1.99598	1.9145e-06	5.33604	-0.750939	0.000597743	3.25229
CUST_3257_PI422575199	cu zn superoxide	2L	AGAP007497-RA	-0.812182	3.31305e-06	4.828	-0.969693	4.61869e-07	5.53811	0.157511	0.158413	0.794956		-0.789163	0.0817391	1.42009	-0.528772	0.0534927	1.57362	-1.51709	2.37814e-05	4.43997	-1.31793	0.00732153	2.31353	-2.30625	7.04011e-05	4.04333	-0.98832	0.000511037	3.31088
CUST_2580_PI422575199	sodium dicarboxylate	2L	AGAP007054-RA	-0.729447	0.000842615	2.74437	-0.762332	0.000589134	2.88309	0.0328843	0.848838	0.300984		0.322456	0.347437	0.905789	-1.0472	6.16256e-08	6.52235	-1.51007	9.62603e-10	7.88475	-0.724745	0.0472232	1.61902	-1.18762	0.00282304	2.67202	-0.462873	0.000100273	3.91324
CUST_4834_PI422575199	niemann-pick type c-	2R	AGAP002851-RA	-1.4086	3.6333e-07	5.62558	-1.51483	1.57013e-07	5.91977	0.106225	0.490541	0.439258		-0.561339	0.229814	1.05065	-0.657846	0.009499	2.216	-1.49599	6.43048e-06	4.90832	-1.21919	0.0162208	2.01471	-2.05732	0.000369443	3.43203	-0.838139	0.000606365	3.24712
CUST_1560_PI422575199	odorant-binding protein	2L	AGAP006074-RA	-1.44839	1.07092e-08	6.82044	-1.27461	4.94966e-08	6.3173	-0.173781	0.151965	0.809179		0.264335	0.0539969	1.57011	-1.29147	9.23029e-10	7.89917	-1.4777	1.92629e-10	8.38752	-1.02713	8.94544e-07	5.60443	-1.21337	9.16019e-08	6.38663	-0.186234	0.0516053	1.58684
CUST_1373_PI422575199	g protein alphai subunit 65a	2L	AGAP005904-RA	-1.34961	3.51347e-10	7.91115	-1.2607	8.19344e-10	7.64121	-0.0889012	0.289881	0.596818		0.751017	0.000338449	3.46447	-1.2998	6.04339e-12	9.46598	-1.42279	3.30891e-12	9.66489	-0.548787	0.00457214	2.49008	-0.671768	0.000923877	3.0894	-0.122981	0.0496858	1.6007
CUST_6667_PI422575199	sodium solute symporter	2R	AGAP004199-RA	-1.08076	1.44303e-07	5.94812	-0.866758	1.76657e-06	5.05629	-0.214003	0.0647121	1.10837		-0.600629	0.00114716	3.0086	-0.631298	7.60087e-06	4.84886	-1.42177	1.94001e-10	8.38592	-1.23193	6.63925e-07	5.70712	-2.0224	9.31433e-10	7.89643	-0.79047	1.24217e-07	6.28264
CUST_2229_PI422575199	transmembrane protein 177	2L	AGAP006719-RA	-1.13699	2.03486e-08	6.6093	-1.09397	3.22767e-08	6.4544	-0.0430133	0.656628	0.359705		0.766061	0.0122856	2.11905	-1.26555	3.33933e-12	9.66206	-1.35396	3.16958e-12	9.68013	-0.499485	0.0847507	1.40685	-0.5879	0.0455366	1.63233	-0.0884153	0.109928	1.31384
CUST_6288_PI422575199	voltage-gated ion channel	2R	AGAP003921-RA	-1.02452	1.0721e-08	6.82044	-1.07827	5.76491e-09	7.01643	0.0537462	0.517434	0.424033		0.79907	4.07968e-09	7.4161	-0.997212	1.87122e-10	8.39412	-1.34081	1.1799e-11	9.25722	-0.198141	0.0165386	2.00745	-0.541737	6.6399e-07	5.70712	-0.343595	0.000111571	3.87407
CUST_1872_PI422575199	phospholipase plb1	2L	AGAP006395-RA	-1.19058	3.3201e-10	7.92879	-1.27183	1.45476e-10	8.16433	0.0812484	0.271551	0.617687		0.635491	0.00329839	2.61386	-1.12135	7.63571e-10	7.96099	-1.33775	6.34578e-11	8.72814	-0.48586	0.0179263	1.9777	-0.702259	0.00160342	2.88319	-0.216399	0.00879507	2.24499
CUST_7703_PI422575199	isoform b	X	AGAP000567-RB	-1.30665	4.99562e-11	8.45664	-1.18076	1.78322e-10	8.09909	-0.125892	0.0819038	1.02448		0.925654	1.31191e-08	7.03638	-1.10855	3.06633e-10	8.24398	-1.32366	1.06856e-10	8.56811	-0.182896	0.0638998	1.5085	-0.398002	0.000259697	3.56211	-0.215106	0.0101417	2.19126
CUST_2575_PI422575199	isoform a	2L	AGAP007049-RA	-1.14722	0.000238185	3.22948	-1.3593	4.92281e-05	3.82671	0.21208	0.37112	0.520625		-1.48735	0.000253227	3.57152	-1.20668	1.47108e-10	8.47138	-1.321	1.41161e-10	8.48324	-2.69404	3.72508e-07	5.9075	-2.80835	2.03608e-07	6.11356	-0.114314	0.0858526	1.40229
CUST_7174_PI422575199	fatty acid desaturase 2	2R	AGAP004572-RA	-1.02773	1.3292e-08	6.74904	-1.12622	4.37718e-09	7.10703	0.0984928	0.25377	0.639949		0.0868658	0.725267	0.658787	-0.966569	2.90324e-07	5.99186	-1.30227	5.70696e-09	7.30354	-0.879704	0.00255855	2.70902	-1.21541	0.000161079	3.7383	-0.335706	0.00340606	2.60177
CUST_1682_PI422575199	troponin c	2L	AGAP006179-RC	-1.50838	4.69222e-11	8.47612	-1.49656	5.18124e-11	8.44725	-0.0118194	0.879888	0.293221		0.678636	2.32966e-05	4.44739	-1.13261	5.4612e-11	8.77973	-1.26986	4.19341e-11	8.85671	-0.45397	0.0015428	2.89764	-0.591224	0.000103613	3.90117	-0.137254	0.0342328	1.73771
CUST_1683_PI422575199	troponin c	2L	AGAP006179-RA	-1.54049	4.13669e-11	8.50981	-1.55223	3.75883e-11	8.54079	0.0117413	0.881978	0.292716		0.692966	1.43106e-05	4.62206	-1.13685	1.3242e-10	8.50196	-1.26529	1.14954e-10	8.54773	-0.443883	0.00162716	2.87775	-0.572319	0.000113467	3.8679	-0.128436	0.0637726	1.50924
CUST_13017_PI422575199	sulfonylurea receptor abc transporter	3R	AGAP009799-RA	-0.866138	1.73026e-07	5.88684	-0.838048	2.5338e-07	5.75521	-0.0280904	0.750047	0.327952		0.602894	1.22479e-05	4.67714	-0.781317	1.06436e-07	6.33495	-1.26453	1.66542e-10	8.4321	-0.178423	0.0805878	1.42531	-0.66164	4.37436e-06	5.04608	-0.483217	1.87135e-05	4.52557
CUST_7173_PI422575199	fatty acid desaturase 2	2R	AGAP004572-RB	-1.01133	8.70637e-09	6.88877	-1.08876	3.54512e-09	7.16981	0.0774331	0.341194	0.545823		0.0732804	0.743607	0.650788	-0.917575	5.35669e-07	5.78282	-1.25469	9.04192e-09	7.15639	-0.844294	0.00166626	2.86891	-1.18141	8.12646e-05	3.99072	-0.337119	0.00335141	2.60787
CUST_6512_PI422575199	AGAP013329-PA [Anopheles gambiae str. PEST]	2R	AGAP013329-RA	-0.645599	3.30482e-06	4.82884	-0.931838	5.07201e-08	6.31048	0.286239	0.00454663	2.10082		-0.341838	0.0807831	1.42442	-0.865495	1.7838e-07	6.15915	-1.25466	1.23355e-09	7.80389	-1.20733	8.69159e-06	4.8008	-1.5965	2.99968e-07	5.98056	-0.389169	0.000323873	3.48086
CUST_10915_PI422575199	zinc finger	3L	AGAP012359-RA	-0.714997	8.17261e-05	3.63647	-1.12885	6.90208e-07	5.39512	0.413855	0.00620837	1.98372		-1.20562	1.43469e-06	5.43838	-0.860565	1.81946e-05	4.53566	-1.24723	2.16601e-07	6.09189	-2.06618	1.27236e-09	7.79355	-2.45285	1.14649e-10	8.54823	-0.386669	0.0109514	2.16237
CUST_8941_PI422575199	AGAP000535-PA [Anopheles gambiae str. PEST]	X	AGAP000535-RA	-0.727989	0.000145556	3.41772	-0.91714	1.54331e-05	4.26233	0.189151	0.192268	0.73097		0.010011	0.967728	0.566993	-0.534861	0.0017204	2.85711	-1.23788	2.57609e-07	6.034	-0.52485	0.0486613	1.60816	-1.22787	0.000152346	3.75882	-0.703023	4.66538e-05	4.19381
CUST_1510_PI422575199	gaba receptor	2L	AGAP006028-RB	-1.02353	8.05711e-10	7.64544	-0.960074	1.77622e-09	7.38369	-0.0634586	0.349079	0.539239		0.850133	3.56582e-07	5.92181	-1.03904	2.63911e-08	6.80772	-1.2313	2.64986e-09	7.55577	-0.188906	0.0757274	1.4475	-0.381168	0.00157463	2.88998	-0.192262	0.0711793	1.46951
CUST_1681_PI422575199	troponin c	2L	AGAP006179-RB	-1.55646	1.25007e-11	8.79814	-1.55293	1.28652e-11	8.79454	-0.00352435	0.961316	0.275052		0.695456	2.0035e-05	4.50108	-1.09969	3.37925e-10	8.21385	-1.23023	2.61102e-10	8.29451	-0.404233	0.00412539	2.52901	-0.534775	0.000301163	3.50781	-0.130542	0.0682824	1.48478
CUST_6887_PI422575199	isoform i	2R	AGAP004335-RC	-0.933192	3.05332e-07	5.68865	-0.869144	6.86139e-07	5.39737	-0.0640487	0.52351	0.420679		0.122325	0.182614	1.13213	-0.888467	6.78857e-12	9.43269	-1.1995	3.606e-13	10.4057	-0.766142	4.33029e-07	5.85657	-1.07718	3.26879e-09	7.48973	-0.311034	8.47972e-07	5.62277
CUST_5626_PI422575199	slender lobes	2R	AGAP003457-RA	-0.737125	5.02934e-06	4.67497	-0.746092	4.41888e-06	4.72097	0.00896688	0.929432	0.281962		0.430503	0.00543973	2.4249	-0.964671	1.06269e-07	6.33548	-1.19357	1.96686e-08	6.90453	-0.534168	0.0017232	2.85649	-0.763069	4.02288e-05	4.24817	-0.228901	0.0259211	1.8406
CUST_2285_PI422575199	cg9084 cg9084-pb	2L	AGAP006773-RA	-0.935662	1.07109e-08	6.82044	-0.94512	9.48358e-09	6.8606	0.00945759	0.89994	0.288766		-0.717794	9.90251e-06	4.75437	-0.837062	8.84626e-07	5.60806	-1.19105	9.12758e-09	7.15378	-1.55486	4.70724e-10	8.10812	-1.90885	2.57026e-11	9.01502	-0.35399	0.00354316	2.58705
CUST_3191_PI422575199	proton-coupled amino acid transporter 4	2L	AGAP007633-RB	-0.298867	0.0050844	2.05923	-0.205953	0.0373875	1.30891	-0.0929143	0.31473	0.570786		0.409572	0.0170677	1.9958	-0.915319	1.65061e-09	7.71061	-1.18633	1.58915e-10	8.44621	-0.505747	0.00562128	2.41238	-0.776762	0.000139435	3.79138	-0.271015	0.000312778	3.49379
CUST_2841_PI422575199	inhibitor of apoptosis protein 1	2L	AGAP007291-RA	-0.863771	1.80465e-06	5.04872	-0.71668	1.32436e-05	4.31984	-0.147091	0.188118	0.738379		0.510068	1.3457e-06	5.4619	-1.0341	8.74032e-11	8.62847	-1.18441	3.58328e-11	8.90543	-0.524035	2.29289e-06	5.27233	-0.674347	3.86429e-08	6.68114	-0.150311	0.0346199	1.73355
CUST_9734_PI422575199	lysozyme i-1	3L	AGAP011119-RA	-1.27362	1.08204e-08	6.81744	-1.23345	1.59273e-08	6.68933	-0.0401689	0.695846	0.345683		0.328621	0.11538	1.29658	-0.994992	1.68845e-07	6.17733	-1.16897	6.45534e-08	6.50592	-0.666371	0.00507787	2.45043	-0.840351	0.000694637	3.19625	-0.17398	0.0791152	1.43186
CUST_2142_PI422575199	leucine-rich repeat	2L	AGAP006644-RA	-0.70998	1.00097e-05	4.42408	-0.556888	0.000110399	3.52126	-0.153093	0.157646	0.796635		0.21159	0.289888	0.968631	-0.746221	9.09325e-06	4.78463	-1.16515	7.64052e-08	6.44905	-0.534631	0.016356	2.01154	-0.953556	0.000185549	3.68621	-0.418925	0.000725485	3.17988
CUST_6888_PI422575199	isoform i	2R	AGAP004335-RB	-0.92855	1.97216e-07	5.84209	-0.865217	4.44117e-07	5.55276	-0.0633331	0.510466	0.427851		0.109827	0.125182	1.26737	-0.791861	1.2181e-10	8.52983	-1.13764	3.23752e-12	9.67207	-0.682035	1.10673e-07	6.3217	-1.02781	1.7227e-10	8.42205	-0.345775	1.67939e-06	5.38268
CUST_1448_PI422575199	lamina isoform c	2L	AGAP005971-RA	-0.782125	9.16436e-07	5.29434	-0.981023	6.73746e-08	6.21222	0.198898	0.0460735	1.2318		0.0720872	0.825021	0.617489	-0.783598	0.000191265	3.67515	-1.12085	5.93082e-06	4.93688	-0.711511	0.0443687	1.64178	-1.04876	0.00528451	2.43561	-0.337253	0.0278048	1.81474
CUST_9562_PI422575199	ankyrin repeat protein	3L	AGAP010934-RA	-0.617795	4.00655e-06	4.75705	-0.707688	8.99945e-07	5.30103	0.0898926	0.289963	0.59676		0.689509	0.000781406	3.15185	-0.976565	6.30606e-10	8.02041	-1.11875	9.29166e-11	8.61088	-0.287056	0.10229	1.33972	-0.429242	0.0200116	1.93693	-0.142186	0.0357098	1.72211
CUST_9513_PI422575199	monocarboxylate transporter	3L	AGAP010881-RA	-0.591005	6.79789e-05	3.70583	-0.706678	1.14231e-05	4.37424	0.115673	0.281394	0.606222		0.326469	0.000410224	3.39266	-0.800573	1.28561e-08	7.04309	-1.11499	5.78643e-10	8.04677	-0.474104	2.9102e-05	4.36602	-0.788516	1.57645e-08	6.97481	-0.314412	0.000572592	3.26854
CUST_6889_PI422575199		2R	AGAP004335-RA	-0.917168	3.45131e-07	5.64402	-0.836659	9.77086e-07	5.27282	-0.0805088	0.421746	0.482523		0.106395	0.0819162	1.41931	-0.766608	1.65072e-10	8.43517	-1.11117	4.5165e-12	9.55637	-0.660213	2.6508e-08	6.80652	-1.00478	2.0397e-11	9.08127	-0.344567	3.01627e-06	5.17652
CUST_13800_PI422575199	inhibitor of apoptosis protein 1	UNKN	AGAP012677-RA	-0.835368	1.22433e-06	5.19026	-0.716688	6.47293e-06	4.58255	-0.11868	0.251444	0.643007		0.415025	2.21701e-05	4.46499	-0.985982	3.52912e-10	8.1992	-1.10654	8.39486e-11	8.64268	-0.570957	6.23337e-07	5.72988	-0.69151	4.48191e-08	6.63066	-0.120553	0.0991652	1.35081
CUST_4207_PI422575199	regulator of g protein signaling	2R	AGAP002411-RA	-0.747657	9.95145e-09	6.84384	-0.85227	2.01281e-09	7.34457	0.104613	0.097486	0.963394		0.425562	0.000603349	3.24885	-0.70075	3.55956e-07	5.92239	-1.09594	3.165e-09	7.50015	-0.275188	0.0195053	1.94648	-0.670375	6.15106e-06	4.92387	-0.395187	0.000101528	3.90879
CUST_4208_PI422575199	locomotion isoform d	2R	AGAP002411-RB	-0.749034	2.24255e-08	6.57696	-0.827507	6.73608e-09	6.96788	0.0784722	0.233406	0.666925		0.442081	0.000626218	3.23515	-0.667578	1.4393e-07	6.23389	-1.09057	6.89724e-10	7.99375	-0.225497	0.0550493	1.56301	-0.648492	1.47216e-05	4.61192	-0.422995	8.11617e-06	4.82597
CUST_4206_PI422575199	regulator of g protein signaling	2R	AGAP002411-RC	-0.774202	1.04078e-08	6.82901	-0.877968	2.24513e-09	7.30631	0.103766	0.112116	0.914559		0.432815	0.000521037	3.30353	-0.693853	1.98208e-07	6.12289	-1.0866	1.78396e-09	7.68369	-0.261038	0.0252473	1.85031	-0.653781	8.2817e-06	4.81836	-0.392743	5.0239e-05	4.16659
CUST_2027_PI422575199	---NA---	2L	AGAP006543-RA	-0.918765	7.66913e-06	4.52014	-0.890867	1.05897e-05	4.40271	-0.0278985	0.831889	0.305237		-0.0323682	0.885306	0.595027	-0.800425	6.24365e-05	4.08676	-1.07992	2.20311e-06	5.28665	-0.832793	0.0019152	2.81679	-1.11228	0.00015417	3.75431	-0.279492	0.0499965	1.59837
CUST_1521_PI422575199	isoform d	2L	AGAP006038-RA	-0.685184	1.33246e-05	4.31764	-0.618101	3.76658e-05	3.92789	-0.0670829	0.519359	0.42302		-0.230501	0.234932	1.04272	-0.900736	1.14794e-09	7.82636	-1.0761	9.43179e-11	8.60747	-1.13124	2.19499e-05	4.46843	-1.3066	4.30864e-06	5.05119	-0.175368	0.00947766	2.21683
CUST_5801_PI422575199	odorant binding protein	2R	AGAP001409-RA	-1.33847	5.87564e-06	4.61884	-1.00613	0.000102399	3.55039	-0.332343	0.0924488	0.982093		-0.806695	0.00125733	2.97418	-0.517078	0.000398273	3.40354	-1.07207	1.1309e-07	6.31577	-1.32377	1.06352e-05	4.72819	-1.87877	1.52702e-07	6.21325	-0.554997	6.10704e-05	4.09473
CUST_1012_PI422575199	isoform i	2L	AGAP005807-RC	-1.34662	4.63303e-11	8.47643	-1.49245	1.26275e-11	8.79814	0.145825	0.0526627	1.18315		-0.891324	0.00397525	2.54314	-0.905113	4.26941e-07	5.86171	-1.0599	1.70503e-07	6.17378	-1.79644	6.83307e-06	4.88635	-1.95122	2.16985e-06	5.29186	-0.154787	0.0962955	1.36106
DETOX_190_PI422610884	COEJHE2E - Carboxylesterase	2L	COEJHE2E	-0.89558	6.68194e-08	6.21417	-0.84791	1.2698e-07	5.99386	-0.0476702	0.572291	0.396208		-1.50842	1.15289e-05	4.69907	-0.714932	1.31527e-05	4.65215	-1.04082	1.4045e-07	6.24153	-2.22336	1.08374e-07	6.32878	-2.54924	1.78595e-08	6.93533	-0.325887	0.00480409	2.47176
CUST_2906_PI422575199	AGAP007354-PA [Anopheles gambiae str. PEST]	2L	AGAP007354-RA	-0.799524	2.82298e-07	5.71739	-0.816269	2.22287e-07	5.7997	0.0167453	0.843478	0.30239		0.245868	0.0851861	1.40506	-0.673706	1.1364e-07	6.31419	-1.02875	3.66347e-10	8.18672	-0.427838	0.00606498	2.38408	-0.78288	3.2506e-05	4.326	-0.355042	4.93185e-05	4.17357
CUST_500_PI422575199	AGAP006579-PA [Anopheles gambiae str. PEST]	2L	AGAP006579-RA	-0.877988	1.25098e-08	6.76859	-0.749638	8.23282e-08	6.14403	-0.128351	0.0901619	0.990897		-0.314789	0.000286534	3.52605	-0.886255	4.87278e-10	8.09661	-1.02796	5.99298e-11	8.74727	-1.20104	1.56353e-11	9.17186	-1.34275	3.12694e-12	9.68486	-0.141702	0.0356945	1.72227
CUST_1303_PI422575199	juvenile hormone esterase	2L	AGAP005834-RA	-0.934551	2.70451e-08	6.51252	-0.90781	3.82342e-08	6.39994	-0.026741	0.742196	0.330523		-1.50623	4.47385e-06	5.03855	-0.687526	1.00901e-05	4.74743	-1.02255	7.83715e-08	6.44012	-2.19376	4.30407e-08	6.64458	-2.52878	6.4074e-09	7.26685	-0.335024	0.00255302	2.70984
CUST_5802_PI422575199	odorant binding protein	2R	AGAP001409-RB	-1.31832	4.91729e-06	4.68259	-1.01514	6.96557e-05	3.69644	-0.303177	0.110904	0.918123		-0.798064	0.00104956	3.04229	-0.493884	0.000323184	3.48168	-1.01915	8.92586e-08	6.39537	-1.29195	9.63013e-06	4.76411	-1.81721	1.53065e-07	6.21247	-0.525266	5.14309e-05	4.1578
CUST_10111_PI422575199	actin	3L	AGAP011516-RA	-1.10845	4.41975e-09	7.10483	-1.14776	2.88565e-09	7.23255	0.0393122	0.636524	0.367968		0.527931	0.000163463	3.73297	-0.873772	1.88255e-08	6.91821	-1.01751	7.88158e-09	7.20052	-0.345841	0.00759165	2.30021	-0.489574	0.00034728	3.45494	-0.143733	0.0690775	1.48048
CUST_499_PI422575199	AGAP006579-PB [Anopheles gambiae str. PEST]	2L	AGAP006579-RB	-0.83717	6.17484e-08	6.24034	-0.775023	1.52572e-07	5.92947	-0.0621465	0.430676	0.476203		-0.308272	0.000240592	3.59068	-0.842152	4.56221e-10	8.11764	-1.00498	3.73511e-11	8.89462	-1.15042	1.65258e-11	9.15437	-1.31325	2.44416e-12	9.76458	-0.162825	0.0129055	2.10031
CUST_2097_PI422575199	cg14949 cg14949-pa	2L	AGAP006602-RA	-1.23343	2.18347e-06	4.98082	-1.51208	2.19789e-07	5.80397	0.278648	0.0932625	0.978868		0.38119	0.0316842	1.76652	-0.820226	1.09365e-07	6.32568	-1.00174	2.05137e-08	6.89143	-0.439036	0.0179873	1.97644	-0.620554	0.00161296	2.881	-0.181518	0.0272364	1.82231
CUST_7951_PI422575199	calponin transgelin	X	AGAP000749-RA	-0.834707	3.2903e-08	6.44839	-0.750475	1.15584e-07	6.02704	-0.0842318	0.264624	0.626317		0.538143	7.54714e-05	4.01814	-0.789386	1.18393e-09	7.81575	-0.954467	3.37309e-10	8.21385	-0.251243	0.0292972	1.79535	-0.416323	0.000861645	3.11534	-0.165081	0.00528853	2.43538
CUST_1838_PI422575199	2-oxoglutarate dehydrogenase	2L	AGAP006366-RE	-2.31706	4.67995e-09	7.08705	-1.39034	1.82774e-06	5.04461	-0.926717	0.000114853	3.50638		-0.69353	0.000175438	3.70714	-0.705111	7.11448e-05	4.03965	-0.933381	7.50317e-06	4.85369	-1.39864	1.19548e-07	6.29633	-1.62691	6.93417e-09	7.24222	-0.228269	0.0896039	1.38699
CUST_2284_PI422575199	isoform a	2L	AGAP006772-RA	-0.679716	7.60365e-08	6.17018	-0.744258	2.59044e-08	6.52624	0.0645427	0.325353	0.560699		0.120499	0.180606	1.13607	-0.723367	8.35693e-10	7.93159	-0.932831	9.75839e-11	8.59678	-0.602868	7.05693e-06	4.87491	-0.812332	1.09484e-07	6.32556	-0.209464	0.000351612	3.4503
CUST_11258_PI422575199	calcium-binding protein	3R	AGAP007963-RA	-0.906708	4.28137e-07	5.56686	-0.713643	6.00825e-06	4.61061	-0.193065	0.0699249	1.08111		0.24214	0.0624312	1.51696	-0.477586	7.08872e-05	4.04093	-0.925092	8.85268e-08	6.39792	-0.235446	0.0840959	1.40966	-0.682953	4.62823e-05	4.19668	-0.447506	4.23729e-05	4.22927
DETOX_191_PI422610884	COEJHE2E - Carboxylesterase	2L	COEJHE2E	-0.773924	3.24221e-08	6.45323	-0.774872	3.19525e-08	6.45742	0.000947443	0.988917	0.269084		-1.33869	6.75894e-05	4.05774	-0.479129	0.000332938	3.47051	-0.924023	2.22529e-07	6.08283	-1.81782	2.32887e-06	5.26695	-2.26272	1.53472e-07	6.21165	-0.444894	0.00017995	3.69779
CUST_8042_PI422575199	high affinity copper	X	AGAP000100-RA	-0.61055	4.25274e-07	5.56955	-0.694084	9.64104e-08	6.0884	0.0835346	0.226472	0.676515		0.35722	1.43552e-05	4.62097	-0.7089	2.4885e-09	7.5748	-0.908971	1.93898e-10	8.38592	-0.35168	3.4754e-05	4.30161	-0.551751	7.21646e-08	6.46943	-0.200071	0.00305687	2.64222
CUST_11962_PI422575199	sugar transporter	3R	AGAP008721-RA	-0.338604	0.000590286	2.8824	-0.31052	0.00117879	2.6162	-0.0280843	0.7146	0.339317		0.113797	0.698997	0.670985	-0.735981	7.47684e-08	6.45666	-0.903763	4.8025e-09	7.36297	-0.622184	0.0480934	1.61254	-0.789965	0.0154254	2.03332	-0.167782	0.0211898	1.91573
CUST_1013_PI422575199	isoform i	2L	AGAP005807-RD	-1.23892	7.78028e-11	8.33654	-1.39397	1.75699e-11	8.73696	0.155055	0.0342821	1.34162		-0.925493	0.0023119	2.74663	-0.748488	4.42464e-06	5.04217	-0.899743	1.33004e-06	5.46604	-1.67398	1.00963e-05	4.74723	-1.82524	3.08898e-06	5.16836	-0.151255	0.106579	1.32498
CUST_7607_PI422575199	serine threonine protein kinase	2R	AGAP001752-RB	-0.656014	6.12555e-06	4.60324	-0.754706	1.33642e-06	5.15785	0.0986921	0.292905	0.593317		0.203599	0.0605014	1.5286	-0.417352	7.57896e-05	4.01658	-0.89934	6.82723e-09	7.24695	-0.213753	0.0510678	1.59074	-0.695741	5.05098e-06	4.99505	-0.481988	6.52114e-06	4.90308
CUST_1112_PI422575199	cationic amino acid transporter	2L	AGAP005653-RA	-0.349419	0.000756447	2.78663	-0.548431	1.15065e-05	4.37165	0.199012	0.0271069	1.42871		0.352736	0.0973849	1.3571	-0.716476	1.42135e-05	4.62437	-0.89748	1.22487e-06	5.49509	-0.36374	0.0911873	1.38077	-0.544744	0.0159192	2.02161	-0.181004	0.0908803	1.38195
CUST_2328_PI422575199	AGAP006815-PA [Anopheles gambiae str. PEST]	2L	AGAP006815-RA	-0.478361	4.14505e-05	3.89267	-0.446468	8.06101e-05	3.64178	-0.0318925	0.693572	0.346547		-0.771091	9.52235e-08	6.37331	-0.758453	4.28017e-09	7.40066	-0.89221	7.64323e-10	7.96082	-1.52954	1.08393e-11	9.28184	-1.6633	2.31293e-12	9.7847	-0.133757	0.0356915	1.72229
CUST_10385_PI422575199	ornithine decarboxylase	3L	AGAP011808-RA	-0.555081	6.84762e-09	6.96332	-0.635292	1.31044e-09	7.48551	0.0802106	0.0795768	1.03468		0.1129	0.0742561	1.45425	-0.724776	4.92695e-10	8.09349	-0.890195	3.54076e-11	8.9094	-0.611876	3.78172e-08	6.68796	-0.777296	1.1981e-09	7.81298	-0.16542	0.00416024	2.52583
CUST_10202_PI422575199	dopamine beta hydroxylase	3L	AGAP011618-RA	-0.666376	4.52697e-07	5.54604	-0.734932	1.4649e-07	5.94325	0.068556	0.359702	0.53005		0.316026	0.000230743	3.60592	-0.456753	3.98092e-06	5.07966	-0.8862	2.42202e-09	7.58404	-0.140728	0.0682309	1.48504	-0.570174	3.1452e-07	5.96447	-0.429446	7.51401e-06	4.8531
CUST_9334_PI422575199	phospholipase d	3L	AGAP010687-RA	-0.849289	7.27894e-08	6.18561	-0.760322	2.64339e-07	5.74029	-0.0889672	0.278153	0.609941		0.38678	0.0170834	1.99547	-0.638778	2.09624e-08	6.884	-0.863016	3.36569e-10	8.21385	-0.251999	0.102095	1.34042	-0.476237	0.00495171	2.4601	-0.224238	0.000615215	3.24163
CUST_6216_PI422575199	AGAP001413-PA [Anopheles gambiae str. PEST]	2R	AGAP001413-RA	-0.642202	4.55719e-06	4.70928	-0.667247	3.01663e-06	4.86181	0.025045	0.774787	0.320688		0.364237	0.000151722	3.76026	-0.526174	9.03829e-08	6.39096	-0.852413	2.4626e-10	8.31204	-0.161938	0.047405	1.61767	-0.488176	7.14341e-06	4.87046	-0.326238	9.86934e-06	4.75548
CUST_4524_PI422575199	AGAP013344-PA [Anopheles gambiae str. PEST]	2R	AGAP013344-RA	-0.68702	1.92656e-07	5.84949	-0.553801	2.19518e-06	4.97884	-0.133219	0.0760281	1.05105		0.426387	6.76939e-05	4.05725	-0.735176	1.58748e-08	6.97264	-0.846768	5.26533e-09	7.33006	-0.308789	0.0018956	2.82064	-0.420381	8.07691e-05	3.99292	-0.111592	0.0989893	1.35143
CUST_1853_PI422575199	AGAP006377-PA [Anopheles gambiae str. PEST]	2L	AGAP006377-RA	-0.826555	7.00897e-08	6.19912	-0.793662	1.12924e-07	6.03422	-0.0328926	0.673283	0.353865		0.319555	0.000120769	3.84504	-0.72141	6.82126e-09	7.24718	-0.843239	2.92006e-09	7.52411	-0.401855	2.99792e-05	4.35568	-0.523684	4.53119e-07	5.84129	-0.121829	0.0688692	1.48158
CUST_5450_PI422575199	odorant binding protein	2R	AGAP003309-RA	-0.539655	1.43929e-05	4.28808	-0.619267	3.36794e-06	4.82161	0.0796123	0.340014	0.547027		0.264208	0.0558419	1.55776	-0.486829	0.000423844	3.38079	-0.838473	1.27165e-06	5.48175	-0.22262	0.102332	1.33958	-0.574265	0.00043319	3.37279	-0.351644	0.00355486	2.58578
CUST_7281_PI422575199	sulfate transporter	2R	AGAP004636-RA	-0.886281	3.01243e-10	7.95348	-0.884708	3.07994e-10	7.94782	-0.00157316	0.976444	0.271641		-0.0703651	0.303174	0.952965	-0.66868	1.82862e-08	6.92768	-0.836367	2.77656e-09	7.54023	-0.739045	3.07201e-08	6.75765	-0.906732	6.743e-10	7.99996	-0.167687	0.0138686	2.07349
CUST_3380_PI422575199	tropomyosin invertebrate	2R	AGAP001797-RG	-0.817727	3.14087e-06	4.84819	-0.706817	1.46469e-05	4.28209	-0.11091	0.312078	0.573398		0.37623	0.000842673	3.12363	-0.597445	4.05835e-07	5.87886	-0.831642	2.10793e-08	6.88226	-0.221215	0.0374786	1.70446	-0.455412	0.000155458	3.75128	-0.234197	0.002203	2.76418
CUST_73_PI422575199	rhomboid- isoform b	2L	AGAP004737-RA	-0.497863	1.54817e-05	4.26133	-0.519384	9.99616e-06	4.42453	0.0215212	0.777757	0.31965		0.346228	0.00296822	2.65337	-0.662441	6.00181e-10	8.03576	-0.826361	9.84756e-11	8.59374	-0.316213	0.00668419	2.34788	-0.480133	0.000196732	3.66487	-0.16392	0.00084089	3.12435
CUST_3372_PI422575199	tropomyosin invertebrate	2R	AGAP001797-RE	-0.868797	1.64109e-06	5.08308	-0.7598	6.98876e-06	4.55495	-0.108997	0.320755	0.564842		0.412381	2.60469e-05	4.40689	-0.579357	2.87328e-07	5.99491	-0.810492	1.7053e-08	6.9496	-0.166976	0.0473561	1.61799	-0.398111	3.81305e-05	4.26772	-0.231135	0.00287349	2.66541
CUST_10543_PI422575199	n-acetyl galactosaminyl transferase 6	3L	AGAP011984-RA	-0.749325	5.11263e-07	5.50212	-0.742382	5.68224e-07	5.46456	-0.00694267	0.933869	0.281022		0.231465	0.16449	1.16954	-0.555755	4.34993e-06	5.04791	-0.806816	4.11634e-08	6.66006	-0.32429	0.0594947	1.5348	-0.575351	0.00253435	2.7125	-0.251061	0.0026287	2.69904
CUST_3_PI422575199	zinc finger hit domain-containing protein 6	2L	AGAP004678-RA	-0.494257	0.000129733	3.46081	-0.660924	7.28774e-06	4.53946	0.166666	0.0938795	0.976569		-0.750833	8.19199e-07	5.63455	-0.6588	2.4066e-07	6.05679	-0.79849	1.95029e-08	6.90743	-1.40963	1.92562e-10	8.38752	-1.54932	5.03705e-11	8.8068	-0.139691	0.0609195	1.52608
CUST_944_PI422575199	n- isoform h	2L	AGAP005507-RB	-0.585633	1.42825e-05	4.29104	-0.595712	1.19768e-05	4.35677	0.0100792	0.909705	0.28636		0.323212	9.44386e-05	3.93508	-0.555759	2.90032e-08	6.77612	-0.794621	5.17911e-10	8.07711	-0.232547	0.00261203	2.70135	-0.47141	1.45768e-06	5.43267	-0.238863	0.000259895	3.56182
DETOX_703_PI422610884	PX12 - Peroxidase	2L	PX12	-0.811237	1.17401e-09	7.52603	-0.692344	8.176e-09	6.90665	-0.118893	0.0442114	1.24695		0.488037	8.57206e-05	3.97124	-0.658352	5.19176e-11	8.79796	-0.787975	9.98424e-12	9.30618	-0.170315	0.0877936	1.39422	-0.299938	0.00529918	2.43465	-0.129623	0.00154337	2.89752
CUST_945_PI422575199	n- isoform h	2L	AGAP005507-RA	-0.572823	2.04184e-05	4.15813	-0.571429	2.09284e-05	4.14845	-0.00139399	0.987643	0.26936		0.352104	2.69555e-05	4.39402	-0.548045	2.09893e-08	6.88376	-0.784403	3.11363e-10	8.2396	-0.195941	0.00634084	2.36764	-0.432299	2.71951e-06	5.21276	-0.236359	0.000199536	3.65975
CUST_1646_PI422575199	---NA---	2L	AGAP006148-RA	-0.780089	1.26811e-06	5.17745	-0.931359	1.68794e-07	5.89557	0.15127	0.126412	0.872752		-1.22621	0.00023924	3.59274	-0.312526	0.0676751	1.4881	-0.778573	0.000190116	3.67736	-1.53874	2.53823e-05	4.41606	-2.00479	1.19933e-06	5.50288	-0.466047	0.00495316	2.45999
CUST_13387_PI422575199	tyrosine-protein kinase	3R	AGAP010162-RA	-0.666417	3.44275e-08	6.4347	-0.643924	5.17678e-08	6.30332	-0.0224933	0.703958	0.342826		0.403786	0.000251001	3.57491	-0.587941	1.21745e-08	7.06055	-0.772812	5.0135e-10	8.08788	-0.184155	0.0505325	1.59456	-0.369026	0.000594511	3.25422	-0.184871	0.00124257	2.97855
CUST_6009_PI422575199	neutral ceramidase	2R	AGAP003730-RA	-0.486575	3.18658e-08	6.4584	-0.554852	6.55095e-09	6.97768	0.0682772	0.128039	0.86825		-0.0355125	0.647475	0.696257	-0.627166	2.45887e-08	6.83211	-0.766627	6.81747e-09	7.24728	-0.662678	7.25134e-07	5.67614	-0.802139	2.64201e-08	6.80754	-0.139461	0.0203893	1.92987
CUST_1803_PI422575199	membrane glycoprotein lig-1	2L	AGAP006327-RA	-0.748339	3.98837e-06	4.75864	-0.787938	2.27916e-06	4.9651	0.0395993	0.694677	0.34614		-0.498538	0.000315189	3.49093	-0.626985	3.72056e-07	5.9079	-0.757299	9.77276e-08	6.36382	-1.12552	4.85673e-08	6.60374	-1.25584	6.49585e-09	7.26283	-0.130314	0.0614123	1.52306
CUST_11185_PI422575199	udp-n-acteylglucosamine pyrophosphorylase	3R	AGAP007889-RA	-0.514057	7.41109e-05	3.67272	-0.297804	0.0057859	2.0103	-0.216253	0.0324576	1.36163		0.326132	0.000618113	3.24003	-0.578371	4.8413e-07	5.81807	-0.756976	2.89161e-08	6.77716	-0.252239	0.00609622	2.38217	-0.430845	4.32751e-05	4.22172	-0.178605	0.0166666	2.00463
CUST_7591_PI422575199	ubiquitin domain-containing protein 1	2R	AGAP001747-RA	-0.527114	5.02674e-08	6.31281	-0.537835	3.95801e-08	6.38919	0.0107214	0.824139	0.306946		0.443886	0.000100273	3.91324	-0.629852	5.74263e-12	9.48016	-0.750579	1.77869e-12	9.86255	-0.185966	0.0478668	1.61425	-0.306693	0.00258402	2.70523	-0.120727	0.000338089	3.4648
CUST_12162_PI422575199	testis specific leucine rich repeat protein	3R	AGAP008927-RA	-0.465016	3.76241e-05	3.92825	-0.475903	2.99153e-05	4.01406	0.0108876	0.888567	0.291205		-0.266688	0.00244393	2.72588	-0.422233	2.35874e-06	5.2628	-0.746481	1.41284e-09	7.76091	-0.688922	1.21161e-07	6.29133	-1.01317	6.64653e-10	8.00416	-0.324248	1.9523e-05	4.51037
CUST_8949_PI422575199	isoform d	X	AGAP000550-RA	-0.791071	1.18279e-05	4.36154	-0.655118	7.70743e-05	3.65836	-0.135953	0.260669	0.631205		-0.37883	0.145029	1.2146	-0.329738	0.0213193	1.91358	-0.741191	3.64711e-05	4.28409	-0.708568	0.0118644	2.13203	-1.12002	0.000403068	3.39928	-0.411453	0.00238327	2.73537
CUST_5945_PI422575199		2R	AGAP003681-RA	-0.267672	0.0112457	1.75857	-0.366966	0.0013868	2.55499	0.0992948	0.293485	0.59274		0.364649	0.0014295	2.92619	-0.635992	1.40234e-09	7.76286	-0.73918	6.69893e-10	8.00228	-0.271343	0.0132855	2.08928	-0.374531	0.0011968	2.99275	-0.103188	0.0219168	1.90331
CUST_664_PI422575199	thyroid peroxidase	2L	AGAP007237-RA	-0.650922	1.39993e-06	5.14113	-0.675689	9.23214e-07	5.29163	0.0247665	0.755831	0.32606		0.423923	0.000374312	3.42696	-0.601831	9.80516e-12	9.31144	-0.731588	7.40186e-13	10.162	-0.177908	0.0760457	1.44597	-0.307665	0.00483422	2.4693	-0.129757	0.00031334	3.49315
CUST_2011_PI422575199		2L	AGAP006528-RA	-0.701168	8.40829e-09	6.90053	-0.613102	4.21335e-08	6.36974	-0.088066	0.128072	0.868196		0.269521	0.00095234	3.07822	-0.617226	1.14873e-07	6.31039	-0.729132	2.62507e-08	6.80952	-0.347705	0.000156402	3.749	-0.459611	4.37926e-06	5.04571	-0.111906	0.10957	1.31505
CUST_8316_PI422575199	cg18136 cg18136-pa	X	AGAP001025-RA	-0.626614	1.64176e-07	5.90559	-0.66891	7.64591e-08	6.16809	0.0422957	0.508229	0.429071		-0.369501	8.80346e-06	4.79634	-0.390899	4.07814e-06	5.07108	-0.723836	8.04407e-09	7.19389	-0.7604	4.59553e-09	7.37862	-1.09334	4.70501e-12	9.54193	-0.332937	2.35565e-05	4.44343
CUST_9957_PI422575199	AGAP011359-PA [Anopheles gambiae str. PEST]	3L	AGAP011359-RA	-0.27732	0.000855336	2.7389	-0.229821	0.00343835	2.20686	-0.0474991	0.474007	0.448867		0.250206	0.0822479	1.4179	-0.541416	1.15436e-07	6.30864	-0.722984	2.40578e-09	7.58621	-0.29121	0.0473568	1.61799	-0.472778	0.00317786	2.62783	-0.181569	0.00255099	2.71011
CUST_5965_PI422575199	bone morphogenetic protein	2R	AGAP003702-RA	-0.471582	1.28485e-08	6.75991	-0.498853	6.50275e-09	6.97944	0.0272704	0.482747	0.443821		0.349495	0.000879284	3.10801	-0.596951	3.21309e-07	5.95707	-0.72298	2.67049e-08	6.80429	-0.247456	0.0106511	2.17275	-0.373485	0.000516231	3.30711	-0.126029	0.0687424	1.48228
CUST_2646_PI422575199	upf0586 protein c9orf41-like protein	2L	AGAP007115-RA	-0.194124	0.00243547	2.33817	-0.383414	5.17044e-06	4.66463	0.18929	0.00290982	2.27085		0.0181019	0.759282	0.64412	-0.570892	6.15933e-08	6.52249	-0.702141	1.82509e-08	6.92816	-0.55279	4.08845e-07	5.87621	-0.684039	5.48377e-09	7.31658	-0.131249	0.0389263	1.6903
CUST_2279_PI422575199	cg8080 cg8080- partial	2L	AGAP006767-RA	-0.524977	5.50158e-06	4.64193	-0.46005	2.16672e-05	4.1349	-0.0649274	0.37924	0.514117		0.274928	0.0131845	2.09215	-0.550586	5.08602e-07	5.80172	-0.697635	8.24464e-08	6.4227	-0.275658	0.0171187	1.99466	-0.422706	0.000634754	3.22997	-0.147048	0.0219929	1.902
CUST_1337_PI422575199	AGAP005869-PA [Anopheles gambiae str. PEST]	2L	AGAP005869-RA	-0.558267	1.03085e-05	4.41233	-0.490033	3.86274e-05	3.91901	-0.0682336	0.412035	0.489279		-0.404818	1.83577e-05	4.53235	-0.3918	5.89916e-06	4.9387	-0.687214	2.32914e-08	6.85017	-0.796618	1.401e-08	7.01442	-1.09203	4.72931e-11	8.824	-0.295414	6.63348e-05	4.06431
CUST_1479_PI422575199	pupal cuticle	2L	AGAP006000-RA	-0.46373	0.00363874	2.18535	-0.587889	0.000613554	2.86728	0.124159	0.360776	0.529138		-0.228945	0.300526	0.956028	-0.227914	0.0489144	1.60627	-0.684556	1.11972e-05	4.70959	-0.456859	0.050079	1.59784	-0.913502	0.000684488	3.20163	-0.456642	0.000193649	3.67079
CUST_13343_PI422575199	cg5783 cg5783-pa	3R	AGAP010118-RA	-0.315832	0.00014852	3.41023	-0.419605	9.10804e-06	4.45848	0.103773	0.106303	0.932706		0.262579	0.014993	2.04415	-0.444412	1.5969e-06	5.40117	-0.683835	1.48263e-08	6.99558	-0.181832	0.0849717	1.4059	-0.421255	0.000535267	3.29338	-0.239423	0.000279048	3.53575
CUST_8456_PI422575199	cg1973 cg1973-pa	X	AGAP001091-RB	-0.696984	1.15485e-10	8.22941	-0.708168	9.45671e-11	8.27891	0.0111835	0.773571	0.321053		0.235345	5.87181e-05	4.10937	-0.580644	7.51281e-10	7.96654	-0.666404	7.43696e-10	7.96994	-0.345299	3.85443e-06	5.09108	-0.431059	4.31501e-08	6.64385	-0.0857598	0.0625623	1.51619
CUST_4177_PI422575199	AGAP002399-PA [Anopheles gambiae str. PEST]	2R	AGAP002399-RA	-0.521934	9.55563e-07	5.27987	-0.485443	2.13349e-06	4.98865	-0.0364904	0.556277	0.403913		0.271101	0.000935478	3.08474	-0.580116	1.29205e-10	8.51055	-0.666219	4.39508e-11	8.84578	-0.309014	0.000375884	3.42535	-0.395118	2.64642e-05	4.40085	-0.0861031	0.0179942	1.97628
CUST_9002_PI422575199	tubulin-tyrosine ligase	3L	AGAP010336-RA	-0.363826	0.0130792	1.70228	-0.622091	0.000284149	3.16207	0.258265	0.0623085	1.12242		-0.398323	4.77603e-06	5.01487	-0.349374	2.09745e-05	4.48464	-0.66529	7.00529e-09	7.2388	-0.747697	1.4114e-09	7.76114	-1.06361	9.60743e-12	9.31854	-0.315916	6.10687e-05	4.09473
CUST_13130_PI422575199	leukotriene a-4 hydrolase	3R	AGAP009907-RA	-0.477103	9.45041e-06	4.44498	-0.403999	5.06012e-05	3.81619	-0.0731041	0.303485	0.582107		0.0136521	0.894453	0.591721	-0.520415	3.66628e-07	5.9123	-0.661758	5.71662e-08	6.54879	-0.506763	0.000231588	3.60455	-0.648106	1.25261e-05	4.66921	-0.141343	0.0152426	2.03795
CUST_1604_PI422575199	anion exchange protein slc4a2	2L	AGAP006115-RA	-0.914157	2.29691e-10	8.03677	-0.765942	2.05995e-09	7.33773	-0.148215	0.0147502	1.65669		-0.223827	0.218869	1.06788	-0.472413	9.68493e-05	3.92585	-0.658629	2.49482e-06	5.24294	-0.69624	0.00122269	2.98469	-0.882456	0.000147514	3.77084	-0.186216	0.0324004	1.75831
CUST_665_PI422575199	thyroid peroxidase	2L	AGAP007237-RB	-0.622697	1.81647e-08	6.64613	-0.622004	1.84092e-08	6.6426	-0.000692617	0.989431	0.268965		0.408346	8.07491e-05	3.993	-0.5461	3.25242e-10	8.2254	-0.654357	4.78532e-11	8.82149	-0.137754	0.0958406	1.36284	-0.246011	0.00584172	2.39811	-0.108257	0.00450248	2.49581
CUST_6148_PI422575199	phd finger transcription factor	2R	AGAP003827-RA	-0.441084	6.87673e-05	3.70134	-0.288812	0.00240312	2.3433	-0.152272	0.0692827	1.08446		0.327318	0.00130856	2.95904	-0.491096	1.11653e-06	5.52874	-0.651836	2.99054e-08	6.76643	-0.163778	0.0686751	1.48264	-0.324519	0.00146151	2.91792	-0.160741	0.0135986	2.08071
CUST_13350_PI422575199	cg5783 cg5783-pa	3R	AGAP010125-RA	-0.272199	0.000349466	3.08309	-0.39561	9.76765e-06	4.43301	0.123411	0.0487379	1.21152		0.287049	0.00175952	2.84861	-0.420418	4.52764e-07	5.84152	-0.646964	1.49236e-09	7.74347	-0.133369	0.0998932	1.34816	-0.359915	0.000267064	3.55219	-0.226546	0.000143569	3.78061
CUST_431_PI422575199	receptor associated protein ric-3	2L	AGAP005057-RA	-0.625717	3.48695e-05	3.95663	-0.756361	4.94461e-06	4.68056	0.130644	0.221525	0.683682		0.00390407	0.95389	0.571536	-0.272729	0.000932147	3.08611	-0.644046	3.24924e-07	5.95317	-0.268825	0.00257018	2.70729	-0.640142	8.06804e-08	6.43026	-0.371317	5.13952e-05	4.15805
CUST_13947_PI422575199	neutral ceramidase	UNKN	AGAP012841-RA	-0.451392	1.28061e-06	5.17388	-0.477797	6.77342e-07	5.40214	0.0264049	0.630768	0.370392		0.00435826	0.95893	0.569828	-0.413989	3.41429e-07	5.93589	-0.643806	3.62499e-09	7.45576	-0.40963	0.00026743	3.55173	-0.639448	1.50136e-06	5.42197	-0.229817	4.35507e-05	4.21933
DETOX_210_PI422610884	CPLC8 - Cuticle protein	3R	CPLC8	-0.543783	3.81558e-08	6.40011	-0.648178	4.59126e-09	7.09347	0.104395	0.0473132	1.22212		-0.301189	0.145548	1.2134	-0.522581	5.11147e-06	4.99096	-0.643195	4.13845e-07	5.87213	-0.82377	0.000793948	3.14575	-0.944384	0.000234021	3.60088	-0.120614	0.0862744	1.40054
CUST_8644_PI422575199	protein isoform a-like	X	AGAP000041-RA	-0.63246	1.41542e-08	6.72772	-0.541367	9.01413e-08	6.1124	-0.091093	0.0975536	0.963153		0.132383	0.0160759	2.01801	-0.482297	5.86033e-08	6.54024	-0.641982	1.63046e-09	7.71491	-0.349915	4.13078e-06	5.06635	-0.5096	2.83221e-08	6.78411	-0.159685	0.0051565	2.44462
CUST_3486_PI422575199	cdc37	2R	AGAP001914-RA	-0.26442	0.00386737	2.16228	-0.277644	0.00276536	2.29031	0.0132239	0.863506	0.297382		0.238387	0.00173839	2.85308	-0.454746	2.82487e-06	5.19978	-0.641485	2.03128e-07	6.11446	-0.216359	0.00848879	2.25832	-0.403097	1.13741e-05	4.70403	-0.186738	0.00938828	2.22031
CUST_3076_PI422575199	cytosolic carboxypeptidase-like protein 5	2L	AGAP007530-RA	-0.232846	0.000238666	3.22875	-0.320948	1.07589e-05	4.39677	0.0881018	0.0804545	1.03098		-0.230149	0.316391	0.938283	-0.467234	0.000353054	3.44878	-0.634082	1.60928e-05	4.57998	-0.697384	0.00690005	2.33575	-0.864232	0.00148868	2.91089	-0.166848	0.0799175	1.42823
CUST_3713_PI422575199	AGAP002090-PA [Anopheles gambiae str. PEST]	2R	AGAP002090-RA	-0.425982	2.62302e-05	4.06335	-0.444973	1.68722e-05	4.22922	0.0189907	0.782282	0.318366		0.214841	0.000856142	3.11771	-0.385341	3.29176e-07	5.94884	-0.62828	5.76683e-10	8.04716	-0.1705	0.00542518	2.42587	-0.413439	9.18261e-07	5.59551	-0.242939	3.7001e-05	4.27897
CUST_2407_PI422575199	isoform a	2L	AGAP006892-RA	-0.692014	1.08828e-07	6.04766	-0.56667	1.07239e-06	5.23901	-0.125344	0.0810988	1.0281		0.185136	0.0832482	1.41341	-0.362439	6.68394e-05	4.06163	-0.628187	1.04753e-07	6.33959	-0.177303	0.0975062	1.35672	-0.443051	0.000500356	3.31871	-0.265748	0.000475474	3.33816
CUST_5063_PI422575199	isoform c	2R	AGAP003027-RA	-0.806073	0.000303037	3.13709	-0.626257	0.00225869	2.36726	-0.179816	0.296521	0.589566		-0.632474	9.43314e-05	3.93545	-0.347837	0.00983436	2.20279	-0.624154	0.000215374	3.63161	-0.980311	1.94452e-06	5.33117	-1.25663	2.72564e-08	6.7972	-0.276317	0.0316359	1.76708
CUST_1658_PI422575199	otu domain-containing protein 6b	2L	AGAP006160-RA	-0.27337	0.00084931	2.74151	-0.368965	6.01827e-05	3.75119	0.0955951	0.155784	0.800721		-1.0974	3.46172e-09	7.47238	-0.502161	4.67079e-06	5.02269	-0.619043	3.6796e-07	5.91127	-1.59956	1.84567e-11	9.11389	-1.71644	6.68687e-12	9.43663	-0.116882	0.102129	1.34029
CUST_1693_PI422575199	calcium-transporting atpase sarcoplasmic endoplasmic reticulum type (calcium pump)	2L	AGAP006186-RA	-0.506877	1.83776e-05	4.19769	-0.402978	0.000167623	3.3643	-0.103899	0.202016	0.71463		-0.17863	0.222099	1.06254	-0.289975	0.000235207	3.59904	-0.617497	1.06887e-07	6.33364	-0.468605	0.00508291	2.45007	-0.796127	4.55668e-05	4.20248	-0.327522	9.12457e-06	4.78345
CUST_2259_PI422575199	ninjurin a	2L	AGAP006745-RB	-0.30707	4.31794e-05	3.87741	-0.283106	9.41137e-05	3.58167	-0.0239635	0.646394	0.36388		-0.38959	9.6797e-07	5.57702	-0.474547	7.9442e-08	6.43577	-0.610997	5.17242e-09	7.33655	-0.864136	4.04967e-11	8.86836	-1.00059	2.45026e-12	9.76458	-0.13645	0.0141444	2.06591
CUST_1687_PI422575199	slit protein	2L	AGAP006183-RA	-0.459237	8.43965e-05	3.62352	-0.298354	0.00295672	2.26473	-0.160883	0.0709808	1.0756		-0.228973	0.0341751	1.73835	-0.357212	9.30554e-05	3.94065	-0.610735	4.03604e-07	5.88068	-0.586185	3.73698e-05	4.27546	-0.839708	4.06039e-07	5.87881	-0.253522	0.000759394	3.16271
CUST_2642_PI422575199	uracil phosphoribosyltransferase	2L	AGAP007111-RA	-0.673377	1.11437e-05	4.38337	-0.770897	2.64063e-06	4.91104	0.0975195	0.337091	0.549653		-0.32128	0.0861257	1.40115	-0.411734	0.00010535	3.8951	-0.610006	3.87073e-06	5.08947	-0.733014	0.000957268	3.07644	-0.931286	8.83769e-05	3.95988	-0.198273	0.00788828	2.28573
CUST_5466_PI422575199	tryptophanyl-trna synthetase	2R	AGAP003315-RA	-0.368487	0.000242634	3.2227	-0.339033	0.000496766	2.94854	-0.0294535	0.695856	0.345683		0.0818072	0.227174	1.0547	-0.56057	2.48135e-11	9.02435	-0.606918	3.26136e-11	8.93773	-0.478763	3.34364e-06	5.1407	-0.525111	7.99947e-07	5.6427	-0.0463486	0.1002	1.34708
DETOX_129_PI422610884	COEAE1F - Carboxylesterase	2L	COEAE1F	-0.576976	9.55152e-07	5.27987	-0.758844	4.01432e-08	6.38451	0.181868	0.0174134	1.59475		-0.344649	3.97842e-05	4.25222	-0.393821	8.3437e-06	4.81557	-0.60353	1.12045e-07	6.31815	-0.73847	8.54431e-09	7.17475	-0.948179	9.6015e-11	8.60246	-0.209709	0.00301006	2.64804
CUST_1797_PI422575199	follistatin-like isoform 1	2L	AGAP006282-RA	-0.476409	1.68598e-09	7.39917	-0.510642	7.15128e-10	7.68482	0.034233	0.30822	0.577406		-0.355393	1.01822e-05	4.74404	-0.3757	5.39337e-06	4.97134	-0.597739	1.55514e-08	6.9797	-0.731093	9.90129e-10	7.87534	-0.953132	2.33098e-11	9.04003	-0.222039	0.00103543	3.04742
CUST_4836_PI422575199	sodium calcium exchanger	2R	AGAP002859-RA	-0.365899	0.000162649	3.37548	-0.391575	8.68249e-05	3.61267	0.0256765	0.719562	0.337728		0.0386441	0.737422	0.653416	-0.330807	0.000278512	3.53649	-0.585061	7.11722e-07	5.68297	-0.292163	0.0224935	1.89365	-0.546417	0.000232357	3.60338	-0.254253	0.000970768	3.07124
CUST_1725_PI422575199	g-protein coupled receptor mth2-like	2L	AGAP006216-RA	-0.450112	1.8843e-10	8.08764	-0.492656	6.06514e-11	8.39664	0.0425437	0.119984	0.890698		-0.188679	0.167061	1.16397	-0.414478	1.47123e-07	6.22634	-0.583308	3.70878e-09	7.44878	-0.603157	0.00035232	3.44957	-0.771987	2.77921e-05	4.3826	-0.16883	0.000400856	3.40131
CUST_6970_PI422575199	ncdn_drome ame: full=neurochondrin homolog ame: full=dneurochondrin	2R	AGAP013338-RA	-0.283694	0.00264939	2.30649	-0.38268	0.000244464	3.2201	0.0989861	0.218713	0.687987		0.293112	0.000954401	3.07745	-0.483674	7.11967e-11	8.69334	-0.573444	2.45721e-11	9.02738	-0.190562	0.0198638	1.93966	-0.280332	0.00141068	2.93105	-0.0897696	0.00203572	2.79389
CUST_3383_PI422575199	tropomyosin invertebrate	2R	AGAP001799-RA	-0.630418	9.00925e-05	3.59808	-0.541525	0.000354283	3.078	-0.0888933	0.445962	0.466175		-0.129454	0.397759	0.859419	-0.310482	0.00274637	2.68266	-0.572292	8.50572e-06	4.80875	-0.439935	0.0100757	2.19374	-0.701745	0.000287881	3.52443	-0.26181	0.00395269	2.54525
CUST_7555_PI422575199	sphingosine-1-phosphate lyase	2R	AGAP001724-RA	-0.338857	1.58235e-05	4.25293	-0.344519	1.33461e-05	4.31707	0.00566256	0.913183	0.285589		0.0928262	0.165227	1.1679	-0.450417	3.85994e-08	6.68151	-0.571818	6.33793e-09	7.27032	-0.357591	8.80683e-05	3.96122	-0.478992	1.92386e-06	5.33468	-0.1214	0.00667661	2.34829
CUST_6969_PI422575199	isoform a	2R	AGAP004391-RA	-0.363532	4.08412e-05	3.89799	-0.295019	0.000284165	3.16207	-0.0685126	0.274602	0.614028		-0.0553364	0.573009	0.736487	-0.444472	2.68373e-05	4.39559	-0.568687	5.144e-06	4.98856	-0.499808	0.000203631	3.65232	-0.624023	1.05909e-05	4.7296	-0.124215	0.0864147	1.39996
CUST_14018_PI422575199	inhibitor of kappab kinase epsilon	UNKN	AGAP012915-RA	-0.390505	2.62426e-05	4.06326	-0.381026	3.3523e-05	3.971	-0.00947939	0.880271	0.293132		0.103765	0.109265	1.31606	-0.494783	6.24784e-10	8.02258	-0.567892	3.82771e-10	8.17475	-0.391018	1.86664e-05	4.52644	-0.464127	1.67085e-06	5.38445	-0.0731089	0.0282002	1.80947
CUST_5055_PI422575199	sugar transporter	2R	AGAP003020-RA	-0.457863	1.35848e-06	5.15233	-0.546263	1.82877e-07	5.86748	0.0884001	0.130092	0.86322		-0.3278	0.0611254	1.52483	-0.197592	0.00977527	2.20506	-0.566327	4.18519e-07	5.86838	-0.525393	0.00556294	2.41631	-0.894127	6.06353e-05	4.0974	-0.368734	1.29586e-05	4.65742
CUST_1533_PI422575199	cytochrome p450 CYP4J10	2L	AGAP006049-RA	-0.476642	1.48562e-05	4.2765	-0.617835	9.0996e-07	5.29672	0.141193	0.0689359	1.08615		-0.583227	0.00385151	2.55535	-0.217665	0.0459722	1.62881	-0.565334	4.60773e-05	4.19829	-0.800892	0.000306342	3.5015	-1.14856	7.26385e-06	4.8646	-0.34767	0.00137641	2.94035
CUST_6510_PI422575199	48 related 1	2R	AGAP001448-RA	-0.266394	0.00154769	2.51253	-0.269761	0.00140762	2.54941	0.00336786	0.960559	0.275193		0.0907557	0.380411	0.874353	-0.380467	1.81789e-05	4.53595	-0.562495	1.67753e-07	6.1796	-0.289712	0.0116955	2.13742	-0.471739	0.000300642	3.50845	-0.182028	0.00479664	2.47229
CUST_12985_PI422575199	sodium chloride dependent neurotransmitter transporter	3R	AGAP009768-RA	-0.538048	4.43822e-07	5.55276	-0.467471	2.13955e-06	4.98783	-0.0705772	0.246825	0.648779		-0.31655	0.000486037	3.32966	-0.335904	1.80109e-05	4.53937	-0.560693	3.40495e-08	6.72297	-0.652454	1.73862e-07	6.16709	-0.877243	3.38904e-09	7.4787	-0.224789	0.000430575	3.37489
CUST_6736_PI422575199	innexin	2R	AGAP001487-RB	-0.454204	0.000257852	3.19893	-0.65501	7.34668e-06	4.53646	0.200806	0.0468697	1.2255		0.0738641	0.215242	1.07391	-0.375849	8.66856e-06	4.80173	-0.555786	1.009e-07	6.35238	-0.301985	0.000118813	3.85124	-0.481922	4.4098e-07	5.85055	-0.179937	0.0065766	2.35391
CUST_6735_PI422575199	shaking isoform a	2R	AGAP001487-RA	-0.454764	0.000140773	3.4302	-0.600059	9.20347e-06	4.45471	0.145295	0.113426	0.910255		0.0839256	0.144591	1.2157	-0.367082	6.72613e-06	4.89224	-0.545878	8.66956e-08	6.40526	-0.283156	0.000166779	3.72556	-0.461953	4.22075e-07	5.86564	-0.178796	0.0050721	2.45086
CUST_11834_PI422575199	ubiquitin-conjugating enzyme e2 q	3R	AGAP008575-RA	-0.702258	6.93996e-09	6.95909	-0.560144	1.03398e-07	6.06449	-0.142114	0.0196145	1.55		-0.0311536	0.590916	0.72617	-0.354408	9.75682e-06	4.75965	-0.544761	1.2451e-07	6.28188	-0.385561	1.28211e-05	4.66125	-0.575914	4.11455e-08	6.66007	-0.190353	0.00279198	2.67629
CUST_4005_PI422575199	ebony	2R	AGAP002291-RA	-0.248428	0.000900919	2.71857	-0.144737	0.0270022	1.4301	-0.103691	0.0975733	0.963085		-0.133468	0.203187	1.09432	-0.351176	0.00321619	2.62338	-0.539661	0.000148854	3.76739	-0.484644	0.000407569	3.39511	-0.673129	6.9747e-06	4.87917	-0.188485	0.0797982	1.42875
CUST_13523_PI422575199	atp synthase subunit d	3R	AGAP010298-RA	-0.430703	6.08318e-07	5.44076	-0.468209	2.34166e-07	5.78104	0.0375058	0.447646	0.465082		0.0232202	0.699751	0.670608	-0.264794	0.000206722	3.64683	-0.534802	3.26289e-07	5.95189	-0.241574	0.0023235	2.74471	-0.511582	3.24268e-07	5.95381	-0.270008	0.000117558	3.85529
CUST_5658_PI422575199	mesenchymal stem cell protein dscd75	2R	AGAP013419-RA	-0.433989	7.83416e-08	6.16118	-0.638717	7.24592e-10	7.68086	0.204728	0.000216594	3.26623		-0.358232	0.0026175	2.70058	-0.404881	2.2497e-05	4.45988	-0.532696	3.22192e-06	5.15332	-0.763112	2.75557e-06	5.20826	-0.890927	2.23109e-07	6.08211	-0.127815	0.0439397	1.64528
CUST_1605_PI422575199	anion exchange protein slc4a2	2L	AGAP006115-RB	-0.876793	8.67375e-09	6.89014	-0.720491	9.04644e-08	6.11116	-0.156302	0.038587	1.29698		-0.249979	0.0995032	1.3496	-0.398055	0.000167776	3.72333	-0.531202	7.97362e-06	4.83207	-0.648033	0.000399364	3.40261	-0.781181	6.58361e-05	4.06711	-0.133147	0.079718	1.42907
CUST_12073_PI422575199	isoform b	3R	AGAP008840-RA	-0.532483	1.17723e-06	5.20436	-0.524688	1.38694e-06	5.14435	-0.00779533	0.903118	0.28787		0.142316	0.157954	1.18392	-0.313116	3.82005e-05	4.26715	-0.528041	7.43858e-08	6.4584	-0.1708	0.0962486	1.36122	-0.385725	0.0011412	3.01043	-0.214925	0.00045803	3.35211
CUST_7404_PI422575199	isoform b	2R	AGAP001590-RB	-0.566056	7.26581e-08	6.18624	-0.583327	5.09395e-08	6.30895	0.017271	0.746872	0.328968		0.10411	0.0234191	1.87841	-0.344402	5.09188e-07	5.80133	-0.523085	6.4873e-09	7.26286	-0.240292	8.08786e-05	3.99242	-0.418975	4.0894e-08	6.66208	-0.178683	0.000594699	3.2541
DETOX_289_PI422610884	CYP325D1 - Cytochrome P450 monooxygenase	2R	CYP325D1	-0.419162	8.25205e-08	6.14333	-0.477459	1.75329e-08	6.65854	0.0582963	0.16093	0.789704		0.0337919	0.697106	0.671895	-0.331228	8.90015e-06	4.79259	-0.522262	3.14102e-08	6.74959	-0.297436	0.0033975	2.60276	-0.48847	4.16274e-05	4.23571	-0.191034	0.000678681	3.20478
CUST_2002_PI422575199	charged multivesicular body protein	2L	AGAP006518-RA	-0.33326	0.00136835	2.56008	-0.393202	0.000358142	3.07373	0.0599422	0.47892	0.445925		-0.414858	0.000147418	3.77104	-0.254557	0.00123061	2.98231	-0.52063	2.63798e-06	5.22373	-0.669415	1.70159e-06	5.37792	-0.935489	9.69149e-09	7.1345	-0.266073	0.000350438	3.45154
CUST_2267_PI422575199	AGAP006756-PA [Anopheles gambiae str. PEST]	2L	AGAP006756-RA	-0.248153	0.00844518	1.86697	-0.388032	0.000318542	3.11834	0.139878	0.104122	0.93981		-0.382493	0.0459849	1.62872	-0.334663	0.00110486	3.02269	-0.518779	3.71692e-05	4.27728	-0.717156	0.00118786	2.99553	-0.901272	0.000129208	3.82006	-0.184116	0.0181639	1.97281
DETOX_291_PI422610884	CYP325D1 - Cytochrome P450 monooxygenase	2R	CYP325D1	-0.376209	4.85579e-08	6.32347	-0.356565	9.14251e-08	6.10759	-0.0196442	0.569328	0.397561		0.229283	5.33122e-05	4.14469	-0.340613	5.63675e-07	5.76546	-0.512281	5.89535e-09	7.29377	-0.111331	0.0222321	1.89809	-0.282998	5.25178e-06	4.98102	-0.171667	0.000817499	3.13502
CUST_1737_PI422575199	esterase b1	2L	AGAP006227-RA	-0.592015	8.58118e-07	5.31799	-0.736361	6.94172e-08	6.20201	0.144346	0.0531863	1.17988		-0.0128669	0.860553	0.604151	-0.348572	0.000207952	3.6447	-0.51097	9.50053e-06	4.76898	-0.361439	0.000343477	3.45904	-0.523837	2.71462e-06	5.2135	-0.162398	0.0384886	1.69443
CUST_3701_PI422575199	beta-arrestin 1	2R	AGAP002079-RA	-0.351837	3.51028e-07	5.63808	-0.286291	3.49231e-06	4.80816	-0.0655459	0.102246	0.94612		0.134529	0.14214	1.2219	-0.297284	6.50513e-05	4.07171	-0.508795	3.11631e-07	5.96754	-0.162755	0.0906492	1.38283	-0.374266	0.000648424	3.22191	-0.211511	0.000444869	3.3631
CUST_1261_PI422575199	urokinase-type plasminogen activator	2L	AGAP005793-RA	-0.167055	0.00199701	2.4136	-0.209188	0.000331949	3.10245	0.0421337	0.348921	0.539384		-0.872423	0.0242794	1.86527	-0.216913	0.0484028	1.61013	-0.505328	0.000156706	3.74828	-1.08934	0.00699641	2.33054	-1.37775	0.00128741	2.96513	-0.288414	0.00466115	2.48298
CUST_9917_PI422575199	pacifastin light chain	3L	AGAP011319-RA	-0.427533	1.63206e-09	7.4085	-0.415101	2.34631e-09	7.29344	-0.0124326	0.674015	0.353582		-0.134917	0.157002	1.18599	-0.384747	1.48359e-06	5.42648	-0.50483	1.02971e-07	6.34581	-0.519663	5.03532e-05	4.16576	-0.639746	4.07605e-06	5.07116	-0.120083	0.01428	2.06231
CUST_12627_PI422575199	n-acetyllactosaminide beta- -n-	3R	AGAP009404-RA	-0.422796	1.21324e-06	5.19336	-0.458102	4.92027e-07	5.51579	0.0353056	0.492598	0.438079		0.250847	0.0113801	2.14787	-0.43168	8.80454e-08	6.39994	-0.504744	3.505e-08	6.7138	-0.180833	0.0617424	1.52112	-0.253897	0.0108907	2.16446	-0.0730641	0.0719429	1.46558
CUST_823_PI422575199	AGAP005387-PA [Anopheles gambiae str. PEST]	2L	AGAP005387-RA	-0.252336	0.00466464	2.09149	-0.444707	4.39439e-05	3.87028	0.192371	0.0220656	1.50541		-0.689469	4.23327e-05	4.22959	-0.359949	6.65079e-06	4.89609	-0.504647	1.37222e-07	6.24869	-1.04942	3.47415e-07	5.93006	-1.19412	6.25511e-08	6.51715	-0.144698	0.00678177	2.34231
CUST_1577_PI422575199	protein fam49b	2L	AGAP006091-RA	-0.531332	4.44073e-08	6.35341	-0.384821	1.8012e-06	5.04946	-0.146511	0.0083437	1.87144		-0.373073	0.0255349	1.84619	-0.364983	3.15364e-05	4.33697	-0.502763	1.49806e-06	5.42283	-0.738056	0.000215664	3.63112	-0.875835	3.49742e-05	4.29929	-0.137779	0.0193354	1.94972
DETOX_127_PI422610884	COEAE1F - Carboxylesterase	2L	COEAE1F	-0.566191	6.65652e-06	4.57279	-0.799376	1.4185e-07	5.95415	0.233185	0.0106947	1.77749		-0.0342483	0.635115	0.702406	-0.357334	0.000142718	3.78285	-0.500933	1.09321e-05	4.71832	-0.391582	0.000145884	3.77488	-0.535181	1.69133e-06	5.38007	-0.143599	0.0603769	1.52932
CUST_7405_PI422575199	isoform a	2R	AGAP001590-RA	-0.566612	5.3358e-08	6.29225	-0.558845	6.28181e-08	6.23488	-0.00776716	0.881478	0.292858		0.116511	0.0152937	2.03669	-0.323876	1.59208e-06	5.40205	-0.496406	2.30619e-08	6.8533	-0.207365	0.000488355	3.3279	-0.379895	2.18954e-07	6.0885	-0.17253	0.00104236	3.04484
CUST_5046_PI422575199	snf1-like kinase 2	2R	AGAP003005-RC	-0.549134	4.09526e-07	5.58297	-0.52584	6.69933e-07	5.40639	-0.0232939	0.69929	0.344359		0.24252	6.84295e-07	5.69656	-0.345853	6.67981e-09	7.25439	-0.493936	2.11085e-10	8.35843	-0.103333	0.00703144	2.32853	-0.251416	4.36638e-07	5.85386	-0.148082	0.000165753	3.72785
CUST_2258_PI422575199	ninjurin a	2L	AGAP006745-RA	-0.262789	2.2814e-05	4.11637	-0.229671	8.50499e-05	3.62048	-0.0331186	0.433227	0.474567		-0.347321	2.83652e-07	5.99927	-0.39565	5.2697e-08	6.57709	-0.493312	8.40862e-09	7.17989	-0.74297	2.74772e-11	8.99254	-0.840633	1.39067e-12	9.94444	-0.0976625	0.0265959	1.83109
CUST_12987_PI422575199	calcitonin receptor	3R	AGAP009770-RA	-0.592905	6.21977e-10	7.73017	-0.601319	5.22098e-10	7.78036	0.00841484	0.823912	0.307001		0.0686316	0.165894	1.1664	-0.32945	4.34406e-06	5.04839	-0.479896	1.11521e-07	6.31959	-0.260818	0.000127879	3.82394	-0.411264	2.90236e-07	5.99189	-0.150446	0.00605542	2.38466
CUST_11000_PI422575199	defensin	3L	AGAP011294-RA	-0.502843	0.00061442	2.86679	-0.468864	0.00107601	2.65138	-0.0339791	0.766655	0.322887		-0.631229	0.000508728	3.3125	-0.172151	0.0790595	1.43211	-0.476981	0.000227047	3.61163	-0.803381	7.47372e-05	4.02187	-1.10821	1.38074e-06	5.45235	-0.30483	0.00161043	2.88155
CUST_306_PI422575199	AGAP004947-PA [Anopheles gambiae str. PEST]	2L	AGAP004947-RA	-0.230181	0.00149655	2.52553	-0.393467	1.17579e-05	4.36372	0.163287	0.0138831	1.68001		0.0301907	0.767634	0.64066	-0.263705	0.000270317	3.54774	-0.471905	4.31015e-07	5.85831	-0.233514	0.0351337	1.72819	-0.441715	0.000537435	3.29192	-0.2082	0.000737964	3.17349
CUST_3384_PI422575199	synaptotagmin 4	2R	AGAP001800-RA	-0.301602	2.69311e-05	4.05358	-0.238959	0.000242547	3.22281	-0.0626424	0.21255	0.697801		0.109287	0.257841	1.00952	-0.379907	4.75738e-06	5.01641	-0.471661	3.46752e-07	5.93059	-0.270619	0.0110701	2.15828	-0.362374	0.001481	2.91293	-0.0917546	0.0786655	1.43386
CUST_3067_PI422575199	peroxisomal membrane protein pmp34	2L	AGAP007520-RA	-0.312348	7.48905e-05	3.66879	-0.40718	5.12074e-06	4.668	0.0948327	0.108061	0.927266		-0.322347	0.0259034	1.84087	-0.28317	0.00629491	2.37038	-0.470784	0.000140606	3.78834	-0.605518	0.000400613	3.40152	-0.793131	2.22975e-05	4.46293	-0.187614	0.0326997	1.75487
DETOX_397_PI422610884	CYP4J10 - Cytochrome P450 monooxygenase	2L	CYP4J10	-0.463183	3.77162e-07	5.61296	-0.628522	1.03055e-08	6.83072	0.165339	0.00524574	2.04735		-0.548634	0.00608409	2.38288	-0.180225	0.0968203	1.35919	-0.470162	0.000332904	3.47053	-0.728859	0.000748088	3.16832	-1.0188	2.95186e-05	4.36078	-0.289937	0.00587074	2.39627
CUST_6571_PI422575199	transmembrane protein 185b	2R	AGAP001144-RA	-0.484385	6.39658e-06	4.58706	-0.573229	1.02086e-06	5.25701	0.0888442	0.206075	0.707802		0.182511	0.116875	1.29179	-0.383403	2.46163e-06	5.2474	-0.469695	5.53223e-07	5.77236	-0.200893	0.0938203	1.37052	-0.287185	0.0198061	1.94073	-0.0862917	0.0663066	1.49525
CUST_4670_PI422575199	isoform a	2R	AGAP002757-RA	-0.519221	2.60106e-08	6.52488	-0.515571	2.82996e-08	6.49803	-0.00365066	0.935237	0.280719		-0.10103	0.409098	0.84964	-0.18224	0.00908349	2.23287	-0.469256	3.72145e-06	5.10327	-0.28327	0.0351447	1.72808	-0.570285	0.000247074	3.58077	-0.287016	4.77476e-05	4.18553
CUST_10088_PI422575199	uncharacterized mfs-type transporter c19orf28 homolog	3L	AGAP011492-RA	-0.637171	2.0972e-06	4.99496	-0.586126	5.17703e-06	4.66423	-0.051045	0.53036	0.417239		-0.0257522	0.774165	0.637953	-0.287908	0.00520581	2.44119	-0.461235	0.000214026	3.63388	-0.31366	0.00490868	2.46341	-0.486987	5.82687e-05	4.1122	-0.173327	0.0680364	1.48605
CUST_10233_PI422575199	protein-tyrosine phosphatase	3L	AGAP011650-RA	-0.35457	3.94243e-06	4.76327	-0.471281	1.61731e-07	5.9102	0.116711	0.0266237	1.43519		0.108949	0.0204557	1.92869	-0.28411	1.58534e-06	5.40354	-0.458473	1.15641e-08	7.07667	-0.175161	0.00157225	2.89056	-0.349524	5.50368e-07	5.77387	-0.174363	0.000183732	3.68997
CUST_12662_PI422575199	AGAP009440-PA [Anopheles gambiae str. PEST]	3R	AGAP009440-RA	-0.384066	0.000459918	2.97784	-0.338661	0.00126609	2.58917	-0.0454058	0.59233	0.38709		-0.21151	0.000229067	3.60852	-0.304562	2.85495e-06	5.196	-0.455296	2.28756e-08	6.85555	-0.516072	7.63718e-09	7.21018	-0.666806	1.67714e-10	8.43033	-0.150734	0.00231806	2.74559
CUST_1348_PI422575199	sphingomyelin synthetase	2L	AGAP005884-RA	-0.388357	2.18073e-05	4.13295	-0.382211	2.56054e-05	4.07216	-0.00614518	0.920317	0.284041		-0.103251	0.0219956	1.90196	-0.383427	5.12084e-08	6.58681	-0.454056	2.54481e-08	6.82063	-0.486678	1.74632e-08	6.94275	-0.557307	6.38591e-10	8.01653	-0.0706292	0.0790706	1.43206
CUST_13311_PI422575199	isoform a	3R	AGAP010085-RA	-0.312907	0.000204876	3.28784	-0.293994	0.000353906	3.07829	-0.0189138	0.762902	0.324079		0.000980707	0.988372	0.560165	-0.193025	0.0106304	2.17353	-0.452328	8.25585e-06	4.81952	-0.192044	0.013258	2.09004	-0.451347	5.79433e-06	4.94541	-0.259303	0.0013698	2.94212
CUST_7554_PI422575199	cytoskeletal structural protein	2R	AGAP001726-RA	-0.229981	8.32198e-06	4.49111	-0.143572	0.000693751	2.82032	-0.0864091	0.0196631	1.54905		0.193878	0.000145985	3.77462	-0.296973	1.32488e-06	5.4675	-0.451925	2.47351e-08	6.82995	-0.103096	0.0294951	1.79292	-0.258047	6.97423e-06	4.87917	-0.154952	0.00109126	3.02757
CUST_8206_PI422575199	AGAP000937-PA [Anopheles gambiae str. PEST]	X	AGAP000937-RA	-0.273055	0.000102278	3.55076	-0.307828	3.22121e-05	3.98585	0.0347722	0.496082	0.436093		0.107631	0.125165	1.2674	-0.260632	1.09475e-05	4.71786	-0.45179	1.12983e-08	7.08288	-0.153001	0.0364723	1.71418	-0.344159	0.000115075	3.8631	-0.191159	8.74593e-05	3.96371
CUST_10942_PI422575199	fibrillin-2- partial	3L	AGAP012386-RA	-0.273412	0.000593608	2.88024	-0.40476	1.54744e-05	4.26142	0.131348	0.0497194	1.20422		-0.090329	0.410276	0.848658	-0.205821	0.0013262	2.95415	-0.44989	5.16126e-07	5.79634	-0.29615	0.0150535	2.04261	-0.540219	0.000145375	3.77605	-0.24407	7.45415e-05	4.02274
CUST_1264_PI422575199	isoform b	2L	AGAP005796-RA	-0.327441	0.000265628	3.18791	-0.303938	0.000502865	2.94401	-0.0235033	0.728081	0.335027		-0.395349	1.83837e-06	5.35007	-0.368109	1.60783e-07	6.1952	-0.449211	4.08529e-08	6.66233	-0.763458	7.28662e-10	7.97704	-0.84456	7.90428e-11	8.6573	-0.0811019	0.0413031	1.66839
CUST_8808_PI422575199	zinc finger protein	X	AGAP000049-RA	-0.260091	0.00154942	2.51213	-0.178998	0.0167305	1.60983	-0.0810931	0.23578	0.663325		0.176123	0.0950171	1.36591	-0.366066	9.33107e-07	5.58992	-0.438344	3.06229e-07	5.97348	-0.189944	0.0805134	1.42565	-0.262221	0.0184717	1.96676	-0.0722775	0.0751559	1.45024
CUST_11717_PI422575199	cuticular protein 16 from low complexity family (agap008453-pa)	3R	AGAP008453-RA	-0.194454	0.0032191	2.23221	-0.274839	0.000206936	3.28386	0.0803855	0.160325	0.790932		-0.050965	0.239377	1.03593	-0.209249	4.02002e-05	4.24842	-0.432829	1.79325e-08	6.9339	-0.260214	3.45927e-05	4.30323	-0.483794	6.84689e-09	7.24599	-0.22358	1.05157e-05	4.73227
CUST_5421_PI422575199	leucine zipper-ef-hand-containing transmembrane protein	2R	AGAP003296-RA	-0.289804	7.48416e-05	3.66902	-0.184117	0.00316185	2.23895	-0.105688	0.0586035	1.14459		-0.0426606	0.48508	0.791719	-0.32896	2.15483e-07	6.09368	-0.428747	1.57657e-08	6.97481	-0.371621	2.24373e-05	4.46077	-0.471408	1.05666e-06	5.547	-0.099787	0.0071729	2.32119
CUST_3312_PI422575199	odorant-binding protein 50d	2L	AGAP006078-RA	-0.278354	4.52641e-05	3.85913	-0.254037	0.000108268	3.52875	-0.0243177	0.609629	0.379338		0.0467312	0.379593	0.875085	-0.200914	0.00144339	2.92252	-0.427806	2.1775e-06	5.29083	-0.154183	0.0174372	1.98786	-0.381075	2.28146e-06	5.27418	-0.226892	0.000521385	3.30331
CUST_1349_PI422575199	sphingomyelin synthetase	2L	AGAP005884-RB	-0.328864	0.000110499	3.52097	-0.355784	5.23396e-05	3.8035	0.0269197	0.662632	0.357521		-0.0903805	0.0504483	1.5952	-0.344883	7.21569e-07	5.67813	-0.425687	2.19348e-07	6.08798	-0.435263	1.6499e-07	6.18569	-0.516067	3.674e-09	7.45144	-0.080804	0.0766381	1.44313
CUST_13309_PI422575199	AGAP010082-PA [Anopheles gambiae str. PEST]	3R	AGAP010082-RA	-0.33569	8.36734e-06	4.48896	-0.376339	2.45979e-06	4.93749	0.0406485	0.407188	0.492622		0.112775	0.0265318	1.83196	-0.196303	0.000655787	3.21756	-0.423334	1.41247e-07	6.2398	-0.0835287	0.0884836	1.39139	-0.310559	6.26898e-06	4.91728	-0.22703	0.000173946	3.71028
CUST_11727_PI422575199	cuticular protein 16 from low complexity family (agap008453-pa)	3R	AGAP008463-RA	-0.268109	0.000428481	3.00471	-0.298156	0.000168913	3.36151	0.0300464	0.608578	0.379837		-0.114052	0.0217319	1.9065	-0.163877	0.000742338	3.17121	-0.413268	4.53021e-08	6.62734	-0.277929	2.58489e-05	4.40964	-0.52732	5.4049e-09	7.32134	-0.24939	6.03844e-06	4.9303
CUST_8107_PI422575199	AGAP000866-PA [Anopheles gambiae str. PEST]	X	AGAP000866-RA	-0.241541	0.00331445	2.2208	-0.204686	0.00948938	1.82267	-0.0368552	0.593453	0.386528		-0.400343	0.000521374	3.30331	-0.29329	1.72911e-05	4.55429	-0.412264	3.01308e-07	5.97887	-0.693633	1.65854e-06	5.38706	-0.812607	2.32223e-07	6.06877	-0.118974	0.0120265	2.1271
CUST_3938_PI422575199	serotonin 5ht-2a receptor (agap002232-pa)	2R	AGAP002232-RA	-0.287878	2.17942e-05	4.13309	-0.205491	0.000496452	2.94861	-0.0823869	0.0879631	0.999521		0.0565069	0.337093	0.91605	-0.342104	1.46413e-07	6.22802	-0.411678	1.37508e-08	7.01958	-0.285597	0.000167016	3.72501	-0.355171	1.70423e-05	4.55935	-0.069574	0.0541394	1.56915
CUST_2628_PI422575199	no-mechanoreceptor potential a	2L	AGAP007100-RA	-0.413054	3.05603e-07	5.68853	-0.475427	5.93001e-08	6.25489	0.0623733	0.172868	0.766188		0.192328	0.00195642	2.80892	-0.32618	8.06776e-07	5.63975	-0.409366	1.46604e-07	6.22752	-0.133852	0.0272643	1.82195	-0.217038	0.000763645	3.1606	-0.083186	0.0397963	1.68213
CUST_2008_PI422575199	salivary gland secretion	2L	AGAP006525-RA	-0.305241	3.84604e-07	5.60552	-0.279092	1.05837e-06	5.24348	-0.0261484	0.436985	0.471942		-0.0241893	0.643602	0.698207	-0.26337	5.77072e-05	4.11578	-0.403511	1.48742e-06	5.42571	-0.287559	0.000123696	3.836	-0.427701	5.14358e-07	5.79765	-0.140141	0.00819004	2.27159
DETOX_705_PI422610884	PX12 - Peroxidase	2L	PX12	-0.408374	6.98101e-08	6.20037	-0.369032	2.27783e-07	5.79074	-0.039342	0.315249	0.570239		0.234658	0.000271985	3.54529	-0.330942	1.36109e-06	5.45772	-0.4031	4.62166e-07	5.83442	-0.0962843	0.0957679	1.36311	-0.168442	0.00411355	2.53007	-0.0721576	0.0932694	1.3726
CUST_12263_PI422575199	teashirt-like protein	3R	AGAP009028-RA	-0.404913	6.98245e-06	4.55511	-0.294706	0.000160194	3.3813	-0.110207	0.0719506	1.07054		0.077648	0.207296	1.08727	-0.277866	2.45667e-05	4.4281	-0.398751	5.49782e-07	5.77427	-0.200218	0.00479488	2.47239	-0.321103	7.03997e-05	4.04333	-0.120885	0.0125373	2.11112
CUST_12202_PI422575199	calcium calmodulin-dependent -cyclic nucleotide phosphodiesterase	3R	AGAP008967-RA	-0.160606	0.00282465	2.28223	-0.131214	0.0102635	1.79334	-0.0293926	0.513512	0.426299		0.114858	0.00884751	2.24285	-0.246582	3.48142e-06	5.12641	-0.396656	2.40382e-08	6.83942	-0.131723	0.00574502	2.40432	-0.281798	2.35272e-06	5.26362	-0.150074	0.000397831	3.40393
CUST_10592_PI422575199	serine protease 14	3L	AGAP012034-RA	-0.235718	4.42618e-05	3.86759	-0.352413	6.21824e-07	5.43318	0.116695	0.0108111	1.77346		-0.257594	0.00139498	2.9353	-0.281037	3.35296e-05	4.31452	-0.391764	2.00588e-06	5.32006	-0.538631	1.24466e-06	5.48934	-0.649358	6.4816e-08	6.50458	-0.110727	0.0215177	1.91019
CUST_11721_PI422575199	cuticular protein 16 from low complexity family (agap008453-pa)	3R	AGAP008457-RA	-0.169154	0.00127257	2.58728	-0.30344	5.66381e-06	4.63146	0.134286	0.00634841	1.97516		-0.0483604	0.335577	0.91763	-0.171608	0.0005089	3.3124	-0.390957	1.19352e-07	6.2969	-0.219968	0.000629448	3.23307	-0.439318	1.96639e-07	6.12564	-0.219349	1.92084e-05	4.51634
CUST_3385_PI422575199	synaptotagmin 4	2R	AGAP001800-RB	-0.309429	7.52649e-06	4.52755	-0.199013	0.000501541	2.94491	-0.110416	0.0242003	1.47076		0.0559719	0.381416	0.873526	-0.317074	1.5572e-07	6.20673	-0.390462	2.877e-08	6.77912	-0.261102	0.000985919	3.06564	-0.33449	7.91019e-05	4.00083	-0.0733877	0.0249233	1.85533
CUST_7219_PI422575199	transmembrane protein 63a-like	2R	AGAP004584-RA	-0.209758	0.000411225	3.02046	-0.303732	1.23703e-05	4.34521	0.0939742	0.0550021	1.16761		0.172177	0.000771682	3.15672	-0.256133	1.55775e-05	4.5915	-0.389309	4.77541e-07	5.82291	-0.0839554	0.0905179	1.38333	-0.217132	8.94583e-05	3.95544	-0.133176	0.00539169	2.42808
CUST_2741_PI422575199	isoform b	2L	AGAP007198-RA	-0.448888	3.20075e-09	7.19926	-0.326714	1.43649e-07	5.94966	-0.122174	0.00215514	2.38508		-0.419331	2.28872e-06	5.273	-0.259055	0.000375859	3.42536	-0.384486	1.28783e-05	4.65967	-0.678386	1.08194e-08	7.09654	-0.803817	4.41799e-10	8.12849	-0.12543	0.0432511	1.6511
CUST_2809_PI422575199	hippocampus abundant transcript 1 protein	2L	AGAP007253-RB	-0.323	1.80951e-06	5.04764	-0.245847	3.17977e-05	3.99061	-0.0771523	0.0733251	1.06363		0.172284	0.000660325	3.21503	-0.300381	2.0177e-06	5.31826	-0.381392	3.60313e-07	5.91817	-0.128097	0.0114152	2.14666	-0.209108	0.000109317	3.88141	-0.0810112	0.0625815	1.51606
CUST_6726_PI422575199	nmda receptor 1	2R	AGAP001478-RA	-0.374012	5.66114e-06	4.63146	-0.227462	0.000637745	2.85251	-0.14655	0.0129869	1.70508		0.1078	0.0186419	1.96341	-0.267643	7.73737e-06	4.84275	-0.379342	2.149e-07	6.09453	-0.159843	0.00208138	2.78558	-0.271543	7.82379e-06	4.83881	-0.1117	0.0135582	2.08176
CUST_2808_PI422575199	hippocampus abundant transcript 1 protein	2L	AGAP007253-RA	-0.292806	2.80366e-05	4.03831	-0.211188	0.00056106	2.90162	-0.0816183	0.103249	0.942616		0.145128	0.00223644	2.7587	-0.305876	1.26542e-06	5.48352	-0.374331	3.67919e-07	5.91127	-0.160748	0.00223746	2.75857	-0.229203	3.44254e-05	4.30496	-0.068455	0.103235	1.33645
CUST_562_PI422575199	laminin gamma-3	2L	AGAP005165-RA	-0.269626	7.43918e-05	3.67133	-0.28436	4.45355e-05	3.86541	0.014734	0.760855	0.324544		0.0824718	0.107775	1.32099	-0.279176	3.56465e-05	4.29213	-0.370649	2.76539e-06	5.20711	-0.196705	0.00155706	2.89423	-0.288178	2.53673e-05	4.41624	-0.0914729	0.0772295	1.44035
CUST_1497_PI422575199	bab-i protein	2L	AGAP006018-RA	-0.370309	9.00023e-08	6.11246	-0.329491	3.48953e-07	5.63983	-0.0408183	0.263135	0.628081		-0.052111	0.407405	0.851067	-0.249682	6.87695e-05	4.05167	-0.367161	1.91305e-06	5.33624	-0.301793	0.000267566	3.55162	-0.419272	5.76124e-06	4.9474	-0.11748	0.0127421	2.10497
CUST_9385_PI422575199	sticks and isoform a	3L	AGAP010740-RA	-0.206505	0.0058646	2.00525	-0.181088	0.0127788	1.71117	-0.0254171	0.692147	0.347073		-0.0395715	0.671883	0.683922	-0.192919	0.0164494	2.00948	-0.363209	0.000204733	3.65025	-0.23249	0.0265371	1.8319	-0.40278	0.00054247	3.28838	-0.17029	0.020118	1.93502
CUST_8696_PI422575199		X	AGAP000331-RA	-0.326897	5.18381e-05	3.80714	-0.18811	0.00475487	2.08443	-0.138787	0.0262159	1.44105		0.0178684	0.721766	0.660349	-0.261086	9.52754e-06	4.76798	-0.361435	4.79181e-07	5.82167	-0.243218	0.000297531	3.5123	-0.343566	4.66764e-06	5.02291	-0.100349	0.0157432	2.02566
CUST_11709_PI422575199	AGAP008445-PA [Anopheles gambiae str. PEST]	3R	AGAP008445-RA	-0.310399	1.16203e-06	5.20952	-0.32725	6.41974e-07	5.42206	0.0168509	0.652546	0.361321		-0.0130546	0.879137	0.597236	-0.28433	1.54951e-05	4.59335	-0.360279	2.76282e-06	5.2074	-0.297384	0.00383692	2.55681	-0.373334	0.000514506	3.30828	-0.0759492	0.0658099	1.4979
CUST_11287_PI422575199	sodium-dependent phosphate transporter	3R	AGAP007992-RA	-0.201163	0.000120684	3.48788	-0.151655	0.00131898	2.57383	-0.0495076	0.206535	0.707089		0.10702	0.0335262	1.74535	-0.274887	7.10663e-06	4.87232	-0.356378	1.24946e-06	5.48807	-0.167867	0.00447107	2.4986	-0.249359	6.80976e-05	4.05519	-0.0814914	0.0542975	1.56803
CUST_714_PI422575199	isoform a	2L	AGAP005292-RA	-0.197234	0.00044133	2.99382	-0.224505	0.000141048	3.42954	0.0272717	0.530016	0.417395		0.0959635	0.239078	1.03641	-0.24411	0.000113639	3.86745	-0.352022	2.90026e-06	5.19029	-0.148146	0.0823382	1.41753	-0.256059	0.00533855	2.43181	-0.107912	0.0203305	1.93102
CUST_261_PI422575199	down syndrome cell adhesion molecule	2L	AGAP004902-RA	-0.233147	7.68264e-05	3.6595	-0.192298	0.000433877	3.00039	-0.0408481	0.338736	0.548189		-0.0747891	0.257316	1.01023	-0.226342	0.000435376	3.37097	-0.351597	5.60247e-06	4.9574	-0.301131	0.000305699	3.50231	-0.426386	7.32983e-06	4.86162	-0.125255	0.016938	1.9986
CUST_7066_PI422575199	retinal degeneration b beta	2R	AGAP004469-RB	-0.317378	3.80647e-06	4.77663	-0.325524	2.8934e-06	4.87714	0.0081469	0.847992	0.301168		-0.108948	0.0629885	1.51378	-0.221468	0.000587688	3.25861	-0.348094	2.05971e-05	4.49118	-0.330416	6.05946e-05	4.09765	-0.457043	4.57688e-07	5.83793	-0.126627	0.0221319	1.89975
CUST_7562_PI422575199	arp2 3 complex 21 kd subunit	2R	AGAP001712-RA	-0.370932	0.000100545	3.55739	-0.406175	4.21524e-05	3.88604	0.0352434	0.609463	0.379402		0.100391	0.0998421	1.34833	-0.207142	0.000197837	3.66288	-0.347636	2.39015e-06	5.2579	-0.106751	0.101542	1.34235	-0.247245	0.000633508	3.23066	-0.140494	0.00201421	2.79795
DETOX_290_PI422610884	CYP325D1 - Cytochrome P450 monooxygenase	2R	CYP325D1	-0.311067	5.2869e-07	5.49021	-0.327112	2.97639e-07	5.69808	0.0160454	0.646424	0.36388		0.141113	0.000796242	3.14459	-0.241948	2.1835e-06	5.28989	-0.34091	1.3558e-07	6.2527	-0.100835	0.0174661	1.98727	-0.199796	2.79078e-05	4.38103	-0.0989615	0.00764205	2.29775
DETOX_208_PI422610884	CPLC8 - Cuticle protein	3R	CPLC8	-0.292059	5.71829e-06	4.62805	-0.334146	1.32234e-06	5.1618	0.042087	0.309848	0.575672		-0.565634	0.00841729	2.26145	-0.235107	0.00424352	2.51831	-0.340053	0.000289332	3.52261	-0.800742	0.000689629	3.19883	-0.905687	0.00021625	3.63011	-0.104945	0.0972598	1.35756
CUST_7065_PI422575199	retinal degeneration b beta	2R	AGAP004469-RA	-0.341048	4.24119e-06	4.73666	-0.302141	1.51376e-05	4.26944	-0.0389071	0.405189	0.494098		-0.104971	0.0586053	1.54017	-0.238154	0.000245636	3.58296	-0.337141	2.56445e-05	4.41248	-0.343125	2.68978e-05	4.39479	-0.442112	3.39736e-07	5.93781	-0.0989875	0.0625326	1.51636
CUST_8686_PI422575199	nicotinic acetylcholine receptor alpha 3 subunit	X	AGAP000329-RA	-0.357535	4.29769e-05	3.87901	-0.381301	2.267e-05	4.1187	0.0237667	0.695487	0.345816		-0.0389248	0.642632	0.69872	-0.212938	0.000383353	3.41788	-0.334518	6.65639e-06	4.89587	-0.251863	0.00917278	2.22911	-0.373443	0.000406558	3.39597	-0.12158	0.00889309	2.24101
CUST_8203_PI422575199	ovarian ecdysteroidogenic hormone i	X	AGAP000108-RA	-0.485377	5.33823e-06	4.65316	-0.489379	4.89026e-06	4.68483	0.00400209	0.952397	0.277014		0.0411364	0.497316	0.78322	-0.246512	9.48088e-05	3.93372	-0.330145	3.91206e-06	5.08592	-0.205375	0.00352755	2.58865	-0.289008	0.000206564	3.64705	-0.0836329	0.0727247	1.4617
CUST_11726_PI422575199	cuticular protein 16 from low complexity family (agap008453-pa)	3R	AGAP008462-RA	-0.213723	0.000846036	2.74288	-0.33143	1.50464e-05	4.27158	0.117707	0.0336707	1.34821		-0.108789	0.014655	2.05247	-0.140541	0.00264512	2.69667	-0.325445	2.2385e-06	5.28084	-0.24933	4.85342e-05	4.17956	-0.434234	1.39349e-08	7.01604	-0.184904	0.0002561	3.56726
CUST_12930_PI422575199	cadherin- isoform l	3R	AGAP009712-RA	-0.264857	0.00074883	2.79061	-0.147504	0.0299017	1.39154	-0.117354	0.0744738	1.0581		0.0862115	0.178137	1.14099	-0.206606	0.00014962	3.76542	-0.321108	1.82919e-06	5.3518	-0.120394	0.0730665	1.46009	-0.234896	0.0016465	2.8733	-0.114502	0.00696054	2.33246
CUST_8984_PI422575199	guanine nucleotide-binding protein beta 5 (g protein beta5)	3L	AGAP010318-RA	-0.186664	0.00552534	2.02749	-0.165641	0.0113469	1.75529	-0.0210226	0.714458	0.339362		-0.0601509	0.252919	1.01635	-0.155664	0.00488188	2.46553	-0.319924	2.58865e-05	4.40918	-0.215815	0.00171462	2.8583	-0.380075	1.87082e-06	5.34408	-0.16426	0.00264004	2.6974
CUST_10816_PI422575199	udp-glucose 4-epimerase	3L	AGAP012261-RA	-0.203938	0.00544558	2.03295	-0.212005	0.00422857	2.12849	0.00806661	0.897285	0.289443		-0.290811	6.70443e-05	4.06071	-0.111208	0.0323711	1.75866	-0.319118	2.42979e-05	4.43213	-0.402019	5.68437e-06	4.95241	-0.609929	8.62304e-09	7.17197	-0.207911	0.000304962	3.5032
CUST_1538_PI422575199	protein fam69c-like	2L	AGAP006054-RA	-0.188019	0.00364609	2.18463	-0.183733	0.00425581	2.12611	-0.00428638	0.93696	0.280307		-0.498131	1.53204e-05	4.59726	-0.216756	0.000398147	3.40364	-0.311283	2.40896e-05	4.43522	-0.714887	3.15806e-07	5.96313	-0.809414	4.29212e-08	6.64542	-0.0945273	0.0364869	1.71403
CUST_11886_PI422575199	AGAP008643-PA [Anopheles gambiae str. PEST]	3R	AGAP008643-RA	-0.24899	2.75643e-05	4.04486	-0.207261	0.000159077	3.38383	-0.0417285	0.310476	0.575136		0.152944	0.000493901	3.3236	-0.219173	1.33168e-05	4.64778	-0.30876	1.01935e-06	5.55884	-0.0662291	0.111193	1.3098	-0.155816	0.000418435	3.38541	-0.0895868	0.0204776	1.92833
CUST_13491_PI422575199		3R	AGAP010266-RA	-0.341002	7.75516e-05	3.65634	-0.386632	2.26696e-05	4.1187	0.04563	0.46208	0.45606		-0.143604	0.231391	1.04828	-0.178285	0.00167562	2.86679	-0.306663	9.73163e-06	4.76047	-0.321889	0.013917	2.07215	-0.450266	0.00142519	2.92728	-0.128377	0.0062312	2.37404
CUST_13848_PI422575199	anopheles gambiae pest agap012729-pa	UNKN	AGAP012729-RA	-0.249054	0.0083315	1.87196	-0.282564	0.00372941	2.17598	0.0335105	0.682719	0.350392		-0.0251825	0.583101	0.730738	-0.0922209	0.0577983	1.54526	-0.305059	2.45912e-05	4.42782	-0.117403	0.0357495	1.72171	-0.330242	2.38051e-06	5.25941	-0.212838	0.000262512	3.55839
CUST_10528_PI422575199	ionotropic receptor 76b	3L	AGAP011968-RA	-0.182635	9.60011e-05	3.57419	-0.14194	0.000858604	2.73747	-0.0406948	0.239168	0.658926		0.00915856	0.758095	0.644614	-0.206362	3.84495e-07	5.89704	-0.304216	1.15494e-08	7.0769	-0.197204	1.74627e-05	4.5506	-0.295057	4.55507e-08	6.62567	-0.0978537	0.000520249	3.30416
CUST_2187_PI422575199	AGAP006680-PA [Anopheles gambiae str. PEST]	2L	AGAP006680-RA	-0.250603	1.4499e-05	4.28553	-0.131515	0.00375976	2.17306	-0.119088	0.00712659	1.93095		-0.165885	0.112889	1.30443	-0.163527	0.00341977	2.60023	-0.303536	1.74865e-05	4.5502	-0.329412	0.00487715	2.46585	-0.469421	0.000260379	3.5612	-0.140009	0.00349678	2.59204
CUST_1649_PI422575199	AGAP006151-PA [Anopheles gambiae str. PEST]	2L	AGAP006151-RA	-0.113192	0.0110176	1.7663	-0.187872	0.000281958	3.16502	0.0746796	0.0725432	1.06741		-0.365479	0.0002337	3.60138	-0.0996167	0.0716972	1.46686	-0.299745	7.81373e-05	4.00541	-0.465096	3.23098e-05	4.32835	-0.665224	3.06335e-07	5.97339	-0.200128	0.000483896	3.33132
CUST_183_PI422575199	isoform a	2L	AGAP004834-RA	-0.373346	1.68433e-05	4.22971	-0.518848	4.75852e-07	5.52774	0.145502	0.022996	1.49006		-0.138341	0.0221526	1.89939	-0.196898	0.000453614	3.3557	-0.295171	1.18936e-05	4.68784	-0.335239	2.5426e-05	4.41544	-0.433511	9.16233e-07	5.59611	-0.0982726	0.0294948	1.79292
CUST_5328_PI422575199	AGAP003198-PA [Anopheles gambiae str. PEST]	2R	AGAP003198-RA	-0.23527	6.85227e-05	3.70279	-0.234258	7.13994e-05	3.68684	-0.00101151	0.980695	0.270791		0.0458722	0.371634	0.882356	-0.142977	0.0042562	2.51719	-0.287113	1.20365e-05	4.68359	-0.0971052	0.0816715	1.42039	-0.241241	0.000221783	3.62044	-0.144136	0.00254827	2.71051
CUST_2439_PI422575199	---NA---	2L	AGAP006920-RA	-0.19883	0.000306584	3.13268	-0.19245	0.00040577	3.02558	-0.00637976	0.878253	0.293568		0.0300325	0.373126	0.880967	-0.235372	2.49167e-07	6.04532	-0.276923	1.3827e-07	6.24654	-0.20534	3.67165e-05	4.28183	-0.246891	1.83266e-06	5.35112	-0.0415514	0.109125	1.31648
CUST_11485_PI422575199	voltage-gated potassium channel	3R	AGAP008200-RA	-0.331997	6.38569e-07	5.42405	-0.248749	1.45198e-05	4.28511	-0.0832486	0.0427949	1.2586		0.138666	0.000325593	3.47885	-0.213479	3.44214e-06	5.13017	-0.27599	7.63653e-07	5.65809	-0.0748127	0.0447599	1.63866	-0.137324	0.00035586	3.44591	-0.0625109	0.054249	1.56837
CUST_5100_PI422575199	ded1-like dead-box rna helicase	2R	AGAP003047-RA	-0.271195	0.00852106	1.8635	-0.245202	0.0150654	1.6487	-0.0259933	0.77139	0.321593		-0.10037	0.439504	0.825282	-0.156511	0.0698612	1.47642	-0.272818	0.00741581	2.30882	-0.256881	0.0711418	1.46971	-0.373187	0.0102001	2.18908	-0.116306	0.11237	1.30608
CUST_4003_PI422575199	histidyl-trna synthetase	2R	AGAP002294-RA	-0.11933	0.00183034	2.44761	-0.140265	0.000513509	2.93584	0.0209354	0.505978	0.430315		-0.169166	0.0130312	2.09665	-0.198887	0.000151222	3.76136	-0.271976	1.65004e-05	4.57105	-0.368054	3.35214e-05	4.3146	-0.441142	2.59097e-06	5.22971	-0.0730883	0.0496486	1.60096
CUST_13122_PI422575199	amino acid transporter	3R	AGAP009898-RA	-0.302074	4.2807e-05	3.88045	-0.20176	0.00144792	2.53841	-0.100314	0.0668108	1.09705		-0.0290542	0.74693	0.649418	-0.184791	1.55964e-05	4.59115	-0.271337	4.86339e-07	5.81669	-0.213845	0.0305868	1.77958	-0.300391	0.00403776	2.53715	-0.0865457	0.00219844	2.76492
CUST_2445_PI422575199	alcohol dehydrogenase 1	2L	AGAP006926-RA	-0.419018	0.000207509	3.28275	-0.390005	0.000388308	3.04293	-0.029013	0.730183	0.33439		-0.4864	0.00314379	2.63197	-0.124093	0.0847686	1.40678	-0.270782	0.00162208	2.87891	-0.610494	0.000585543	3.26002	-0.757183	6.77811e-05	4.05687	-0.146689	0.0222571	1.89764
CUST_403_PI422575199	metabotropic glutamate receptor 8 (mglur group 3)	2L	AGAP005034-RA	-0.278446	1.45405e-05	4.28487	-0.319126	3.45052e-06	4.81251	0.0406794	0.345014	0.54266		0.100514	0.0160612	2.01835	-0.213328	3.71312e-06	5.10395	-0.270111	8.66502e-07	5.61509	-0.112814	0.013348	2.08753	-0.169597	0.000376452	3.42478	-0.0567823	0.0570323	1.55013
CUST_5102_PI422575199	ded1-like dead-box rna helicase	2R	AGAP003047-RD	-0.302995	0.00433064	2.11958	-0.268296	0.00925519	1.83193	-0.0346983	0.699409	0.344329		-0.072424	0.560755	0.743569	-0.150991	0.0747952	1.45177	-0.265977	0.00790867	2.28473	-0.223415	0.100611	1.34568	-0.338401	0.0144435	2.05798	-0.114986	0.111826	1.30784
CUST_9706_PI422575199	AGAP011091-PA [Anopheles gambiae str. PEST]	3L	AGAP011091-RA	-0.127871	0.00493155	2.07088	-0.13151	0.00409993	2.14007	0.00363872	0.924851	0.283007		0.0228994	0.571348	0.737475	-0.202427	1.85717e-05	4.52823	-0.261901	3.47068e-06	5.12745	-0.179527	0.000803313	3.14134	-0.239001	2.34835e-05	4.44446	-0.0594741	0.0693429	1.47913
CUST_1498_PI422575199	bab-i protein	2L	AGAP006018-RB	-0.268623	5.79144e-05	3.7658	-0.261025	7.62166e-05	3.6623	-0.00759811	0.871364	0.295394		-0.051242	0.313927	0.940921	-0.217898	1.34702e-06	5.46161	-0.261224	4.65257e-07	5.83236	-0.26914	9.46957e-05	3.93409	-0.312466	1.37009e-05	4.63772	-0.0433261	0.0889237	1.38962
CUST_11716_PI422575199	cuticular protein 16 from low complexity family (agap008453-pa)	3R	AGAP008452-RA	-0.13663	0.00720718	1.92656	-0.224239	0.000164368	3.37168	0.0876089	0.0621379	1.12348		-0.108976	0.00320618	2.62456	-0.140436	0.000411822	3.39121	-0.260062	2.32701e-06	5.26722	-0.249411	3.81764e-06	5.09444	-0.369038	5.06579e-09	7.34403	-0.119627	0.00159019	2.8862
CUST_6014_PI422575199	translocase of outer membrane 34	2R	AGAP003727-RA	-0.192628	0.00151382	2.52109	-0.329589	1.18279e-05	4.36154	0.13696	0.0138255	1.68155		-0.0769993	0.199207	1.1014	-0.16018	0.00544155	2.42479	-0.252854	0.000366581	3.43499	-0.23718	0.00179658	2.84064	-0.329854	3.92509e-05	4.25722	-0.092674	0.0631831	1.51264
CUST_8660_PI422575199	AGAP013049-PA [Anopheles gambiae str. PEST]	X	AGAP013049-RA	-0.267903	0.00211525	2.3922	-0.398019	7.55449e-05	3.66578	0.130116	0.0861853	1.00665		-0.159964	0.0996467	1.34905	-0.12145	0.0808659	1.42406	-0.251787	0.00169323	2.86295	-0.281414	0.00820453	2.27097	-0.411751	0.000429515	3.37579	-0.130337	0.0422922	1.65943
CUST_3810_PI422575199	CYP325H1	2R	AGAP002138-RA	-0.212768	4.2461e-06	4.73628	-0.23236	1.62631e-06	5.08628	0.0195921	0.499676	0.434013		-0.00556464	0.847035	0.609156	-0.205635	6.49699e-07	5.7146	-0.249839	2.65266e-07	6.02372	-0.2112	6.71466e-06	4.89278	-0.255404	1.99095e-07	6.12151	-0.044204	0.0825636	1.41655
CUST_184_PI422575199	isoform a	2L	AGAP004834-RB	-0.339536	0.000103047	3.5479	-0.430518	9.81024e-06	4.43145	0.0909819	0.164708	0.782215		-0.104615	0.0875857	1.39507	-0.157522	0.00388663	2.5518	-0.248336	0.000202308	3.65465	-0.262137	0.000667688	3.21097	-0.352951	1.88945e-05	4.52208	-0.0908147	0.0487774	1.60728
CUST_8447_PI422575199	isoform b	X	AGAP001083-RA	-0.287871	4.56516e-05	3.85564	-0.256245	0.00013747	3.43913	-0.0316262	0.522398	0.421273		0.0479186	0.241892	1.03228	-0.127274	0.00553866	2.41798	-0.246419	6.02476e-05	4.09991	-0.0793558	0.0964471	1.36051	-0.198501	0.000144567	3.77807	-0.119145	0.00845098	2.25995
CUST_9578_PI422575199	cyp6g1	3L	AGAP010961-RA	-0.130095	0.00789506	1.89228	-0.189266	0.000534291	2.92015	0.0591713	0.177456	0.757523		-0.228797	0.00206944	2.7878	-0.102018	0.0575257	1.54699	-0.239392	0.000545612	3.28626	-0.330814	0.000155048	3.75221	-0.468189	1.67958e-06	5.38268	-0.137375	0.00852642	2.25663
CUST_2740_PI422575199	isoform b	2L	AGAP007198-RB	-0.234996	9.27416e-06	4.45166	-0.166879	0.000254222	3.20451	-0.0681173	0.063285	1.11671		0.0135067	0.659845	0.689921	-0.0776427	0.0208691	1.92131	-0.238845	4.25318e-06	5.0558	-0.064136	0.079573	1.42974	-0.225339	1.91633e-06	5.3358	-0.161203	7.96374e-05	3.99821
CUST_13836_PI422575199	snare protein sec22	UNKN	AGAP012717-RA	-0.396351	0.000159972	3.38176	-0.319488	0.000996413	2.67981	-0.0768629	0.328204	0.557789		-0.14223	0.0432519	1.6511	-0.13308	0.035644	1.7228	-0.232923	0.00273449	2.68435	-0.27531	0.00152775	2.90135	-0.375153	3.42311e-05	4.30689	-0.099843	0.0882558	1.39235
CUST_12471_PI422575199	defective proboscis extension	3R	AGAP009245-RA	-0.138617	0.000425399	3.00751	-0.171678	6.1308e-05	3.74467	0.0330608	0.283897	0.603512		0.0726808	0.0141001	2.06715	-0.151491	3.13397e-05	4.33922	-0.22826	1.33652e-06	5.46434	-0.0788103	0.0185843	1.96442	-0.15558	2.69191e-05	4.39447	-0.0767694	0.00918974	2.22847
CUST_8867_PI422575199	isoform e	X	AGAP000477-RA	-0.124188	0.00127624	2.58621	-0.0820136	0.0181522	1.57911	-0.0421742	0.188154	0.738332		0.0646154	0.0458369	1.62989	-0.159682	5.80621e-06	4.94464	-0.224916	3.78895e-07	5.90168	-0.0950664	0.00976143	2.20561	-0.1603	7.6667e-05	4.01254	-0.0652336	0.00764149	2.29777
CUST_10778_PI422575199	ecdysone-induced protein 75b	3L	AGAP012223-RA	-0.149678	2.95322e-06	4.86932	-0.141167	5.54247e-06	4.63938	-0.00851086	0.664742	0.356921		0.0641687	0.0688984	1.48141	-0.132198	0.000727796	3.17872	-0.202695	4.22216e-05	4.23035	-0.0680298	0.0851109	1.40536	-0.138526	0.000730092	3.17747	-0.070496	0.0357125	1.72209
CUST_10310_PI422575199	ankyrin repeat and btb poz domain-containing protein 2	3L	AGAP011728-RA	-0.192067	8.38359e-05	3.62626	-0.257911	4.23563e-06	4.73696	0.0658435	0.0763172	1.04965		-0.0448512	0.406183	0.8521	-0.0959042	0.0298548	1.78851	-0.197986	0.00045655	3.35331	-0.140755	0.0241491	1.86721	-0.242837	0.000343061	3.45947	-0.102082	0.0122979	2.11868
CUST_12019_PI422575199	lachesin-like isoform 2	3R	AGAP008778-RA	-0.0946458	0.0138431	1.6811	-0.109031	0.00603044	1.99477	0.0143855	0.672745	0.354017		0.0142812	0.79542	0.629281	-0.154111	4.14581e-05	4.23716	-0.195842	8.7633e-06	4.79799	-0.139829	0.0241703	1.8669	-0.181561	0.00446855	2.49876	-0.0417316	0.0787772	1.43338
CUST_4861_PI422575199	isoform j	2R	AGAP002886-RA	-0.117174	0.0378358	1.30465	-0.129796	0.0237123	1.47827	0.012622	0.807248	0.311275		0.0189226	0.470009	0.802535	-0.0951124	0.00202966	2.79502	-0.193372	7.91835e-06	4.83446	-0.0761898	0.0195092	1.94644	-0.174449	5.66368e-06	4.95348	-0.0982593	0.00157743	2.88929
CUST_6732_PI422575199	paired mesoderm homeobox protein 2	2R	AGAP001483-RA	-0.134027	3.18772e-05	3.98982	-0.138899	2.22959e-05	4.1246	0.00487211	0.82502	0.306761		0.0233307	0.515081	0.771561	-0.101702	0.0084425	2.2603	-0.190102	0.0001645	3.73062	-0.0783713	0.06551	1.49955	-0.166771	0.000251093	3.57477	-0.0883995	0.016871	2.00005
CUST_3273_PI422575199	glycine receptor beta	2L	AGAP007707-RA	-0.096644	0.00765953	1.904	-0.147273	0.000345952	3.08693	0.0506286	0.122756	0.882782		-0.208752	2.97053e-05	4.35853	-0.11384	0.00232344	2.74471	-0.187516	7.98464e-05	3.99725	-0.322592	5.65818e-07	5.76422	-0.396268	1.16554e-08	7.07445	-0.0736755	0.0238721	1.87124
CUST_9489_PI422575199	sodium shloride dependent amino acid transporter	3L	AGAP010857-RA	-0.213359	0.000549038	2.90998	-0.19932	0.000952565	2.69709	-0.0140392	0.769564	0.322022		-0.0502629	0.129766	1.25462	-0.094653	0.00731413	2.31387	-0.185685	3.23804e-05	4.32753	-0.144916	0.000469623	3.34272	-0.235947	1.81971e-06	5.35373	-0.0910316	0.00861667	2.25258
CUST_7504_PI422575199		2R	AGAP001672-RA	-0.212529	0.000104474	3.54282	-0.221203	7.16397e-05	3.68549	0.00867427	0.826286	0.306517		0.0182721	0.619894	0.710362	-0.141567	5.34011e-05	4.14411	-0.184675	9.75609e-06	4.75966	-0.123295	0.00580963	2.40017	-0.166403	0.00035485	3.44704	-0.0431082	0.0714678	1.46804
CUST_12074_PI422575199	isoform a	3R	AGAP008841-RA	-0.211362	5.03977e-05	3.8177	-0.21976	3.4397e-05	3.96176	0.00839775	0.81761	0.308722		-0.00119337	0.979574	0.563021	-0.119296	0.00212486	2.77774	-0.176514	0.00018426	3.68883	-0.120489	0.0257805	1.84262	-0.177708	0.0015522	2.89546	-0.057218	0.0605529	1.52831
CUST_13340_PI422575199	serine threonine-protein kinase mak	3R	AGAP010115-RA	-0.105231	0.00125492	2.59261	-0.172553	1.42246e-05	4.29261	0.0673217	0.0210858	1.52254		-0.113985	0.0325097	1.7571	-0.123977	0.000434671	3.3716	-0.175431	3.89649e-05	4.25995	-0.237963	0.000270196	3.54788	-0.289416	2.65528e-05	4.39948	-0.0514535	0.0418437	1.66352
CUST_217_PI422575199	transient receptor potential isoform e	2L	AGAP004863-RA	-0.154566	5.81991e-05	3.76389	-0.181824	1.14409e-05	4.37374	0.0272581	0.322172	0.563538		-0.0105304	0.737974	0.653177	-0.0865383	0.0051416	2.44572	-0.17437	3.27176e-05	4.32352	-0.0970687	0.0119603	2.1291	-0.184901	2.58044e-05	4.41029	-0.087832	0.00283509	2.67041
CUST_3920_PI422575199	ras protein-specific guanine nucleotide-releasing factor 1	2R	AGAP001238-RA	-0.132663	0.000682774	2.82654	-0.149624	0.000245941	3.2177	0.016961	0.58103	0.392087		-0.0230748	0.35124	0.902092	-0.131246	6.4295e-05	4.07601	-0.17329	1.45614e-05	4.6159	-0.154321	5.07478e-05	4.16286	-0.196365	6.46465e-07	5.71625	-0.0420444	0.0999941	1.34781
CUST_10417_PI422575199	camp-dependent protein kinase catalytic subunit	3L	AGAP011840-RA	-0.139777	0.0035435	2.19541	-0.21302	0.00011846	3.49481	0.0732426	0.08548	1.00941		-0.059221	0.13366	1.24409	-0.104519	0.00673033	2.34515	-0.1625	0.000472162	3.34079	-0.16374	0.00103492	3.04757	-0.221721	2.79194e-05	4.38095	-0.0579812	0.0865365	1.39946
CUST_8200_PI422575199	AGAP013390-PA [Anopheles gambiae str. PEST]	X	AGAP013390-RA	-0.110271	0.000545303	2.91263	-0.0987387	0.00131575	2.57484	-0.0115327	0.642084	0.365627		0.0438391	0.0516256	1.58672	-0.0956774	0.000336927	3.46607	-0.1622	5.97105e-06	4.93439	-0.0518383	0.0461304	1.62759	-0.118361	4.13938e-05	4.23774	-0.0665224	0.00585982	2.39698
CUST_6725_PI422575199	isoform d	2R	AGAP001475-RA	-0.174321	0.000665328	2.83633	-0.163386	0.00111476	2.63783	-0.0109355	0.784931	0.317581		-0.0920728	0.271929	0.990927	-0.0649911	0.0830098	1.41451	-0.150195	0.00129554	2.9629	-0.157064	0.0759591	1.44641	-0.242268	0.00915164	2.23003	-0.0852043	0.00969306	2.20823
CUST_10204_PI422575199		3L	AGAP011620-RA	-0.0642565	0.00740725	1.91679	-0.0516103	0.0244369	1.46703	-0.0126462	0.543723	0.410081		-0.00642365	0.896904	0.590873	-0.102165	0.000257392	3.56545	-0.146965	1.68004e-05	4.56465	-0.108589	0.0460111	1.62852	-0.153389	0.0068091	2.34074	-0.0447999	0.0207719	1.92297
CUST_1053_PI422575199	peptidylglycine alpha-amidating monooxygenase cooh-terminal interactor protein-1	2L	AGAP005601-RA	-0.12854	0.000514364	2.93516	-0.137226	0.000294507	3.14832	0.00868645	0.761746	0.324329		-0.0298774	0.537238	0.757783	-0.0827034	0.00253993	2.71171	-0.130384	0.000113617	3.86752	-0.112581	0.0353542	1.72582	-0.160262	0.00418355	2.52373	-0.047681	0.0219724	1.90238
CUST_11712_PI422575199	AGAP008448-PA [Anopheles gambiae str. PEST]	3R	AGAP008448-RA	-0.112951	0.000861957	2.73597	-0.0827692	0.00764795	1.90451	-0.0301813	0.271172	0.618135		-0.0372979	0.288949	0.969788	-0.0591129	0.0338766	1.74164	-0.102296	0.00258775	2.70469	-0.0964108	0.0182511	1.97107	-0.139594	0.000956039	3.0769	-0.0431833	0.0742206	1.45443
