# Supplementary material for: The recent escalation in strength of pyrethroid resistance in Anopheles coluzzi in West Africa is linked to increased expression of multiple gene families
Source: BMC Genomics. 2015 Mar 1;16(1):146. doi: 10.1186/s12864-015-1342-6 (PMC4352231; doi:10.1186/s12864-015-1342-6)
Supplement: Additional file 7: — Information on primers used for qPCR validation of candidate genes. [file 12864_2015_1342_MOESM7_ESM.xlsx]

## Sheet: Sheet3
Gene Name	Ensembl Transcript ID	Primer FWD	Primer FWD sequence (5'-3')	Primer REV	Primer REV Sequence (5'-3')	product size (bp)	qPCR efficiency
Elongation factor	AGAP005128	EF_qf1	GGCAAGAGGCATAACGATCAATGCG	EF_qr1	GTCCATCTGCGACGCTCCGG	129	0.923
RPS7	AGAP010592	S7_qf1	AGAACCAGCAGACCACCATC	S7_qr1	GCTGCAAACTTCGGCTATTC	149	0.978
Ubiquitin	AGAP007927	UBQ_qf1	CGACTCCGTGGTGGTATCAT	UBQ_qr1	GCACTTGCGGCAAATCATCT	84	1
CYP4G16	AGAP001076	CYP4G16_qf1	TTCGCACTCCGTGTTCCGCA	CYP4G16_qr1	TCCGTTGCCCAGCCAGGGTT	189	1
GSTE5	AGAP009192	GSTE5_qf1	CTTGAACCGCTCATCACGAC	GSTE5_qr1	CAGAAACTCGTCCGTCCGAT	176	0.972
COEAE3G	AGAP006724	COEAE3G_qf1	AAGTCGCGCCAATACTTCCA	COEAE3G_qr1	GCATCGTCCTCGCCTTCATA	133	1.06
GSTE2	AGAP009194	GSTE2_qf1	TACGGTGTGTGTCCATCCAG	GSTE2_qr1	AATGGTCACCCGTTAGCAGA	139	0.975
Aquaporin	AGAP010326	AQUAP_qf1	CCGCATCATTGCAGCGTTTA	AQUAP_qr1	AGCAACATCGCAGTACCGAA	119	1
CPAP3-A1b	AGAP000987	CPAPA3.A1b_qf1	TCTTCACCCTGGACTTTGCG	CPAPA3.A1b_qr1	CGCCGCAGAGCAAACAGTTA	148	0.972
Chymotrypsin 1	AGAP006709	CTR-1_qf1	GAGGCGATCCAGGCTATACG	CTR-1_qr1	CACCAGAGTCACCATTGCAC	84	0.958
CYP6P4	AGAP002867	CYP6P4_9b_F	GTCTGCGGGAGGAAATCGAG	CYP6P4_9b_R	TACTTGCGCAGGGTTTCATTG	115	1.02
CYP6Z3	AGAP008217	Z3_qf1	CTGGTCCACGCAATTGCATTGGTCT	Z3_qr1	ACGCGCATGGGGAAACCATCTT	166	1
